# Supplementary material for: Structure of Rhomboid Protease in Complex with β-Lactam Inhibitors Defines the S2′ Cavity
Source: Structure. 2013 Jun 4;21(6):1051–8. doi: 10.1016/j.str.2013.03.013 (PMC3690538; doi:10.1016/j.str.2013.03.013)
Supplement: 3D Molecular Model S1. 3ZMI: Structure of GlpG in Complex with L29, Related to Figure 1B [file mmc2.zip › stfode_2674_mmc2.ent]

HEADER    HYDROLASE                               11-FEB-13   3ZMI              
TITLE     STRUCTURE OF E.COLI RHOMBOID PROTEASE GLPG IN COMPLEX WITH            
TITLE    2 MONOBACTAM L29                                                       
COMPND    MOL_ID: 1;                                                            
COMPND   2 MOLECULE: RHOMBOID PROTEASE GLPG;                                    
COMPND   3 CHAIN: A;                                                            
COMPND   4 FRAGMENT: CORE TM DOMAIN, RESIDUES 92-270;                           
COMPND   5 SYNONYM: INTRAMEMBRANE SERINE PROTEASE;                              
COMPND   6 EC: 3.4.21.105;                                                      
COMPND   7 ENGINEERED: YES;                                                     
COMPND   8 OTHER_DETAILS: THE BETA LACTAM RING IS OPENED BY THE NUCLEOPHILIC    
COMPND   9  ATTACK OF S201 ON C2-O1 TO FORM A COVALENT BOND                     
SOURCE    MOL_ID: 1;                                                            
SOURCE   2 ORGANISM_SCIENTIFIC: ESCHERICHIA COLI;                               
SOURCE   3 ORGANISM_TAXID: 562;                                                 
SOURCE   4 EXPRESSION_SYSTEM: ESCHERICHIA COLI;                                 
SOURCE   5 EXPRESSION_SYSTEM_TAXID: 469008;                                     
SOURCE   6 EXPRESSION_SYSTEM_STRAIN: BL21(DE3);                                 
SOURCE   7 EXPRESSION_SYSTEM_VARIANT: C41;                                      
SOURCE   8 EXPRESSION_SYSTEM_VECTOR_TYPE: PLASMID;                              
SOURCE   9 EXPRESSION_SYSTEM_VECTOR: PET                                        
KEYWDS    HYDROLASE, INTRA-MEMBRANE PROTEASE, ACYL ENZYME, BETA LACTAMS         
EXPDTA    X-RAY DIFFRACTION                                                     
AUTHOR    K.R.VINOTHKUMAR,O.A.PIERRAT,J.M.LARGE,M.FREEMAN                       
REVDAT   1   04-APR-13 3ZMI    0                                                
JRNL        AUTH   K.R.VINOTHKUMAR,O.A.PIERRAT,J.M.LARGE,M.FREEMAN              
JRNL        TITL   STRUCTURE OF RHOMBOID PROTEASE IN COMPLEX WITH BETA-LACTAM   
JRNL        TITL 2 INHIBITORS DEFINE THE S2' CAVITY                             
JRNL        REF    TO BE PUBLISHED                                              
JRNL        REFN                                                                
REMARK   2                                                                      
REMARK   2 RESOLUTION.    2.20 ANGSTROMS.                                       
REMARK   3                                                                      
REMARK   3 REFINEMENT.                                                          
REMARK   3   PROGRAM     : PHENIX (PHENIX.REFINE)                               
REMARK   3   AUTHORS     : PAUL ADAMS,PAVEL AFONINE,VICENT CHEN,IAN             
REMARK   3               : DAVIS,KRESHNA GOPAL,RALF GROSSE-KUNSTLEVE,           
REMARK   3               : LI-WEI HUNG,ROBERT IMMORMINO,TOM IOERGER,            
REMARK   3               : AIRLIE MCCOY,ERIK MCKEE,NIGEL MORIARTY,              
REMARK   3               : REETAL PAI,RANDY READ,JANE RICHARDSON,               
REMARK   3               : DAVID RICHARDSON,TOD ROMO,JIM SACCHETTINI,           
REMARK   3               : NICHOLAS SAUTER,JACOB SMITH,LAURENT                  
REMARK   3               : STORONI,TOM TERWILLIGER,PETER ZWART                  
REMARK   3                                                                      
REMARK   3    REFINEMENT TARGET : ML                                            
REMARK   3                                                                      
REMARK   3  DATA USED IN REFINEMENT.                                            
REMARK   3   RESOLUTION RANGE HIGH (ANGSTROMS) : 2.200                          
REMARK   3   RESOLUTION RANGE LOW  (ANGSTROMS) : 44.870                         
REMARK   3   MIN(FOBS/SIGMA_FOBS)              : 0.00                           
REMARK   3   COMPLETENESS FOR RANGE        (%) : 99.16                          
REMARK   3   NUMBER OF REFLECTIONS             : 15423                          
REMARK   3                                                                      
REMARK   3  FIT TO DATA USED IN REFINEMENT.                                     
REMARK   3   R VALUE     (WORKING + TEST SET) : 0.2186                          
REMARK   3   R VALUE            (WORKING SET) : 0.2165                          
REMARK   3   FREE R VALUE                     : 0.2609                          
REMARK   3   FREE R VALUE TEST SET SIZE   (%) : 5.0                             
REMARK   3   FREE R VALUE TEST SET COUNT      : 778                             
REMARK   3                                                                      
REMARK   3  FIT TO DATA USED IN REFINEMENT (IN BINS).                           
REMARK   3   BIN  RESOLUTION RANGE  COMPL.    NWORK NFREE   RWORK  RFREE        
REMARK   3     1 44.8793 -  3.9969    0.95     2442   123  0.2238 0.2549        
REMARK   3     2  3.9969 -  3.1727    1.00     2483   116  0.2056 0.2580        
REMARK   3     3  3.1727 -  2.7717    1.00     2444   135  0.2060 0.2619        
REMARK   3     4  2.7717 -  2.5183    1.00     2439   127  0.2106 0.2705        
REMARK   3     5  2.5183 -  2.3378    1.00     2416   138  0.2240 0.2544        
REMARK   3     6  2.3378 -  2.2000    1.00     2421   139  0.2413 0.2977        
REMARK   3                                                                      
REMARK   3  BULK SOLVENT MODELLING.                                             
REMARK   3   METHOD USED        : FLAT BULK SOLVENT MODEL                       
REMARK   3   SOLVENT RADIUS     : 1.11                                          
REMARK   3   SHRINKAGE RADIUS   : 0.90                                          
REMARK   3   K_SOL              : NULL                                          
REMARK   3   B_SOL              : NULL                                          
REMARK   3                                                                      
REMARK   3  ERROR ESTIMATES.                                                    
REMARK   3   COORDINATE ERROR (MAXIMUM-LIKELIHOOD BASED)     : 0.23             
REMARK   3   PHASE ERROR (DEGREES, MAXIMUM-LIKELIHOOD BASED) : 23.97            
REMARK   3                                                                      
REMARK   3  B VALUES.                                                           
REMARK   3   FROM WILSON PLOT           (A**2) : 43.23                          
REMARK   3   MEAN B VALUE      (OVERALL, A**2) : 46.6                           
REMARK   3   OVERALL ANISOTROPIC B VALUE.                                       
REMARK   3    B11 (A**2) : NULL                                                 
REMARK   3    B22 (A**2) : NULL                                                 
REMARK   3    B33 (A**2) : NULL                                                 
REMARK   3    B12 (A**2) : NULL                                                 
REMARK   3    B13 (A**2) : NULL                                                 
REMARK   3    B23 (A**2) : NULL                                                 
REMARK   3                                                                      
REMARK   3  TWINNING INFORMATION.                                               
REMARK   3   FRACTION: NULL                                                     
REMARK   3   OPERATOR: NULL                                                     
REMARK   3                                                                      
REMARK   3  DEVIATIONS FROM IDEAL VALUES.                                       
REMARK   3                 RMSD          COUNT                                  
REMARK   3   BOND      :  0.008           1498                                  
REMARK   3   ANGLE     :  1.053           2024                                  
REMARK   3   CHIRALITY :  0.072            216                                  
REMARK   3   PLANARITY :  0.005            237                                  
REMARK   3   DIHEDRAL  : 12.727            507                                  
REMARK   3                                                                      
REMARK   3  TLS DETAILS                                                         
REMARK   3   NUMBER OF TLS GROUPS  : NULL                                       
REMARK   3                                                                      
REMARK   3  NCS DETAILS                                                         
REMARK   3   NUMBER OF NCS GROUPS : NULL                                        
REMARK   3                                                                      
REMARK   3  OTHER REFINEMENT REMARKS: RESIDUES 245-249 ARE DISORDERED.          
REMARK   3    BNG 407 IS IN A SPECIAL POSITION AND REFINED WITH 0.5             
REMARK   3    OCCUPANCY.                                                        
REMARK   4                                                                      
REMARK   4 3ZMI COMPLIES WITH FORMAT V. 3.30, 13-JUL-11                         
REMARK 100                                                                      
REMARK 100 THIS ENTRY HAS BEEN PROCESSED BY PDBE ON 11-FEB-13.                  
REMARK 100 THE PDBE ID CODE IS EBI-55775.                                       
REMARK 200                                                                      
REMARK 200 EXPERIMENTAL DETAILS                                                 
REMARK 200  EXPERIMENT TYPE                : X-RAY DIFFRACTION                  
REMARK 200  DATE OF DATA COLLECTION        : 11-OCT-10                          
REMARK 200  TEMPERATURE           (KELVIN) : 100                                
REMARK 200  PH                             : 7.0                                
REMARK 200  NUMBER OF CRYSTALS USED        : 1                                  
REMARK 200                                                                      
REMARK 200  SYNCHROTRON              (Y/N) : Y                                  
REMARK 200  RADIATION SOURCE               : DIAMOND                            
REMARK 200  BEAMLINE                       : I02                                
REMARK 200  X-RAY GENERATOR MODEL          : NULL                               
REMARK 200  MONOCHROMATIC OR LAUE    (M/L) : M                                  
REMARK 200  WAVELENGTH OR RANGE        (A) : 0.9786                             
REMARK 200  MONOCHROMATOR                  : NULL                               
REMARK 200  OPTICS                         : NULL                               
REMARK 200                                                                      
REMARK 200  DETECTOR TYPE                  : CCD                                
REMARK 200  DETECTOR MANUFACTURER          : ADSC                               
REMARK 200  INTENSITY-INTEGRATION SOFTWARE : MOSFLM                             
REMARK 200  DATA SCALING SOFTWARE          : SCALA                              
REMARK 200                                                                      
REMARK 200  NUMBER OF UNIQUE REFLECTIONS   : 15423                              
REMARK 200  RESOLUTION RANGE HIGH      (A) : 2.20                               
REMARK 200  RESOLUTION RANGE LOW       (A) : 55.29                              
REMARK 200  REJECTION CRITERIA  (SIGMA(I)) : NULL                               
REMARK 200                                                                      
REMARK 200 OVERALL.                                                             
REMARK 200  COMPLETENESS FOR RANGE     (%) : 99.3                               
REMARK 200  DATA REDUNDANCY                : 5.2                                
REMARK 200  R MERGE                    (I) : 0.06                               
REMARK 200  R SYM                      (I) : NULL                               
REMARK 200  <I/SIGMA(I)> FOR THE DATA SET  : 16.20                              
REMARK 200                                                                      
REMARK 200 IN THE HIGHEST RESOLUTION SHELL.                                     
REMARK 200  HIGHEST RESOLUTION SHELL, RANGE HIGH (A) : 2.20                     
REMARK 200  HIGHEST RESOLUTION SHELL, RANGE LOW  (A) : 2.32                     
REMARK 200  COMPLETENESS FOR SHELL     (%) : 100.0                              
REMARK 200  DATA REDUNDANCY IN SHELL       : 5.3                                
REMARK 200  R MERGE FOR SHELL          (I) : 0.45                               
REMARK 200  R SYM FOR SHELL            (I) : NULL                               
REMARK 200  <I/SIGMA(I)> FOR SHELL         : 3.80                               
REMARK 200                                                                      
REMARK 200 DIFFRACTION PROTOCOL: SINGLE WAVELENGTH                              
REMARK 200 METHOD USED TO DETERMINE THE STRUCTURE: MOLECULAR REPLACEMENT        
REMARK 200 SOFTWARE USED: PHASER                                                
REMARK 200 STARTING MODEL: PDB ENTRY 2XOV                                       
REMARK 200                                                                      
REMARK 200 REMARK: NONE                                                         
REMARK 280                                                                      
REMARK 280 CRYSTAL                                                              
REMARK 280 SOLVENT CONTENT, VS   (%): 64.8                                      
REMARK 280 MATTHEWS COEFFICIENT, VM (ANGSTROMS**3/DA): 3.5                      
REMARK 280                                                                      
REMARK 280 CRYSTALLIZATION CONDITIONS: 2M NACL, 0.1M BIS-TRIS, PH7.0,           
REMARK 280  298K                                                                
REMARK 290                                                                      
REMARK 290 CRYSTALLOGRAPHIC SYMMETRY                                            
REMARK 290 SYMMETRY OPERATORS FOR SPACE GROUP: H 3 2                            
REMARK 290                                                                      
REMARK 290      SYMOP   SYMMETRY                                                
REMARK 290     NNNMMM   OPERATOR                                                
REMARK 290       1555   X,Y,Z                                                   
REMARK 290       2555   -Y,X-Y,Z                                                
REMARK 290       3555   -X+Y,-X,Z                                               
REMARK 290       4555   Y,X,-Z                                                  
REMARK 290       5555   X-Y,-Y,-Z                                               
REMARK 290       6555   -X,-X+Y,-Z                                              
REMARK 290       7555   X+2/3,Y+1/3,Z+1/3                                       
REMARK 290       8555   -Y+2/3,X-Y+1/3,Z+1/3                                    
REMARK 290       9555   -X+Y+2/3,-X+1/3,Z+1/3                                   
REMARK 290      10555   Y+2/3,X+1/3,-Z+1/3                                      
REMARK 290      11555   X-Y+2/3,-Y+1/3,-Z+1/3                                   
REMARK 290      12555   -X+2/3,-X+Y+1/3,-Z+1/3                                  
REMARK 290      13555   X+1/3,Y+2/3,Z+2/3                                       
REMARK 290      14555   -Y+1/3,X-Y+2/3,Z+2/3                                    
REMARK 290      15555   -X+Y+1/3,-X+2/3,Z+2/3                                   
REMARK 290      16555   Y+1/3,X+2/3,-Z+2/3                                      
REMARK 290      17555   X-Y+1/3,-Y+2/3,-Z+2/3                                   
REMARK 290      18555   -X+1/3,-X+Y+2/3,-Z+2/3                                  
REMARK 290                                                                      
REMARK 290     WHERE NNN -> OPERATOR NUMBER                                     
REMARK 290           MMM -> TRANSLATION VECTOR                                  
REMARK 290                                                                      
REMARK 290 CRYSTALLOGRAPHIC SYMMETRY TRANSFORMATIONS                            
REMARK 290 THE FOLLOWING TRANSFORMATIONS OPERATE ON THE ATOM/HETATM             
REMARK 290 RECORDS IN THIS ENTRY TO PRODUCE CRYSTALLOGRAPHICALLY                
REMARK 290 RELATED MOLECULES.                                                   
REMARK 290   SMTRY1   1  1.000000  0.000000  0.000000        0.00000            
REMARK 290   SMTRY2   1  0.000000  1.000000  0.000000        0.00000            
REMARK 290   SMTRY3   1  0.000000  0.000000  1.000000        0.00000            
REMARK 290   SMTRY1   2 -0.500000 -0.866025  0.000000        0.00000            
REMARK 290   SMTRY2   2  0.866025 -0.500000  0.000000        0.00000            
REMARK 290   SMTRY3   2  0.000000  0.000000  1.000000        0.00000            
REMARK 290   SMTRY1   3 -0.500000  0.866025  0.000000        0.00000            
REMARK 290   SMTRY2   3 -0.866025 -0.500000  0.000000        0.00000            
REMARK 290   SMTRY3   3  0.000000  0.000000  1.000000        0.00000            
REMARK 290   SMTRY1   4 -0.500000  0.866025  0.000000        0.00000            
REMARK 290   SMTRY2   4  0.866025  0.500000  0.000000        0.00000            
REMARK 290   SMTRY3   4  0.000000  0.000000 -1.000000        0.00000            
REMARK 290   SMTRY1   5  1.000000  0.000000  0.000000        0.00000            
REMARK 290   SMTRY2   5  0.000000 -1.000000  0.000000        0.00000            
REMARK 290   SMTRY3   5  0.000000  0.000000 -1.000000        0.00000            
REMARK 290   SMTRY1   6 -0.500000 -0.866025  0.000000        0.00000            
REMARK 290   SMTRY2   6 -0.866025  0.500000  0.000000        0.00000            
REMARK 290   SMTRY3   6  0.000000  0.000000 -1.000000        0.00000            
REMARK 290   SMTRY1   7  1.000000  0.000000  0.000000       55.29000            
REMARK 290   SMTRY2   7  0.000000  1.000000  0.000000       31.92170            
REMARK 290   SMTRY3   7  0.000000  0.000000  1.000000       42.84333            
REMARK 290   SMTRY1   8 -0.500000 -0.866025  0.000000       55.29000            
REMARK 290   SMTRY2   8  0.866025 -0.500000  0.000000       31.92170            
REMARK 290   SMTRY3   8  0.000000  0.000000  1.000000       42.84333            
REMARK 290   SMTRY1   9 -0.500000  0.866025  0.000000       55.29000            
REMARK 290   SMTRY2   9 -0.866025 -0.500000  0.000000       31.92170            
REMARK 290   SMTRY3   9  0.000000  0.000000  1.000000       42.84333            
REMARK 290   SMTRY1  10 -0.500000  0.866025  0.000000       55.29000            
REMARK 290   SMTRY2  10  0.866025  0.500000  0.000000       31.92170            
REMARK 290   SMTRY3  10  0.000000  0.000000 -1.000000       42.84333            
REMARK 290   SMTRY1  11  1.000000  0.000000  0.000000       55.29000            
REMARK 290   SMTRY2  11  0.000000 -1.000000  0.000000       31.92170            
REMARK 290   SMTRY3  11  0.000000  0.000000 -1.000000       42.84333            
REMARK 290   SMTRY1  12 -0.500000 -0.866025  0.000000       55.29000            
REMARK 290   SMTRY2  12 -0.866025  0.500000  0.000000       31.92170            
REMARK 290   SMTRY3  12  0.000000  0.000000 -1.000000       42.84333            
REMARK 290   SMTRY1  13  1.000000  0.000000  0.000000        0.00000            
REMARK 290   SMTRY2  13  0.000000  1.000000  0.000000       63.84339            
REMARK 290   SMTRY3  13  0.000000  0.000000  1.000000       85.68667            
REMARK 290   SMTRY1  14 -0.500000 -0.866025  0.000000        0.00000            
REMARK 290   SMTRY2  14  0.866025 -0.500000  0.000000       63.84339            
REMARK 290   SMTRY3  14  0.000000  0.000000  1.000000       85.68667            
REMARK 290   SMTRY1  15 -0.500000  0.866025  0.000000        0.00000            
REMARK 290   SMTRY2  15 -0.866025 -0.500000  0.000000       63.84339            
REMARK 290   SMTRY3  15  0.000000  0.000000  1.000000       85.68667            
REMARK 290   SMTRY1  16 -0.500000  0.866025  0.000000        0.00000            
REMARK 290   SMTRY2  16  0.866025  0.500000  0.000000       63.84339            
REMARK 290   SMTRY3  16  0.000000  0.000000 -1.000000       85.68667            
REMARK 290   SMTRY1  17  1.000000  0.000000  0.000000        0.00000            
REMARK 290   SMTRY2  17  0.000000 -1.000000  0.000000       63.84339            
REMARK 290   SMTRY3  17  0.000000  0.000000 -1.000000       85.68667            
REMARK 290   SMTRY1  18 -0.500000 -0.866025  0.000000        0.00000            
REMARK 290   SMTRY2  18 -0.866025  0.500000  0.000000       63.84339            
REMARK 290   SMTRY3  18  0.000000  0.000000 -1.000000       85.68667            
REMARK 290                                                                      
REMARK 290 REMARK: NULL                                                         
REMARK 300                                                                      
REMARK 300 BIOMOLECULE: 1                                                       
REMARK 300 SEE REMARK 350 FOR THE AUTHOR PROVIDED AND/OR PROGRAM                
REMARK 300 GENERATED ASSEMBLY INFORMATION FOR THE STRUCTURE IN                  
REMARK 300 THIS ENTRY. THE REMARK MAY ALSO PROVIDE INFORMATION ON               
REMARK 300 BURIED SURFACE AREA.                                                 
REMARK 350                                                                      
REMARK 350 COORDINATES FOR A COMPLETE MULTIMER REPRESENTING THE KNOWN           
REMARK 350 BIOLOGICALLY SIGNIFICANT OLIGOMERIZATION STATE OF THE                
REMARK 350 MOLECULE CAN BE GENERATED BY APPLYING BIOMT TRANSFORMATIONS          
REMARK 350 GIVEN BELOW.  BOTH NON-CRYSTALLOGRAPHIC AND                          
REMARK 350 CRYSTALLOGRAPHIC OPERATIONS ARE GIVEN.                               
REMARK 350                                                                      
REMARK 350 BIOMOLECULE: 1                                                       
REMARK 350 AUTHOR DETERMINED BIOLOGICAL UNIT: MONOMERIC                         
REMARK 350 SOFTWARE DETERMINED QUATERNARY STRUCTURE: MONOMERIC                  
REMARK 350 SOFTWARE USED: PQS                                                   
REMARK 350 APPLY THE FOLLOWING TO CHAINS: A                                     
REMARK 350   BIOMT1   1  1.000000  0.000000  0.000000        0.00000            
REMARK 350   BIOMT2   1  0.000000  1.000000  0.000000        0.00000            
REMARK 350   BIOMT3   1  0.000000  0.000000  1.000000        0.00000            
REMARK 465                                                                      
REMARK 465 MISSING RESIDUES                                                     
REMARK 465 THE FOLLOWING RESIDUES WERE NOT LOCATED IN THE                       
REMARK 465 EXPERIMENT. (M=MODEL NUMBER; RES=RESIDUE NAME; C=CHAIN               
REMARK 465 IDENTIFIER; SSSEQ=SEQUENCE NUMBER; I=INSERTION CODE.)                
REMARK 465                                                                      
REMARK 465   M RES C SSSEQI                                                     
REMARK 465     PHE A   245                                                      
REMARK 465     GLY A   246                                                      
REMARK 465     MET A   247                                                      
REMARK 465     SER A   248                                                      
REMARK 465     MET A   249                                                      
REMARK 470                                                                      
REMARK 470 MISSING ATOM                                                         
REMARK 470 THE FOLLOWING RESIDUES HAVE MISSING ATOMS (M=MODEL NUMBER;           
REMARK 470 RES=RESIDUE NAME; C=CHAIN IDENTIFIER; SSEQ=SEQUENCE NUMBER;          
REMARK 470 I=INSERTION CODE):                                                   
REMARK 470   M RES CSSEQI  ATOMS                                                
REMARK 470     ARG A  92    CG   CD   NE   CZ   NH1  NH2                        
REMARK 470     GLN A 220    CG   CD   OE1  NE2                                  
REMARK 500                                                                      
REMARK 500 GEOMETRY AND STEREOCHEMISTRY                                         
REMARK 500 SUBTOPIC: CLOSE CONTACTS IN SAME ASYMMETRIC UNIT                     
REMARK 500                                                                      
REMARK 500 THE FOLLOWING ATOMS ARE IN CLOSE CONTACT.                            
REMARK 500                                                                      
REMARK 500  ATM1  RES C  SSEQI   ATM2  RES C  SSEQI           DISTANCE          
REMARK 500   OG   SER A   185     O    HOH A  2021              2.18            
REMARK 500                                                                      
REMARK 500 REMARK: NULL                                                         
REMARK 500                                                                      
REMARK 500 GEOMETRY AND STEREOCHEMISTRY                                         
REMARK 500 SUBTOPIC: TORSION ANGLES                                             
REMARK 500                                                                      
REMARK 500 TORSION ANGLES OUTSIDE THE EXPECTED RAMACHANDRAN REGIONS:            
REMARK 500 (M=MODEL NUMBER; RES=RESIDUE NAME; C=CHAIN IDENTIFIER;               
REMARK 500 SSEQ=SEQUENCE NUMBER; I=INSERTION CODE).                             
REMARK 500                                                                      
REMARK 500 STANDARD TABLE:                                                      
REMARK 500 FORMAT:(10X,I3,1X,A3,1X,A1,I4,A1,4X,F7.2,3X,F7.2)                    
REMARK 500                                                                      
REMARK 500 EXPECTED VALUES: GJ KLEYWEGT AND TA JONES (1996). PHI/PSI-           
REMARK 500 CHOLOGY: RAMACHANDRAN REVISITED. STRUCTURE 4, 1395 - 1400            
REMARK 500                                                                      
REMARK 500  M RES CSSEQI        PSI       PHI                                   
REMARK 500    ALA A  93      126.62    -37.98                                   
REMARK 500    ASP A 218       64.62   -162.47                                   
REMARK 500                                                                      
REMARK 500 REMARK: NULL                                                         
REMARK 600                                                                      
REMARK 600 HETEROGEN                                                            
REMARK 600 (3R)-3-(PHENOXYCARBONYLAMINO)-3-PHENYL- PROPANOIC ACID(L29):         
REMARK 600 THE C2 CARBON IS COVALENTLY LINKED TO SER 201                        
REMARK 610                                                                      
REMARK 610 MISSING HETEROATOM                                                   
REMARK 610 THE FOLLOWING RESIDUES HAVE MISSING ATOMS (M=MODEL NUMBER;           
REMARK 610 RES=RESIDUE NAME; C=CHAIN IDENTIFIER; SSEQ=SEQUENCE NUMBER;          
REMARK 610 I=INSERTION CODE):                                                   
REMARK 610   M RES C SSEQI                                                      
REMARK 610     BNG A  402                                                       
REMARK 610     BNG A  403                                                       
REMARK 610     BNG A  404                                                       
REMARK 610     BNG A  405                                                       
REMARK 610     BNG A  406                                                       
REMARK 610     BNG A  407                                                       
REMARK 800                                                                      
REMARK 800 SITE                                                                 
REMARK 800 SITE_IDENTIFIER: AC1                                                 
REMARK 800 EVIDENCE_CODE: SOFTWARE                                              
REMARK 800 SITE_DESCRIPTION: BINDING SITE FOR RESIDUE BNG A 402                 
REMARK 800                                                                      
REMARK 800 SITE_IDENTIFIER: AC2                                                 
REMARK 800 EVIDENCE_CODE: SOFTWARE                                              
REMARK 800 SITE_DESCRIPTION: BINDING SITE FOR RESIDUE BNG A 403                 
REMARK 800                                                                      
REMARK 800 SITE_IDENTIFIER: AC3                                                 
REMARK 800 EVIDENCE_CODE: SOFTWARE                                              
REMARK 800 SITE_DESCRIPTION: BINDING SITE FOR RESIDUE BNG A 404                 
REMARK 800                                                                      
REMARK 800 SITE_IDENTIFIER: AC4                                                 
REMARK 800 EVIDENCE_CODE: SOFTWARE                                              
REMARK 800 SITE_DESCRIPTION: BINDING SITE FOR RESIDUE BNG A 406                 
REMARK 800                                                                      
REMARK 800 SITE_IDENTIFIER: AC5                                                 
REMARK 800 EVIDENCE_CODE: SOFTWARE                                              
REMARK 800 SITE_DESCRIPTION: BINDING SITE FOR RESIDUE BNG A 407                 
REMARK 800                                                                      
REMARK 800 SITE_IDENTIFIER: AC6                                                 
REMARK 800 EVIDENCE_CODE: SOFTWARE                                              
REMARK 800 SITE_DESCRIPTION: BINDING SITE FOR LIGAND                            
REMARK 800  L6C A 401  BOUND TO SER A 201                                       
REMARK 900                                                                      
REMARK 900 RELATED ENTRIES                                                      
REMARK 900 RELATED ID: 3ZMH   RELATED DB: PDB                                   
REMARK 900  STRUCTURE OF E.COLI RHOMBOID PROTEASE GLPG IN COMPLEX               
REMARK 900   WITH MONOBACTAM L62                                                
REMARK 900 RELATED ID: 3ZMJ   RELATED DB: PDB                                   
REMARK 900  STRUCTURE OF E.COLI RHOMBOID PROTEASE GLPG IN COMPLEX               
REMARK 900   WITH MONOBACTAM L61                                                
DBREF  3ZMI A   92   270  UNP    P09391   GLPG_ECOLI      92    270             
SEQRES   1 A  179  ARG ALA GLY PRO VAL THR TRP VAL MET MET ILE ALA CYS          
SEQRES   2 A  179  VAL VAL VAL PHE ILE ALA MET GLN ILE LEU GLY ASP GLN          
SEQRES   3 A  179  GLU VAL MET LEU TRP LEU ALA TRP PRO PHE ASP PRO THR          
SEQRES   4 A  179  LEU LYS PHE GLU PHE TRP ARG TYR PHE THR HIS ALA LEU          
SEQRES   5 A  179  MET HIS PHE SER LEU MET HIS ILE LEU PHE ASN LEU LEU          
SEQRES   6 A  179  TRP TRP TRP TYR LEU GLY GLY ALA VAL GLU LYS ARG LEU          
SEQRES   7 A  179  GLY SER GLY LYS LEU ILE VAL ILE THR LEU ILE SER ALA          
SEQRES   8 A  179  LEU LEU SER GLY TYR VAL GLN GLN LYS PHE SER GLY PRO          
SEQRES   9 A  179  TRP PHE GLY GLY LEU SER GLY VAL VAL TYR ALA LEU MET          
SEQRES  10 A  179  GLY TYR VAL TRP LEU ARG GLY GLU ARG ASP PRO GLN SER          
SEQRES  11 A  179  GLY ILE TYR LEU GLN ARG GLY LEU ILE ILE PHE ALA LEU          
SEQRES  12 A  179  ILE TRP ILE VAL ALA GLY TRP PHE ASP LEU PHE GLY MET          
SEQRES  13 A  179  SER MET ALA ASN GLY ALA HIS ILE ALA GLY LEU ALA VAL          
SEQRES  14 A  179  GLY LEU ALA MET ALA PHE VAL ASP SER LEU                      
HET    L6C  A 401      20                                                       
HET    BNG  A 402       6                                                       
HET    BNG  A 403       6                                                       
HET    BNG  A 404       6                                                       
HET    BNG  A 405       5                                                       
HET    BNG  A 406       6                                                       
HET    BNG  A 407      10                                                       
HETNAM     L6C PHENYL N-[(1R)-3-OXIDANYLIDENE-1-PHENYL-                         
HETNAM   2 L6C  PROPYL]CARBAMATE                                                
HETNAM     BNG B-NONYLGLUCOSIDE                                                 
FORMUL   2  L6C    C16 H15 N O3                                                 
FORMUL   3  BNG    6(C15 H30 O6)                                                
FORMUL   4  HOH   *30(H2 O)                                                     
HELIX    1   1 GLY A   94  GLY A  115  1                                  22    
HELIX    2   2 GLY A  115  ALA A  124  1                                  10    
HELIX    3   3 ASP A  128  LYS A  132  5                                   5    
HELIX    4   4 TRP A  136  HIS A  141  1                                   6    
HELIX    5   5 ALA A  142  MET A  144  5                                   3    
HELIX    6   6 SER A  147  GLY A  170  1                                  24    
HELIX    7   7 GLY A  170  GLY A  194  1                                  25    
HELIX    8   8 LEU A  200  ASP A  218  1                                  19    
HELIX    9   9 PRO A  219  GLY A  222  5                                   4    
HELIX   10  10 GLN A  226  PHE A  242  1                                  17    
HELIX   11  11 ALA A  250  SER A  269  1                                  20    
LINK         C2  L6C A 401                 OG  SER A 201     1555   1555  1.39  
SITE     1 AC1  1 VAL A 267                                                     
SITE     1 AC2  2 PHE A 139  ALA A 182                                          
SITE     1 AC3  2 LEU A 156  PHE A 232                                          
SITE     1 AC4  1 VAL A 107                                                     
SITE     1 AC5  1 ASP A 128                                                     
SITE     1 AC6 10 MET A 149  HIS A 150  ASN A 154  TRP A 157                    
SITE     2 AC6 10 SER A 201  VAL A 204  TYR A 205  MET A 208                    
SITE     3 AC6 10 TRP A 236  HIS A 254                                          
CRYST1  110.580  110.580  128.530  90.00  90.00 120.00 H 3 2        18          
ORIGX1      1.000000  0.000000  0.000000        0.00000                         
ORIGX2      0.000000  1.000000  0.000000        0.00000                         
ORIGX3      0.000000  0.000000  1.000000        0.00000                         
SCALE1      0.009043  0.005221  0.000000        0.00000                         
SCALE2      0.000000  0.010442  0.000000        0.00000                         
SCALE3      0.000000  0.000000  0.007780        0.00000                         
ATOM      1  N   ARG A  92       3.284 -11.870  28.318  1.00 55.30           N  
ATOM      2  CA  ARG A  92       2.818 -12.526  29.532  1.00 56.03           C  
ATOM      3  C   ARG A  92       3.972 -13.287  30.180  1.00 64.35           C  
ATOM      4  O   ARG A  92       4.711 -13.986  29.481  1.00 64.50           O  
ATOM      5  CB  ARG A  92       1.683 -13.492  29.201  1.00 60.03           C  
ATOM      6  N   ALA A  93       4.109 -13.145  31.504  1.00 57.96           N  
ATOM      7  CA  ALA A  93       5.224 -13.694  32.294  1.00 47.35           C  
ATOM      8  C   ALA A  93       5.710 -15.083  31.853  1.00 46.12           C  
ATOM      9  O   ALA A  93       4.921 -16.020  31.756  1.00 47.49           O  
ATOM     10  CB  ALA A  93       4.848 -13.721  33.778  1.00 42.99           C  
ATOM     11  N   GLY A  94       7.011 -15.210  31.599  1.00 45.65           N  
ATOM     12  CA  GLY A  94       7.574 -16.446  31.076  1.00 39.04           C  
ATOM     13  C   GLY A  94       7.573 -17.550  32.112  1.00 37.99           C  
ATOM     14  O   GLY A  94       7.134 -17.348  33.239  1.00 42.69           O  
ATOM     15  N   PRO A  95       8.081 -18.727  31.745  1.00 38.16           N  
ATOM     16  CA  PRO A  95       7.984 -19.879  32.638  1.00 36.08           C  
ATOM     17  C   PRO A  95       8.804 -19.770  33.927  1.00 41.53           C  
ATOM     18  O   PRO A  95       8.313 -20.229  34.970  1.00 42.48           O  
ATOM     19  CB  PRO A  95       8.473 -21.038  31.765  1.00 41.02           C  
ATOM     20  CG  PRO A  95       9.351 -20.398  30.747  1.00 41.70           C  
ATOM     21  CD  PRO A  95       8.772 -19.048  30.483  1.00 39.35           C  
ATOM     22  N   VAL A  96      10.011 -19.200  33.881  1.00 38.88           N  
ATOM     23  CA  VAL A  96      10.800 -19.073  35.111  1.00 34.25           C  
ATOM     24  C   VAL A  96      10.135 -18.045  36.026  1.00 37.07           C  
ATOM     25  O   VAL A  96       9.984 -18.274  37.220  1.00 36.90           O  
ATOM     26  CB  VAL A  96      12.271 -18.637  34.850  1.00 37.53           C  
ATOM     27  CG1 VAL A  96      12.974 -18.346  36.167  1.00 31.28           C  
ATOM     28  CG2 VAL A  96      13.033 -19.701  34.068  1.00 34.60           C  
ATOM     29  N   THR A  97       9.752 -16.908  35.451  1.00 33.72           N  
ATOM     30  CA  THR A  97       9.059 -15.862  36.191  1.00 38.80           C  
ATOM     31  C   THR A  97       7.796 -16.415  36.861  1.00 39.07           C  
ATOM     32  O   THR A  97       7.512 -16.146  38.031  1.00 40.42           O  
ATOM     33  CB  THR A  97       8.651 -14.730  35.238  1.00 39.71           C  
ATOM     34  OG1 THR A  97       9.804 -14.274  34.528  1.00 34.29           O  
ATOM     35  CG2 THR A  97       8.024 -13.579  35.991  1.00 35.30           C  
ATOM     36  N   TRP A  98       7.054 -17.209  36.098  1.00 39.27           N  
ATOM     37  CA  TRP A  98       5.812 -17.806  36.547  1.00 38.08           C  
ATOM     38  C   TRP A  98       6.036 -18.830  37.645  1.00 42.44           C  
ATOM     39  O   TRP A  98       5.387 -18.769  38.683  1.00 41.91           O  
ATOM     40  CB  TRP A  98       5.122 -18.473  35.354  1.00 39.65           C  
ATOM     41  CG  TRP A  98       3.922 -19.282  35.693  1.00 47.67           C  
ATOM     42  CD1 TRP A  98       3.729 -20.607  35.434  1.00 54.54           C  
ATOM     43  CD2 TRP A  98       2.733 -18.823  36.344  1.00 45.59           C  
ATOM     44  NE1 TRP A  98       2.493 -21.004  35.888  1.00 53.72           N  
ATOM     45  CE2 TRP A  98       1.861 -19.925  36.447  1.00 53.18           C  
ATOM     46  CE3 TRP A  98       2.318 -17.587  36.844  1.00 49.66           C  
ATOM     47  CZ2 TRP A  98       0.600 -19.826  37.033  1.00 56.55           C  
ATOM     48  CZ3 TRP A  98       1.068 -17.490  37.425  1.00 55.35           C  
ATOM     49  CH2 TRP A  98       0.225 -18.602  37.516  1.00 47.25           C  
ATOM     50  N   VAL A  99       6.941 -19.781  37.416  1.00 38.94           N  
ATOM     51  CA  VAL A  99       7.153 -20.852  38.396  1.00 40.12           C  
ATOM     52  C   VAL A  99       7.659 -20.311  39.728  1.00 42.61           C  
ATOM     53  O   VAL A  99       7.336 -20.848  40.788  1.00 41.86           O  
ATOM     54  CB  VAL A  99       8.101 -21.951  37.863  1.00 42.18           C  
ATOM     55  CG1 VAL A  99       8.436 -22.961  38.957  1.00 46.91           C  
ATOM     56  CG2 VAL A  99       7.477 -22.659  36.677  1.00 44.75           C  
ATOM     57  N   MET A 100       8.452 -19.242  39.682  1.00 40.57           N  
ATOM     58  CA  MET A 100       8.951 -18.655  40.923  1.00 39.85           C  
ATOM     59  C   MET A 100       7.812 -17.998  41.725  1.00 41.11           C  
ATOM     60  O   MET A 100       7.742 -18.128  42.949  1.00 40.13           O  
ATOM     61  CB  MET A 100      10.041 -17.628  40.635  1.00 31.63           C  
ATOM     62  CG  MET A 100      10.399 -16.764  41.855  1.00 33.55           C  
ATOM     63  SD  MET A 100      11.306 -17.732  43.086  1.00 40.96           S  
ATOM     64  CE  MET A 100      12.967 -17.512  42.444  1.00 36.56           C  
ATOM     65  N   MET A 101       6.948 -17.261  41.036  1.00 39.32           N  
ATOM     66  CA  MET A 101       5.823 -16.600  41.691  1.00 41.06           C  
ATOM     67  C   MET A 101       4.928 -17.618  42.339  1.00 41.41           C  
ATOM     68  O   MET A 101       4.507 -17.443  43.474  1.00 45.76           O  
ATOM     69  CB  MET A 101       5.019 -15.776  40.694  1.00 39.21           C  
ATOM     70  CG  MET A 101       5.761 -14.544  40.239  1.00 40.32           C  
ATOM     71  SD  MET A 101       4.823 -13.645  39.019  1.00 46.89           S  
ATOM     72  CE  MET A 101       4.015 -12.474  40.097  1.00 49.44           C  
ATOM     73  N   ILE A 102       4.646 -18.695  41.623  1.00 41.81           N  
ATOM     74  CA  ILE A 102       3.788 -19.720  42.179  1.00 45.39           C  
ATOM     75  C   ILE A 102       4.473 -20.443  43.341  1.00 50.95           C  
ATOM     76  O   ILE A 102       3.842 -20.708  44.369  1.00 53.15           O  
ATOM     77  CB  ILE A 102       3.266 -20.691  41.102  1.00 49.70           C  
ATOM     78  CG1 ILE A 102       2.260 -21.675  41.701  1.00 60.46           C  
ATOM     79  CG2 ILE A 102       4.382 -21.450  40.462  1.00 55.48           C  
ATOM     80  CD1 ILE A 102       0.827 -21.152  41.703  1.00 65.73           C  
ATOM     81  N   ALA A 103       5.764 -20.738  43.202  1.00 46.70           N  
ATOM     82  CA  ALA A 103       6.500 -21.370  44.290  1.00 42.48           C  
ATOM     83  C   ALA A 103       6.479 -20.489  45.545  1.00 40.96           C  
ATOM     84  O   ALA A 103       6.275 -20.976  46.656  1.00 45.92           O  
ATOM     85  CB  ALA A 103       7.938 -21.695  43.862  1.00 44.33           C  
ATOM     86  N   CYS A 104       6.674 -19.186  45.374  1.00 42.81           N  
ATOM     87  CA  CYS A 104       6.614 -18.276  46.517  1.00 46.40           C  
ATOM     88  C   CYS A 104       5.215 -18.188  47.144  1.00 50.18           C  
ATOM     89  O   CYS A 104       5.083 -17.945  48.351  1.00 46.24           O  
ATOM     90  CB  CYS A 104       7.088 -16.882  46.122  1.00 46.38           C  
ATOM     91  SG  CYS A 104       8.880 -16.773  45.903  1.00 39.70           S  
ATOM     92  N   VAL A 105       4.186 -18.360  46.314  1.00 46.45           N  
ATOM     93  CA  VAL A 105       2.797 -18.340  46.767  1.00 47.89           C  
ATOM     94  C   VAL A 105       2.520 -19.592  47.578  1.00 43.25           C  
ATOM     95  O   VAL A 105       2.019 -19.527  48.693  1.00 47.88           O  
ATOM     96  CB  VAL A 105       1.812 -18.264  45.571  1.00 45.21           C  
ATOM     97  CG1 VAL A 105       0.449 -18.813  45.955  1.00 54.05           C  
ATOM     98  CG2 VAL A 105       1.695 -16.834  45.076  1.00 46.94           C  
ATOM     99  N   VAL A 106       2.882 -20.734  47.012  1.00 45.45           N  
ATOM    100  CA  VAL A 106       2.690 -22.004  47.673  1.00 45.16           C  
ATOM    101  C   VAL A 106       3.412 -22.071  49.002  1.00 51.19           C  
ATOM    102  O   VAL A 106       2.819 -22.470  50.008  1.00 55.74           O  
ATOM    103  CB  VAL A 106       3.122 -23.167  46.782  1.00 51.26           C  
ATOM    104  CG1 VAL A 106       3.166 -24.453  47.588  1.00 50.75           C  
ATOM    105  CG2 VAL A 106       2.152 -23.300  45.624  1.00 50.17           C  
ATOM    106  N   VAL A 107       4.683 -21.673  49.026  1.00 49.89           N  
ATOM    107  CA  VAL A 107       5.424 -21.678  50.285  1.00 44.78           C  
ATOM    108  C   VAL A 107       4.761 -20.754  51.322  1.00 42.22           C  
ATOM    109  O   VAL A 107       4.721 -21.070  52.503  1.00 39.16           O  
ATOM    110  CB  VAL A 107       6.925 -21.297  50.095  1.00 43.95           C  
ATOM    111  CG1 VAL A 107       7.588 -21.049  51.429  1.00 36.60           C  
ATOM    112  CG2 VAL A 107       7.673 -22.379  49.326  1.00 38.23           C  
ATOM    113  N   PHE A 108       4.266 -19.604  50.879  1.00 43.33           N  
ATOM    114  CA  PHE A 108       3.654 -18.629  51.786  1.00 44.66           C  
ATOM    115  C   PHE A 108       2.351 -19.192  52.364  1.00 50.23           C  
ATOM    116  O   PHE A 108       1.989 -18.885  53.494  1.00 55.88           O  
ATOM    117  CB  PHE A 108       3.372 -17.329  51.033  1.00 45.73           C  
ATOM    118  CG  PHE A 108       2.909 -16.193  51.902  1.00 49.12           C  
ATOM    119  CD1 PHE A 108       3.812 -15.492  52.695  1.00 46.40           C  
ATOM    120  CD2 PHE A 108       1.584 -15.787  51.890  1.00 51.78           C  
ATOM    121  CE1 PHE A 108       3.398 -14.427  53.482  1.00 46.90           C  
ATOM    122  CE2 PHE A 108       1.160 -14.715  52.671  1.00 54.48           C  
ATOM    123  CZ  PHE A 108       2.071 -14.035  53.466  1.00 56.54           C  
ATOM    124  N   ILE A 109       1.654 -20.012  51.580  1.00 46.41           N  
ATOM    125  CA  ILE A 109       0.426 -20.658  52.046  1.00 51.56           C  
ATOM    126  C   ILE A 109       0.767 -21.646  53.150  1.00 54.15           C  
ATOM    127  O   ILE A 109       0.094 -21.700  54.185  1.00 55.59           O  
ATOM    128  CB  ILE A 109      -0.304 -21.378  50.891  1.00 46.96           C  
ATOM    129  CG1 ILE A 109      -0.933 -20.349  49.951  1.00 46.98           C  
ATOM    130  CG2 ILE A 109      -1.356 -22.331  51.421  1.00 51.28           C  
ATOM    131  CD1 ILE A 109      -1.685 -20.974  48.797  1.00 51.13           C  
ATOM    132  N   ALA A 110       1.840 -22.405  52.936  1.00 53.55           N  
ATOM    133  CA  ALA A 110       2.329 -23.374  53.927  1.00 52.65           C  
ATOM    134  C   ALA A 110       2.767 -22.726  55.242  1.00 53.37           C  
ATOM    135  O   ALA A 110       2.714 -23.352  56.297  1.00 54.26           O  
ATOM    136  CB  ALA A 110       3.460 -24.207  53.341  1.00 42.52           C  
ATOM    137  N   MET A 111       3.197 -21.470  55.176  1.00 49.88           N  
ATOM    138  CA  MET A 111       3.629 -20.755  56.374  1.00 53.68           C  
ATOM    139  C   MET A 111       2.436 -20.221  57.178  1.00 56.86           C  
ATOM    140  O   MET A 111       2.531 -20.007  58.395  1.00 49.94           O  
ATOM    141  CB  MET A 111       4.589 -19.610  56.003  1.00 51.34           C  
ATOM    142  CG  MET A 111       5.880 -20.074  55.303  1.00 51.06           C  
ATOM    143  SD  MET A 111       6.933 -18.717  54.729  1.00 43.42           S  
ATOM    144  CE  MET A 111       7.508 -18.050  56.284  1.00 45.48           C  
ATOM    145  N   GLN A 112       1.320 -19.981  56.494  1.00 58.36           N  
ATOM    146  CA  GLN A 112       0.116 -19.551  57.184  1.00 57.36           C  
ATOM    147  C   GLN A 112      -0.465 -20.757  57.896  1.00 57.46           C  
ATOM    148  O   GLN A 112      -0.808 -20.692  59.074  1.00 55.77           O  
ATOM    149  CB  GLN A 112      -0.898 -18.973  56.207  1.00 58.54           C  
ATOM    150  CG  GLN A 112      -0.381 -17.802  55.401  1.00 56.97           C  
ATOM    151  CD  GLN A 112       0.703 -17.021  56.117  1.00 62.22           C  
ATOM    152  OE1 GLN A 112       0.498 -16.507  57.221  1.00 59.98           O  
ATOM    153  NE2 GLN A 112       1.872 -16.921  55.482  1.00 57.31           N  
ATOM    154  N   ILE A 113      -0.527 -21.863  57.165  1.00 54.43           N  
ATOM    155  CA  ILE A 113      -1.043 -23.134  57.654  1.00 55.07           C  
ATOM    156  C   ILE A 113      -0.218 -23.782  58.768  1.00 61.92           C  
ATOM    157  O   ILE A 113      -0.784 -24.359  59.703  1.00 67.55           O  
ATOM    158  CB  ILE A 113      -1.186 -24.140  56.488  1.00 54.80           C  
ATOM    159  CG1 ILE A 113      -2.202 -23.611  55.476  1.00 49.69           C  
ATOM    160  CG2 ILE A 113      -1.603 -25.514  56.988  1.00 52.44           C  
ATOM    161  CD1 ILE A 113      -2.419 -24.524  54.294  1.00 58.20           C  
ATOM    162  N   LEU A 114       1.109 -23.694  58.684  1.00 61.33           N  
ATOM    163  CA  LEU A 114       1.970 -24.398  59.639  1.00 56.07           C  
ATOM    164  C   LEU A 114       2.746 -23.485  60.576  1.00 53.57           C  
ATOM    165  O   LEU A 114       3.431 -23.958  61.480  1.00 53.64           O  
ATOM    166  CB  LEU A 114       2.949 -25.308  58.901  1.00 56.40           C  
ATOM    167  CG  LEU A 114       2.323 -26.252  57.881  1.00 62.23           C  
ATOM    168  CD1 LEU A 114       3.392 -27.052  57.159  1.00 58.83           C  
ATOM    169  CD2 LEU A 114       1.334 -27.164  58.576  1.00 62.51           C  
ATOM    170  N   GLY A 115       2.644 -22.179  60.365  1.00 49.01           N  
ATOM    171  CA  GLY A 115       3.487 -21.251  61.088  1.00 51.50           C  
ATOM    172  C   GLY A 115       4.839 -21.115  60.400  1.00 55.05           C  
ATOM    173  O   GLY A 115       5.360 -22.069  59.799  1.00 49.50           O  
ATOM    174  N   ASP A 116       5.406 -19.916  60.485  1.00 53.64           N  
ATOM    175  CA  ASP A 116       6.685 -19.632  59.854  1.00 53.72           C  
ATOM    176  C   ASP A 116       7.798 -20.588  60.303  1.00 55.31           C  
ATOM    177  O   ASP A 116       8.553 -21.099  59.475  1.00 50.83           O  
ATOM    178  CB  ASP A 116       7.081 -18.190  60.133  1.00 52.74           C  
ATOM    179  CG  ASP A 116       6.111 -17.201  59.529  1.00 49.17           C  
ATOM    180  OD1 ASP A 116       5.276 -17.606  58.691  1.00 49.34           O  
ATOM    181  OD2 ASP A 116       6.191 -16.014  59.884  1.00 48.91           O  
ATOM    182  N   GLN A 117       7.872 -20.846  61.607  1.00 54.43           N  
ATOM    183  CA  GLN A 117       8.947 -21.660  62.182  1.00 51.80           C  
ATOM    184  C   GLN A 117       9.090 -23.057  61.585  1.00 49.22           C  
ATOM    185  O   GLN A 117      10.204 -23.490  61.280  1.00 53.44           O  
ATOM    186  CB  GLN A 117       8.805 -21.753  63.703  1.00 48.74           C  
ATOM    187  CG  GLN A 117       8.844 -20.403  64.402  1.00 59.67           C  
ATOM    188  CD  GLN A 117       7.467 -19.891  64.787  1.00 59.06           C  
ATOM    189  OE1 GLN A 117       6.462 -20.207  64.140  1.00 55.39           O  
ATOM    190  NE2 GLN A 117       7.412 -19.107  65.865  1.00 65.80           N  
ATOM    191  N   GLU A 118       7.976 -23.761  61.424  1.00 48.49           N  
ATOM    192  CA  GLU A 118       7.997 -25.113  60.855  1.00 56.41           C  
ATOM    193  C   GLU A 118       8.462 -25.126  59.404  1.00 54.57           C  
ATOM    194  O   GLU A 118       9.131 -26.057  58.959  1.00 51.25           O  
ATOM    195  CB  GLU A 118       6.614 -25.767  60.935  1.00 52.51           C  
ATOM    196  CG  GLU A 118       6.388 -26.580  62.194  1.00 63.94           C  
ATOM    197  CD  GLU A 118       7.397 -27.705  62.349  1.00 60.77           C  
ATOM    198  OE1 GLU A 118       7.822 -28.280  61.319  1.00 68.63           O  
ATOM    199  OE2 GLU A 118       7.770 -28.015  63.502  1.00 61.18           O  
ATOM    200  N   VAL A 119       8.080 -24.099  58.657  1.00 52.16           N  
ATOM    201  CA  VAL A 119       8.494 -24.028  57.269  1.00 54.59           C  
ATOM    202  C   VAL A 119       9.987 -23.733  57.245  1.00 47.78           C  
ATOM    203  O   VAL A 119      10.728 -24.382  56.527  1.00 43.59           O  
ATOM    204  CB  VAL A 119       7.661 -23.004  56.460  1.00 53.29           C  
ATOM    205  CG1 VAL A 119       8.276 -22.749  55.078  1.00 47.60           C  
ATOM    206  CG2 VAL A 119       6.229 -23.514  56.312  1.00 49.40           C  
ATOM    207  N   MET A 120      10.422 -22.796  58.082  1.00 47.76           N  
ATOM    208  CA  MET A 120      11.837 -22.484  58.205  1.00 47.50           C  
ATOM    209  C   MET A 120      12.654 -23.712  58.562  1.00 54.38           C  
ATOM    210  O   MET A 120      13.836 -23.795  58.232  1.00 51.38           O  
ATOM    211  CB  MET A 120      12.067 -21.399  59.246  1.00 48.79           C  
ATOM    212  CG  MET A 120      11.976 -20.009  58.677  1.00 52.11           C  
ATOM    213  SD  MET A 120      12.578 -18.722  59.774  1.00 63.28           S  
ATOM    214  CE  MET A 120      11.282 -18.721  61.014  1.00 60.97           C  
ATOM    215  N   LEU A 121      12.025 -24.673  59.228  1.00 51.85           N  
ATOM    216  CA  LEU A 121      12.750 -25.854  59.674  1.00 52.81           C  
ATOM    217  C   LEU A 121      13.201 -26.680  58.482  1.00 49.51           C  
ATOM    218  O   LEU A 121      14.254 -27.312  58.520  1.00 52.16           O  
ATOM    219  CB  LEU A 121      11.893 -26.696  60.622  1.00 57.43           C  
ATOM    220  CG  LEU A 121      12.654 -27.613  61.580  1.00 59.06           C  
ATOM    221  CD1 LEU A 121      13.489 -26.806  62.551  1.00 49.07           C  
ATOM    222  CD2 LEU A 121      11.688 -28.536  62.319  1.00 61.18           C  
ATOM    223  N   TRP A 122      12.414 -26.657  57.413  1.00 52.93           N  
ATOM    224  CA  TRP A 122      12.745 -27.432  56.222  1.00 52.40           C  
ATOM    225  C   TRP A 122      13.487 -26.662  55.111  1.00 47.94           C  
ATOM    226  O   TRP A 122      14.116 -27.281  54.266  1.00 48.23           O  
ATOM    227  CB  TRP A 122      11.481 -28.036  55.608  1.00 55.93           C  
ATOM    228  CG  TRP A 122      10.882 -29.184  56.345  1.00 65.10           C  
ATOM    229  CD1 TRP A 122      10.888 -29.395  57.694  1.00 70.10           C  
ATOM    230  CD2 TRP A 122      10.176 -30.287  55.767  1.00 68.10           C  
ATOM    231  NE1 TRP A 122      10.228 -30.564  57.991  1.00 71.55           N  
ATOM    232  CE2 TRP A 122       9.780 -31.130  56.826  1.00 72.83           C  
ATOM    233  CE3 TRP A 122       9.838 -30.641  54.456  1.00 72.17           C  
ATOM    234  CZ2 TRP A 122       9.061 -32.309  56.614  1.00 76.41           C  
ATOM    235  CZ3 TRP A 122       9.122 -31.814  54.247  1.00 77.55           C  
ATOM    236  CH2 TRP A 122       8.742 -32.632  55.321  1.00 77.07           C  
ATOM    237  N   LEU A 123      13.398 -25.334  55.089  1.00 44.29           N  
ATOM    238  CA  LEU A 123      13.801 -24.581  53.892  1.00 42.24           C  
ATOM    239  C   LEU A 123      14.903 -23.550  54.122  1.00 41.20           C  
ATOM    240  O   LEU A 123      15.434 -22.970  53.171  1.00 41.92           O  
ATOM    241  CB  LEU A 123      12.590 -23.869  53.285  1.00 41.73           C  
ATOM    242  CG  LEU A 123      11.475 -24.751  52.745  1.00 43.71           C  
ATOM    243  CD1 LEU A 123      10.374 -23.865  52.208  1.00 45.75           C  
ATOM    244  CD2 LEU A 123      12.007 -25.665  51.660  1.00 43.88           C  
ATOM    245  N   ALA A 124      15.219 -23.305  55.383  1.00 35.33           N  
ATOM    246  CA  ALA A 124      16.165 -22.282  55.748  1.00 41.61           C  
ATOM    247  C   ALA A 124      17.580 -22.753  55.461  1.00 37.78           C  
ATOM    248  O   ALA A 124      17.847 -23.952  55.459  1.00 41.96           O  
ATOM    249  CB  ALA A 124      16.022 -21.964  57.209  1.00 36.02           C  
ATOM    250  N   TRP A 125      18.466 -21.790  55.230  1.00 40.79           N  
ATOM    251  CA  TRP A 125      19.908 -22.009  55.150  1.00 39.44           C  
ATOM    252  C   TRP A 125      20.304 -22.921  56.308  1.00 41.10           C  
ATOM    253  O   TRP A 125      19.797 -22.746  57.421  1.00 37.99           O  
ATOM    254  CB  TRP A 125      20.607 -20.661  55.306  1.00 34.01           C  
ATOM    255  CG  TRP A 125      22.082 -20.669  55.041  1.00 37.62           C  
ATOM    256  CD1 TRP A 125      23.074 -21.031  55.910  1.00 36.85           C  
ATOM    257  CD2 TRP A 125      22.732 -20.280  53.826  1.00 33.89           C  
ATOM    258  NE1 TRP A 125      24.300 -20.893  55.307  1.00 33.62           N  
ATOM    259  CE2 TRP A 125      24.118 -20.445  54.023  1.00 33.96           C  
ATOM    260  CE3 TRP A 125      22.274 -19.810  52.586  1.00 31.13           C  
ATOM    261  CZ2 TRP A 125      25.056 -20.141  53.033  1.00 31.17           C  
ATOM    262  CZ3 TRP A 125      23.203 -19.513  51.601  1.00 34.41           C  
ATOM    263  CH2 TRP A 125      24.583 -19.685  51.829  1.00 31.01           C  
ATOM    264  N   PRO A 126      21.180 -23.909  56.049  1.00 43.80           N  
ATOM    265  CA  PRO A 126      21.602 -24.879  57.076  1.00 40.61           C  
ATOM    266  C   PRO A 126      21.940 -24.214  58.410  1.00 44.47           C  
ATOM    267  O   PRO A 126      22.900 -23.452  58.482  1.00 49.47           O  
ATOM    268  CB  PRO A 126      22.855 -25.496  56.458  1.00 41.27           C  
ATOM    269  CG  PRO A 126      22.557 -25.499  54.999  1.00 42.06           C  
ATOM    270  CD  PRO A 126      21.852 -24.160  54.759  1.00 38.99           C  
ATOM    271  N   PHE A 127      21.142 -24.472  59.444  1.00 48.99           N  
ATOM    272  CA  PHE A 127      21.306 -23.762  60.720  1.00 51.47           C  
ATOM    273  C   PHE A 127      22.034 -24.604  61.752  1.00 54.88           C  
ATOM    274  O   PHE A 127      22.218 -24.201  62.903  1.00 59.53           O  
ATOM    275  CB  PHE A 127      19.961 -23.272  61.274  1.00 47.54           C  
ATOM    276  CG  PHE A 127      18.861 -24.281  61.199  1.00 46.19           C  
ATOM    277  CD1 PHE A 127      18.676 -25.201  62.216  1.00 51.86           C  
ATOM    278  CD2 PHE A 127      18.004 -24.304  60.117  1.00 51.02           C  
ATOM    279  CE1 PHE A 127      17.666 -26.125  62.153  1.00 52.95           C  
ATOM    280  CE2 PHE A 127      16.987 -25.224  60.045  1.00 52.07           C  
ATOM    281  CZ  PHE A 127      16.814 -26.139  61.067  1.00 54.98           C  
ATOM    282  N   ASP A 128      22.463 -25.773  61.307  1.00 57.11           N  
ATOM    283  CA  ASP A 128      23.223 -26.691  62.126  1.00 62.22           C  
ATOM    284  C   ASP A 128      24.086 -27.497  61.156  1.00 59.97           C  
ATOM    285  O   ASP A 128      23.642 -27.819  60.054  1.00 56.79           O  
ATOM    286  CB  ASP A 128      22.257 -27.596  62.897  1.00 64.65           C  
ATOM    287  CG  ASP A 128      22.926 -28.345  64.045  1.00 75.29           C  
ATOM    288  OD1 ASP A 128      23.998 -28.961  63.831  1.00 68.33           O  
ATOM    289  OD2 ASP A 128      22.359 -28.326  65.162  1.00 75.78           O  
ATOM    290  N   PRO A 129      25.336 -27.794  61.544  1.00 65.85           N  
ATOM    291  CA  PRO A 129      26.234 -28.645  60.754  1.00 60.72           C  
ATOM    292  C   PRO A 129      25.605 -29.955  60.277  1.00 61.43           C  
ATOM    293  O   PRO A 129      25.997 -30.463  59.226  1.00 61.30           O  
ATOM    294  CB  PRO A 129      27.365 -28.929  61.736  1.00 61.00           C  
ATOM    295  CG  PRO A 129      27.468 -27.658  62.516  1.00 65.98           C  
ATOM    296  CD  PRO A 129      26.055 -27.130  62.648  1.00 64.93           C  
ATOM    297  N   THR A 130      24.641 -30.486  61.025  1.00 62.61           N  
ATOM    298  CA  THR A 130      23.964 -31.727  60.641  1.00 60.36           C  
ATOM    299  C   THR A 130      23.164 -31.584  59.350  1.00 66.17           C  
ATOM    300  O   THR A 130      22.709 -32.578  58.772  1.00 62.24           O  
ATOM    301  CB  THR A 130      23.005 -32.210  61.747  1.00 68.29           C  
ATOM    302  OG1 THR A 130      22.163 -33.248  61.232  1.00 75.58           O  
ATOM    303  CG2 THR A 130      22.125 -31.072  62.215  1.00 63.59           C  
ATOM    304  N   LEU A 131      22.995 -30.343  58.903  1.00 62.15           N  
ATOM    305  CA  LEU A 131      22.122 -30.043  57.780  1.00 56.96           C  
ATOM    306  C   LEU A 131      22.914 -29.553  56.576  1.00 55.55           C  
ATOM    307  O   LEU A 131      22.345 -29.322  55.508  1.00 52.16           O  
ATOM    308  CB  LEU A 131      21.089 -28.980  58.184  1.00 52.34           C  
ATOM    309  CG  LEU A 131      20.205 -29.254  59.407  1.00 61.64           C  
ATOM    310  CD1 LEU A 131      19.473 -27.982  59.858  1.00 56.76           C  
ATOM    311  CD2 LEU A 131      19.202 -30.377  59.124  1.00 62.57           C  
ATOM    312  N   LYS A 132      24.227 -29.409  56.745  1.00 53.60           N  
ATOM    313  CA  LYS A 132      25.065 -28.756  55.737  1.00 48.01           C  
ATOM    314  C   LYS A 132      25.010 -29.411  54.355  1.00 44.33           C  
ATOM    315  O   LYS A 132      25.344 -28.789  53.347  1.00 45.05           O  
ATOM    316  CB  LYS A 132      26.514 -28.659  56.227  1.00 53.31           C  
ATOM    317  CG  LYS A 132      27.165 -30.017  56.489  1.00 57.50           C  
ATOM    318  CD  LYS A 132      28.529 -29.897  57.168  1.00 58.53           C  
ATOM    319  CE  LYS A 132      28.916 -31.220  57.828  1.00 62.92           C  
ATOM    320  NZ  LYS A 132      30.393 -31.412  57.898  1.00 63.29           N  
ATOM    321  N   PHE A 133      24.579 -30.664  54.294  1.00 45.07           N  
ATOM    322  CA  PHE A 133      24.568 -31.368  53.016  1.00 47.17           C  
ATOM    323  C   PHE A 133      23.158 -31.453  52.447  1.00 48.94           C  
ATOM    324  O   PHE A 133      22.895 -32.229  51.547  1.00 52.45           O  
ATOM    325  CB  PHE A 133      25.169 -32.768  53.165  1.00 55.37           C  
ATOM    326  CG  PHE A 133      26.568 -32.764  53.709  1.00 52.78           C  
ATOM    327  CD1 PHE A 133      27.531 -31.924  53.169  1.00 54.67           C  
ATOM    328  CD2 PHE A 133      26.917 -33.578  54.774  1.00 55.09           C  
ATOM    329  CE1 PHE A 133      28.822 -31.908  53.671  1.00 57.04           C  
ATOM    330  CE2 PHE A 133      28.206 -33.563  55.282  1.00 60.80           C  
ATOM    331  CZ  PHE A 133      29.158 -32.725  54.729  1.00 55.16           C  
ATOM    332  N   GLU A 134      22.242 -30.658  52.986  1.00 50.76           N  
ATOM    333  CA  GLU A 134      20.914 -30.558  52.396  1.00 46.58           C  
ATOM    334  C   GLU A 134      20.905 -29.348  51.449  1.00 45.82           C  
ATOM    335  O   GLU A 134      20.566 -28.230  51.833  1.00 39.93           O  
ATOM    336  CB  GLU A 134      19.849 -30.492  53.494  1.00 50.85           C  
ATOM    337  CG  GLU A 134      19.785 -31.785  54.327  1.00 49.95           C  
ATOM    338  CD  GLU A 134      18.673 -31.795  55.376  1.00 62.35           C  
ATOM    339  OE1 GLU A 134      18.055 -30.732  55.617  1.00 58.53           O  
ATOM    340  OE2 GLU A 134      18.416 -32.875  55.965  1.00 63.26           O  
ATOM    341  N   PHE A 135      21.297 -29.601  50.205  1.00 40.90           N  
ATOM    342  CA  PHE A 135      21.715 -28.571  49.266  1.00 36.52           C  
ATOM    343  C   PHE A 135      20.641 -27.602  48.737  1.00 46.75           C  
ATOM    344  O   PHE A 135      20.970 -26.498  48.289  1.00 39.66           O  
ATOM    345  CB  PHE A 135      22.471 -29.228  48.114  1.00 38.58           C  
ATOM    346  CG  PHE A 135      23.702 -29.974  48.568  1.00 49.19           C  
ATOM    347  CD1 PHE A 135      24.907 -29.311  48.734  1.00 46.39           C  
ATOM    348  CD2 PHE A 135      23.645 -31.329  48.870  1.00 48.50           C  
ATOM    349  CE1 PHE A 135      26.040 -29.989  49.163  1.00 52.04           C  
ATOM    350  CE2 PHE A 135      24.779 -32.013  49.302  1.00 48.15           C  
ATOM    351  CZ  PHE A 135      25.973 -31.343  49.450  1.00 49.38           C  
ATOM    352  N   TRP A 136      19.371 -28.004  48.785  1.00 44.56           N  
ATOM    353  CA  TRP A 136      18.309 -27.106  48.384  1.00 38.55           C  
ATOM    354  C   TRP A 136      18.325 -25.868  49.289  1.00 35.88           C  
ATOM    355  O   TRP A 136      17.995 -24.774  48.845  1.00 38.72           O  
ATOM    356  CB  TRP A 136      16.935 -27.807  48.425  1.00 43.57           C  
ATOM    357  CG  TRP A 136      16.530 -28.278  49.793  1.00 40.38           C  
ATOM    358  CD1 TRP A 136      15.902 -27.547  50.765  1.00 46.13           C  
ATOM    359  CD2 TRP A 136      16.720 -29.588  50.341  1.00 42.81           C  
ATOM    360  NE1 TRP A 136      15.694 -28.322  51.887  1.00 40.80           N  
ATOM    361  CE2 TRP A 136      16.191 -29.577  51.650  1.00 44.98           C  
ATOM    362  CE3 TRP A 136      17.295 -30.769  49.855  1.00 48.11           C  
ATOM    363  CZ2 TRP A 136      16.216 -30.705  52.475  1.00 52.34           C  
ATOM    364  CZ3 TRP A 136      17.320 -31.886  50.678  1.00 42.42           C  
ATOM    365  CH2 TRP A 136      16.784 -31.845  51.971  1.00 45.87           C  
ATOM    366  N   ARG A 137      18.739 -26.053  50.543  1.00 31.59           N  
ATOM    367  CA  ARG A 137      18.723 -24.998  51.554  1.00 36.40           C  
ATOM    368  C   ARG A 137      19.588 -23.781  51.220  1.00 40.22           C  
ATOM    369  O   ARG A 137      19.359 -22.686  51.746  1.00 35.11           O  
ATOM    370  CB  ARG A 137      19.160 -25.548  52.910  1.00 40.70           C  
ATOM    371  CG  ARG A 137      18.234 -26.575  53.532  1.00 43.30           C  
ATOM    372  CD  ARG A 137      18.779 -27.012  54.892  1.00 47.42           C  
ATOM    373  NE  ARG A 137      17.924 -28.003  55.538  1.00 49.02           N  
ATOM    374  CZ  ARG A 137      17.049 -27.731  56.501  1.00 49.71           C  
ATOM    375  NH1 ARG A 137      16.910 -26.491  56.949  1.00 44.31           N  
ATOM    376  NH2 ARG A 137      16.317 -28.706  57.026  1.00 52.20           N  
ATOM    377  N   TYR A 138      20.592 -23.965  50.372  1.00 32.04           N  
ATOM    378  CA  TYR A 138      21.392 -22.823  49.948  1.00 34.23           C  
ATOM    379  C   TYR A 138      20.571 -21.889  49.028  1.00 35.05           C  
ATOM    380  O   TYR A 138      20.978 -20.760  48.785  1.00 27.50           O  
ATOM    381  CB  TYR A 138      22.733 -23.285  49.335  1.00 30.08           C  
ATOM    382  CG  TYR A 138      23.595 -24.007  50.358  1.00 30.28           C  
ATOM    383  CD1 TYR A 138      24.171 -23.307  51.416  1.00 31.92           C  
ATOM    384  CD2 TYR A 138      23.782 -25.388  50.312  1.00 34.89           C  
ATOM    385  CE1 TYR A 138      24.929 -23.946  52.382  1.00 31.44           C  
ATOM    386  CE2 TYR A 138      24.550 -26.044  51.285  1.00 29.68           C  
ATOM    387  CZ  TYR A 138      25.127 -25.317  52.302  1.00 37.24           C  
ATOM    388  OH  TYR A 138      25.881 -25.948  53.274  1.00 38.02           O  
ATOM    389  N   PHE A 139      19.399 -22.347  48.564  1.00 34.46           N  
ATOM    390  CA  PHE A 139      18.540 -21.541  47.672  1.00 33.36           C  
ATOM    391  C   PHE A 139      17.118 -21.330  48.201  1.00 36.97           C  
ATOM    392  O   PHE A 139      16.510 -20.276  47.983  1.00 34.08           O  
ATOM    393  CB  PHE A 139      18.431 -22.173  46.274  1.00 31.50           C  
ATOM    394  CG  PHE A 139      19.752 -22.621  45.698  1.00 34.50           C  
ATOM    395  CD1 PHE A 139      20.276 -23.868  46.021  1.00 38.00           C  
ATOM    396  CD2 PHE A 139      20.483 -21.784  44.866  1.00 34.54           C  
ATOM    397  CE1 PHE A 139      21.498 -24.286  45.503  1.00 37.57           C  
ATOM    398  CE2 PHE A 139      21.708 -22.197  44.342  1.00 35.17           C  
ATOM    399  CZ  PHE A 139      22.215 -23.449  44.661  1.00 33.86           C  
ATOM    400  N   THR A 140      16.573 -22.341  48.866  1.00 33.37           N  
ATOM    401  CA  THR A 140      15.152 -22.324  49.218  1.00 36.50           C  
ATOM    402  C   THR A 140      14.797 -21.229  50.217  1.00 37.65           C  
ATOM    403  O   THR A 140      13.631 -20.898  50.383  1.00 37.91           O  
ATOM    404  CB  THR A 140      14.660 -23.690  49.748  1.00 33.65           C  
ATOM    405  OG1 THR A 140      15.375 -24.043  50.944  1.00 39.54           O  
ATOM    406  CG2 THR A 140      14.846 -24.764  48.691  1.00 38.23           C  
ATOM    407  N   HIS A 141      15.803 -20.657  50.870  1.00 33.21           N  
ATOM    408  CA  HIS A 141      15.556 -19.543  51.767  1.00 33.48           C  
ATOM    409  C   HIS A 141      14.852 -18.404  51.022  1.00 38.12           C  
ATOM    410  O   HIS A 141      14.088 -17.657  51.623  1.00 37.34           O  
ATOM    411  CB  HIS A 141      16.860 -19.045  52.390  1.00 32.52           C  
ATOM    412  CG  HIS A 141      17.906 -18.657  51.381  1.00 32.84           C  
ATOM    413  ND1 HIS A 141      17.976 -17.395  50.826  1.00 30.35           N  
ATOM    414  CD2 HIS A 141      18.930 -19.365  50.840  1.00 30.75           C  
ATOM    415  CE1 HIS A 141      18.989 -17.343  49.978  1.00 30.97           C  
ATOM    416  NE2 HIS A 141      19.588 -18.525  49.973  1.00 27.57           N  
ATOM    417  N   ALA A 142      15.088 -18.287  49.716  1.00 29.98           N  
ATOM    418  CA  ALA A 142      14.504 -17.193  48.934  1.00 37.87           C  
ATOM    419  C   ALA A 142      12.984 -17.330  48.759  1.00 33.61           C  
ATOM    420  O   ALA A 142      12.308 -16.355  48.451  1.00 36.68           O  
ATOM    421  CB  ALA A 142      15.189 -17.078  47.551  1.00 34.58           C  
ATOM    422  N   LEU A 143      12.462 -18.539  48.940  1.00 35.68           N  
ATOM    423  CA  LEU A 143      11.051 -18.803  48.702  1.00 37.87           C  
ATOM    424  C   LEU A 143      10.148 -18.369  49.873  1.00 44.46           C  
ATOM    425  O   LEU A 143       8.943 -18.266  49.716  1.00 38.31           O  
ATOM    426  CB  LEU A 143      10.829 -20.275  48.365  1.00 34.37           C  
ATOM    427  CG  LEU A 143      11.574 -20.768  47.115  1.00 41.80           C  
ATOM    428  CD1 LEU A 143      11.415 -22.263  46.909  1.00 38.46           C  
ATOM    429  CD2 LEU A 143      11.117 -20.014  45.887  1.00 37.41           C  
ATOM    430  N   MET A 144      10.735 -18.088  51.032  1.00 37.75           N  
ATOM    431  CA  MET A 144       9.938 -17.774  52.205  1.00 37.59           C  
ATOM    432  C   MET A 144       9.694 -16.287  52.383  1.00 44.33           C  
ATOM    433  O   MET A 144      10.605 -15.469  52.250  1.00 36.93           O  
ATOM    434  CB  MET A 144      10.607 -18.333  53.455  1.00 38.43           C  
ATOM    435  CG  MET A 144      10.555 -19.855  53.562  1.00 36.46           C  
ATOM    436  SD  MET A 144      11.333 -20.420  55.089  1.00 45.36           S  
ATOM    437  CE  MET A 144      13.045 -19.952  54.793  1.00 45.64           C  
ATOM    438  N   HIS A 145       8.453 -15.930  52.694  1.00 38.89           N  
ATOM    439  CA  HIS A 145       8.174 -14.559  53.095  1.00 40.68           C  
ATOM    440  C   HIS A 145       7.339 -14.541  54.378  1.00 45.36           C  
ATOM    441  O   HIS A 145       6.607 -15.497  54.668  1.00 44.77           O  
ATOM    442  CB  HIS A 145       7.532 -13.749  51.953  1.00 40.40           C  
ATOM    443  CG  HIS A 145       8.376 -13.677  50.714  1.00 35.39           C  
ATOM    444  ND1 HIS A 145       8.462 -14.715  49.812  1.00 40.85           N  
ATOM    445  CD2 HIS A 145       9.194 -12.703  50.248  1.00 40.62           C  
ATOM    446  CE1 HIS A 145       9.280 -14.376  48.830  1.00 35.46           C  
ATOM    447  NE2 HIS A 145       9.732 -13.159  49.067  1.00 37.10           N  
ATOM    448  N   PHE A 146       7.467 -13.449  55.132  1.00 48.45           N  
ATOM    449  CA  PHE A 146       6.982 -13.373  56.511  1.00 55.47           C  
ATOM    450  C   PHE A 146       5.840 -12.363  56.740  1.00 59.50           C  
ATOM    451  O   PHE A 146       5.322 -12.250  57.852  1.00 61.83           O  
ATOM    452  CB  PHE A 146       8.166 -13.079  57.449  1.00 49.48           C  
ATOM    453  CG  PHE A 146       9.299 -14.049  57.285  1.00 47.37           C  
ATOM    454  CD1 PHE A 146       9.234 -15.302  57.859  1.00 44.79           C  
ATOM    455  CD2 PHE A 146      10.399 -13.725  56.514  1.00 43.97           C  
ATOM    456  CE1 PHE A 146      10.254 -16.219  57.687  1.00 52.89           C  
ATOM    457  CE2 PHE A 146      11.428 -14.634  56.335  1.00 48.74           C  
ATOM    458  CZ  PHE A 146      11.353 -15.888  56.920  1.00 47.30           C  
ATOM    459  N   SER A 147       5.462 -11.627  55.694  1.00 53.11           N  
ATOM    460  CA  SER A 147       4.308 -10.732  55.754  1.00 53.53           C  
ATOM    461  C   SER A 147       3.713 -10.477  54.370  1.00 57.91           C  
ATOM    462  O   SER A 147       4.376 -10.672  53.343  1.00 51.34           O  
ATOM    463  CB  SER A 147       4.691  -9.400  56.386  1.00 49.18           C  
ATOM    464  OG  SER A 147       5.222  -8.530  55.410  1.00 53.58           O  
ATOM    465  N   LEU A 148       2.466 -10.021  54.345  1.00 54.02           N  
ATOM    466  CA  LEU A 148       1.777  -9.800  53.088  1.00 50.59           C  
ATOM    467  C   LEU A 148       2.543  -8.794  52.259  1.00 52.69           C  
ATOM    468  O   LEU A 148       2.743  -8.998  51.066  1.00 53.85           O  
ATOM    469  CB  LEU A 148       0.355  -9.294  53.326  1.00 60.92           C  
ATOM    470  CG  LEU A 148      -0.669 -10.311  53.820  1.00 62.46           C  
ATOM    471  CD1 LEU A 148      -1.987  -9.592  54.084  1.00 65.44           C  
ATOM    472  CD2 LEU A 148      -0.845 -11.444  52.810  1.00 59.05           C  
ATOM    473  N   MET A 149       2.989  -7.718  52.897  1.00 43.60           N  
ATOM    474  CA  MET A 149       3.711  -6.676  52.182  1.00 54.75           C  
ATOM    475  C   MET A 149       5.032  -7.179  51.572  1.00 53.36           C  
ATOM    476  O   MET A 149       5.424  -6.747  50.483  1.00 52.01           O  
ATOM    477  CB  MET A 149       3.961  -5.481  53.097  1.00 52.18           C  
ATOM    478  CG  MET A 149       4.428  -4.252  52.353  1.00 64.12           C  
ATOM    479  SD  MET A 149       3.918  -2.705  53.123  1.00 81.76           S  
ATOM    480  CE  MET A 149       2.149  -2.964  53.194  1.00 66.67           C  
ATOM    481  N   HIS A 150       5.690  -8.093  52.287  1.00 53.47           N  
ATOM    482  CA  HIS A 150       6.974  -8.686  51.895  1.00 54.76           C  
ATOM    483  C   HIS A 150       6.808  -9.389  50.548  1.00 40.55           C  
ATOM    484  O   HIS A 150       7.338  -8.946  49.521  1.00 39.19           O  
ATOM    485  CB  HIS A 150       7.423  -9.691  52.986  1.00 51.82           C  
ATOM    486  CG  HIS A 150       8.864 -10.112  52.898  1.00 52.26           C  
ATOM    487  ND1 HIS A 150       9.363 -11.201  53.585  1.00 45.84           N  
ATOM    488  CD2 HIS A 150       9.910  -9.593  52.208  1.00 50.83           C  
ATOM    489  CE1 HIS A 150      10.648 -11.342  53.309  1.00 44.58           C  
ATOM    490  NE2 HIS A 150      11.008 -10.374  52.483  1.00 37.72           N  
ATOM    491  N   ILE A 151       6.035 -10.466  50.565  1.00 38.80           N  
ATOM    492  CA  ILE A 151       5.715 -11.212  49.355  1.00 39.99           C  
ATOM    493  C   ILE A 151       5.077 -10.383  48.237  1.00 45.33           C  
ATOM    494  O   ILE A 151       5.363 -10.609  47.066  1.00 43.08           O  
ATOM    495  CB  ILE A 151       4.844 -12.435  49.660  1.00 41.63           C  
ATOM    496  CG1 ILE A 151       4.755 -13.325  48.420  1.00 37.69           C  
ATOM    497  CG2 ILE A 151       3.458 -12.007  50.121  1.00 49.46           C  
ATOM    498  CD1 ILE A 151       4.204 -14.684  48.698  1.00 37.57           C  
ATOM    499  N   LEU A 152       4.250  -9.397  48.582  1.00 49.03           N  
ATOM    500  CA  LEU A 152       3.554  -8.633  47.557  1.00 41.94           C  
ATOM    501  C   LEU A 152       4.487  -7.697  46.834  1.00 37.93           C  
ATOM    502  O   LEU A 152       4.522  -7.689  45.609  1.00 41.46           O  
ATOM    503  CB  LEU A 152       2.378  -7.842  48.138  1.00 47.15           C  
ATOM    504  CG  LEU A 152       1.097  -8.622  48.433  1.00 53.64           C  
ATOM    505  CD1 LEU A 152       0.157  -7.761  49.272  1.00 62.76           C  
ATOM    506  CD2 LEU A 152       0.412  -9.035  47.141  1.00 60.45           C  
ATOM    507  N   PHE A 153       5.224  -6.878  47.570  1.00 37.52           N  
ATOM    508  CA  PHE A 153       6.165  -6.002  46.895  1.00 43.66           C  
ATOM    509  C   PHE A 153       7.287  -6.789  46.191  1.00 42.94           C  
ATOM    510  O   PHE A 153       7.688  -6.421  45.081  1.00 43.16           O  
ATOM    511  CB  PHE A 153       6.697  -4.893  47.818  1.00 50.38           C  
ATOM    512  CG  PHE A 153       5.737  -3.740  47.978  1.00 54.87           C  
ATOM    513  CD1 PHE A 153       5.736  -2.688  47.078  1.00 59.34           C  
ATOM    514  CD2 PHE A 153       4.814  -3.726  49.014  1.00 59.82           C  
ATOM    515  CE1 PHE A 153       4.834  -1.639  47.215  1.00 66.66           C  
ATOM    516  CE2 PHE A 153       3.915  -2.677  49.166  1.00 59.35           C  
ATOM    517  CZ  PHE A 153       3.924  -1.634  48.266  1.00 57.38           C  
ATOM    518  N   ASN A 154       7.759  -7.875  46.807  1.00 37.46           N  
ATOM    519  CA  ASN A 154       8.815  -8.702  46.188  1.00 41.41           C  
ATOM    520  C   ASN A 154       8.355  -9.337  44.866  1.00 33.56           C  
ATOM    521  O   ASN A 154       9.031  -9.235  43.845  1.00 35.08           O  
ATOM    522  CB  ASN A 154       9.304  -9.792  47.150  1.00 36.51           C  
ATOM    523  CG  ASN A 154      10.329  -9.285  48.152  1.00 37.87           C  
ATOM    524  OD1 ASN A 154      10.680  -8.109  48.174  1.00 40.19           O  
ATOM    525  ND2 ASN A 154      10.834 -10.192  48.976  1.00 44.06           N  
ATOM    526  N   LEU A 155       7.186  -9.967  44.880  1.00 38.91           N  
ATOM    527  CA  LEU A 155       6.639 -10.550  43.659  1.00 38.55           C  
ATOM    528  C   LEU A 155       6.308  -9.514  42.584  1.00 38.55           C  
ATOM    529  O   LEU A 155       6.382  -9.799  41.395  1.00 40.04           O  
ATOM    530  CB  LEU A 155       5.430 -11.425  43.965  1.00 39.96           C  
ATOM    531  CG  LEU A 155       5.805 -12.718  44.676  1.00 34.90           C  
ATOM    532  CD1 LEU A 155       4.693 -13.740  44.530  1.00 33.35           C  
ATOM    533  CD2 LEU A 155       7.118 -13.265  44.106  1.00 40.52           C  
ATOM    534  N   LEU A 156       5.960  -8.306  42.997  1.00 39.07           N  
ATOM    535  CA  LEU A 156       5.705  -7.244  42.036  1.00 41.83           C  
ATOM    536  C   LEU A 156       6.981  -6.876  41.288  1.00 40.67           C  
ATOM    537  O   LEU A 156       6.975  -6.717  40.066  1.00 37.50           O  
ATOM    538  CB  LEU A 156       5.176  -6.002  42.752  1.00 39.19           C  
ATOM    539  CG  LEU A 156       4.422  -4.979  41.899  1.00 53.59           C  
ATOM    540  CD1 LEU A 156       3.179  -5.638  41.323  1.00 46.47           C  
ATOM    541  CD2 LEU A 156       4.055  -3.753  42.733  1.00 48.04           C  
ATOM    542  N   TRP A 157       8.073  -6.703  42.025  1.00 39.29           N  
ATOM    543  CA  TRP A 157       9.347  -6.391  41.381  1.00 41.38           C  
ATOM    544  C   TRP A 157       9.887  -7.561  40.565  1.00 34.72           C  
ATOM    545  O   TRP A 157      10.322  -7.368  39.438  1.00 42.62           O  
ATOM    546  CB  TRP A 157      10.374  -5.920  42.400  1.00 39.93           C  
ATOM    547  CG  TRP A 157      10.099  -4.534  42.886  1.00 47.71           C  
ATOM    548  CD1 TRP A 157       9.446  -4.178  44.036  1.00 48.48           C  
ATOM    549  CD2 TRP A 157      10.450  -3.309  42.229  1.00 45.23           C  
ATOM    550  NE1 TRP A 157       9.386  -2.807  44.139  1.00 46.41           N  
ATOM    551  CE2 TRP A 157       9.991  -2.252  43.043  1.00 49.07           C  
ATOM    552  CE3 TRP A 157      11.106  -3.005  41.033  1.00 48.13           C  
ATOM    553  CZ2 TRP A 157      10.180  -0.913  42.704  1.00 55.31           C  
ATOM    554  CZ3 TRP A 157      11.286  -1.669  40.693  1.00 51.39           C  
ATOM    555  CH2 TRP A 157      10.828  -0.643  41.531  1.00 54.12           C  
ATOM    556  N   TRP A 158       9.819  -8.766  41.124  1.00 33.69           N  
ATOM    557  CA  TRP A 158      10.186  -9.984  40.404  1.00 37.35           C  
ATOM    558  C   TRP A 158       9.419 -10.118  39.097  1.00 38.77           C  
ATOM    559  O   TRP A 158      10.017 -10.376  38.039  1.00 35.30           O  
ATOM    560  CB  TRP A 158       9.958 -11.245  41.271  1.00 30.90           C  
ATOM    561  CG  TRP A 158      10.078 -12.542  40.487  1.00 35.31           C  
ATOM    562  CD1 TRP A 158       9.059 -13.260  39.929  1.00 38.06           C  
ATOM    563  CD2 TRP A 158      11.288 -13.261  40.175  1.00 32.32           C  
ATOM    564  NE1 TRP A 158       9.550 -14.370  39.289  1.00 39.39           N  
ATOM    565  CE2 TRP A 158      10.916 -14.396  39.422  1.00 38.91           C  
ATOM    566  CE3 TRP A 158      12.642 -13.056  40.463  1.00 30.75           C  
ATOM    567  CZ2 TRP A 158      11.855 -15.323  38.942  1.00 34.20           C  
ATOM    568  CZ3 TRP A 158      13.580 -13.987  39.989  1.00 30.78           C  
ATOM    569  CH2 TRP A 158      13.175 -15.104  39.244  1.00 30.92           C  
ATOM    570  N   TRP A 159       8.096  -9.948  39.163  1.00 37.21           N  
ATOM    571  CA  TRP A 159       7.238 -10.095  37.977  1.00 32.83           C  
ATOM    572  C   TRP A 159       7.650  -9.095  36.927  1.00 36.73           C  
ATOM    573  O   TRP A 159       7.719  -9.399  35.741  1.00 38.34           O  
ATOM    574  CB  TRP A 159       5.757  -9.898  38.361  1.00 44.08           C  
ATOM    575  CG  TRP A 159       4.804  -9.835  37.205  1.00 39.79           C  
ATOM    576  CD1 TRP A 159       4.291 -10.888  36.506  1.00 50.26           C  
ATOM    577  CD2 TRP A 159       4.240  -8.658  36.625  1.00 44.40           C  
ATOM    578  NE1 TRP A 159       3.448 -10.437  35.520  1.00 49.34           N  
ATOM    579  CE2 TRP A 159       3.398  -9.071  35.574  1.00 47.50           C  
ATOM    580  CE3 TRP A 159       4.363  -7.291  36.893  1.00 48.47           C  
ATOM    581  CZ2 TRP A 159       2.682  -8.167  34.791  1.00 53.79           C  
ATOM    582  CZ3 TRP A 159       3.655  -6.390  36.105  1.00 52.96           C  
ATOM    583  CH2 TRP A 159       2.829  -6.833  35.067  1.00 53.81           C  
ATOM    584  N   TYR A 160       7.953  -7.891  37.380  1.00 37.94           N  
ATOM    585  CA  TYR A 160       8.265  -6.819  36.464  1.00 40.96           C  
ATOM    586  C   TYR A 160       9.680  -6.916  35.905  1.00 38.56           C  
ATOM    587  O   TYR A 160       9.862  -6.976  34.696  1.00 41.75           O  
ATOM    588  CB  TYR A 160       8.044  -5.454  37.126  1.00 37.62           C  
ATOM    589  CG  TYR A 160       8.140  -4.364  36.106  1.00 49.50           C  
ATOM    590  CD1 TYR A 160       7.096  -4.130  35.217  1.00 52.18           C  
ATOM    591  CD2 TYR A 160       9.288  -3.602  35.986  1.00 47.66           C  
ATOM    592  CE1 TYR A 160       7.192  -3.143  34.247  1.00 55.25           C  
ATOM    593  CE2 TYR A 160       9.393  -2.626  35.017  1.00 56.70           C  
ATOM    594  CZ  TYR A 160       8.342  -2.388  34.163  1.00 55.58           C  
ATOM    595  OH  TYR A 160       8.452  -1.407  33.208  1.00 64.27           O  
ATOM    596  N   LEU A 161      10.682  -6.920  36.778  1.00 39.16           N  
ATOM    597  CA  LEU A 161      12.073  -6.972  36.331  1.00 40.00           C  
ATOM    598  C   LEU A 161      12.469  -8.350  35.811  1.00 37.50           C  
ATOM    599  O   LEU A 161      13.104  -8.470  34.768  1.00 41.87           O  
ATOM    600  CB  LEU A 161      12.999  -6.614  37.482  1.00 40.03           C  
ATOM    601  CG  LEU A 161      12.799  -5.208  38.035  1.00 38.88           C  
ATOM    602  CD1 LEU A 161      13.690  -5.023  39.237  1.00 40.14           C  
ATOM    603  CD2 LEU A 161      13.100  -4.175  36.981  1.00 43.46           C  
ATOM    604  N   GLY A 162      12.122  -9.383  36.564  1.00 35.87           N  
ATOM    605  CA  GLY A 162      12.426 -10.742  36.173  1.00 37.26           C  
ATOM    606  C   GLY A 162      11.727 -11.022  34.871  1.00 41.75           C  
ATOM    607  O   GLY A 162      12.304 -11.635  33.964  1.00 39.54           O  
ATOM    608  N   GLY A 163      10.495 -10.530  34.759  1.00 39.05           N  
ATOM    609  CA  GLY A 163       9.693 -10.764  33.571  1.00 37.00           C  
ATOM    610  C   GLY A 163      10.315 -10.098  32.364  1.00 34.26           C  
ATOM    611  O   GLY A 163      10.389 -10.679  31.292  1.00 39.75           O  
ATOM    612  N   ALA A 164      10.800  -8.879  32.547  1.00 38.56           N  
ATOM    613  CA  ALA A 164      11.464  -8.164  31.461  1.00 42.86           C  
ATOM    614  C   ALA A 164      12.751  -8.885  31.028  1.00 41.44           C  
ATOM    615  O   ALA A 164      13.013  -9.064  29.840  1.00 44.33           O  
ATOM    616  CB  ALA A 164      11.769  -6.752  31.884  1.00 40.30           C  
ATOM    617  N   VAL A 165      13.550  -9.299  31.998  1.00 40.74           N  
ATOM    618  CA  VAL A 165      14.753 -10.068  31.702  1.00 41.66           C  
ATOM    619  C   VAL A 165      14.439 -11.359  30.939  1.00 38.40           C  
ATOM    620  O   VAL A 165      15.068 -11.649  29.919  1.00 43.90           O  
ATOM    621  CB  VAL A 165      15.558 -10.379  32.991  1.00 37.90           C  
ATOM    622  CG1 VAL A 165      16.691 -11.379  32.704  1.00 39.57           C  
ATOM    623  CG2 VAL A 165      16.121  -9.094  33.556  1.00 35.83           C  
ATOM    624  N   GLU A 166      13.463 -12.126  31.416  1.00 38.42           N  
ATOM    625  CA  GLU A 166      13.152 -13.394  30.783  1.00 37.54           C  
ATOM    626  C   GLU A 166      12.643 -13.174  29.355  1.00 48.72           C  
ATOM    627  O   GLU A 166      12.957 -13.946  28.442  1.00 45.89           O  
ATOM    628  CB  GLU A 166      12.150 -14.208  31.602  1.00 38.05           C  
ATOM    629  CG  GLU A 166      11.622 -15.444  30.877  1.00 32.84           C  
ATOM    630  CD  GLU A 166      11.028 -16.465  31.825  1.00 42.64           C  
ATOM    631  OE1 GLU A 166      10.330 -16.059  32.781  1.00 39.43           O  
ATOM    632  OE2 GLU A 166      11.279 -17.682  31.632  1.00 45.11           O  
ATOM    633  N   LYS A 167      11.894 -12.096  29.164  1.00 46.27           N  
ATOM    634  CA  LYS A 167      11.285 -11.807  27.874  1.00 46.05           C  
ATOM    635  C   LYS A 167      12.336 -11.386  26.858  1.00 48.82           C  
ATOM    636  O   LYS A 167      12.423 -11.965  25.787  1.00 49.39           O  
ATOM    637  CB  LYS A 167      10.215 -10.709  28.024  1.00 50.78           C  
ATOM    638  CG  LYS A 167       9.603 -10.221  26.711  1.00 61.01           C  
ATOM    639  CD  LYS A 167       8.619  -9.062  26.943  1.00 64.62           C  
ATOM    640  CE  LYS A 167       7.819  -8.736  25.685  1.00 70.42           C  
ATOM    641  NZ  LYS A 167       6.942  -7.537  25.862  1.00 74.07           N  
ATOM    642  N   ARG A 168      13.135 -10.381  27.206  1.00 46.26           N  
ATOM    643  CA  ARG A 168      14.137  -9.837  26.293  1.00 50.56           C  
ATOM    644  C   ARG A 168      15.446 -10.620  26.197  1.00 52.98           C  
ATOM    645  O   ARG A 168      16.102 -10.587  25.156  1.00 54.99           O  
ATOM    646  CB  ARG A 168      14.467  -8.401  26.682  1.00 46.02           C  
ATOM    647  CG  ARG A 168      13.237  -7.515  26.770  1.00 61.07           C  
ATOM    648  CD  ARG A 168      13.564  -6.158  27.359  1.00 63.76           C  
ATOM    649  NE  ARG A 168      12.364  -5.340  27.502  1.00 72.56           N  
ATOM    650  CZ  ARG A 168      11.819  -4.640  26.511  1.00 81.25           C  
ATOM    651  NH1 ARG A 168      12.371  -4.658  25.302  1.00 77.19           N  
ATOM    652  NH2 ARG A 168      10.724  -3.922  26.728  1.00 90.41           N  
ATOM    653  N   LEU A 169      15.843 -11.296  27.273  1.00 47.25           N  
ATOM    654  CA  LEU A 169      17.186 -11.882  27.335  1.00 41.95           C  
ATOM    655  C   LEU A 169      17.167 -13.400  27.500  1.00 46.05           C  
ATOM    656  O   LEU A 169      18.195 -14.062  27.343  1.00 48.07           O  
ATOM    657  CB  LEU A 169      17.991 -11.236  28.460  1.00 43.03           C  
ATOM    658  CG  LEU A 169      18.043  -9.703  28.438  1.00 41.15           C  
ATOM    659  CD1 LEU A 169      18.773  -9.190  29.654  1.00 40.75           C  
ATOM    660  CD2 LEU A 169      18.691  -9.174  27.155  1.00 43.31           C  
ATOM    661  N   GLY A 170      16.001 -13.943  27.830  1.00 43.61           N  
ATOM    662  CA  GLY A 170      15.822 -15.376  27.922  1.00 41.08           C  
ATOM    663  C   GLY A 170      15.735 -15.891  29.343  1.00 40.19           C  
ATOM    664  O   GLY A 170      16.237 -15.258  30.277  1.00 40.55           O  
ATOM    665  N   SER A 171      15.096 -17.049  29.481  1.00 39.68           N  
ATOM    666  CA  SER A 171      14.937 -17.747  30.752  1.00 41.87           C  
ATOM    667  C   SER A 171      16.266 -18.103  31.422  1.00 41.49           C  
ATOM    668  O   SER A 171      16.397 -17.999  32.654  1.00 36.99           O  
ATOM    669  CB  SER A 171      14.144 -19.033  30.531  1.00 43.79           C  
ATOM    670  OG  SER A 171      12.844 -18.753  30.071  1.00 49.35           O  
ATOM    671  N   GLY A 172      17.235 -18.545  30.620  1.00 37.43           N  
ATOM    672  CA  GLY A 172      18.539 -18.934  31.147  1.00 36.94           C  
ATOM    673  C   GLY A 172      19.206 -17.822  31.939  1.00 32.14           C  
ATOM    674  O   GLY A 172      19.679 -18.031  33.054  1.00 34.49           O  
ATOM    675  N   LYS A 173      19.225 -16.627  31.359  1.00 32.79           N  
ATOM    676  CA  LYS A 173      19.749 -15.443  32.026  1.00 29.65           C  
ATOM    677  C   LYS A 173      19.057 -15.206  33.387  1.00 33.25           C  
ATOM    678  O   LYS A 173      19.727 -15.033  34.405  1.00 34.88           O  
ATOM    679  CB  LYS A 173      19.554 -14.222  31.110  1.00 33.56           C  
ATOM    680  CG  LYS A 173      20.087 -12.911  31.672  1.00 34.73           C  
ATOM    681  CD  LYS A 173      21.498 -12.694  31.228  1.00 41.29           C  
ATOM    682  CE  LYS A 173      21.566 -12.534  29.715  1.00 35.94           C  
ATOM    683  NZ  LYS A 173      22.955 -12.343  29.303  1.00 35.59           N  
ATOM    684  N   LEU A 174      17.722 -15.217  33.408  1.00 33.06           N  
ATOM    685  CA  LEU A 174      16.968 -15.033  34.657  1.00 32.98           C  
ATOM    686  C   LEU A 174      17.341 -16.070  35.705  1.00 28.37           C  
ATOM    687  O   LEU A 174      17.529 -15.742  36.860  1.00 29.65           O  
ATOM    688  CB  LEU A 174      15.451 -15.096  34.404  1.00 35.87           C  
ATOM    689  CG  LEU A 174      14.543 -14.828  35.613  1.00 34.14           C  
ATOM    690  CD1 LEU A 174      14.959 -13.521  36.283  1.00 27.45           C  
ATOM    691  CD2 LEU A 174      13.061 -14.742  35.164  1.00 32.66           C  
ATOM    692  N   ILE A 175      17.446 -17.327  35.286  1.00 32.80           N  
ATOM    693  CA  ILE A 175      17.830 -18.414  36.171  1.00 28.45           C  
ATOM    694  C   ILE A 175      19.195 -18.167  36.808  1.00 30.12           C  
ATOM    695  O   ILE A 175      19.364 -18.353  38.007  1.00 27.26           O  
ATOM    696  CB  ILE A 175      17.867 -19.770  35.406  1.00 37.37           C  
ATOM    697  CG1 ILE A 175      16.450 -20.291  35.128  1.00 34.96           C  
ATOM    698  CG2 ILE A 175      18.632 -20.813  36.182  1.00 34.12           C  
ATOM    699  CD1 ILE A 175      16.385 -21.342  34.031  1.00 31.22           C  
ATOM    700  N   VAL A 176      20.172 -17.735  36.020  1.00 32.40           N  
ATOM    701  CA  VAL A 176      21.534 -17.617  36.565  1.00 29.49           C  
ATOM    702  C   VAL A 176      21.668 -16.436  37.527  1.00 28.96           C  
ATOM    703  O   VAL A 176      22.261 -16.550  38.612  1.00 28.78           O  
ATOM    704  CB  VAL A 176      22.614 -17.576  35.446  1.00 32.90           C  
ATOM    705  CG1 VAL A 176      24.004 -17.266  36.040  1.00 32.01           C  
ATOM    706  CG2 VAL A 176      22.652 -18.922  34.704  1.00 30.29           C  
ATOM    707  N   ILE A 177      21.082 -15.308  37.146  1.00 30.46           N  
ATOM    708  CA  ILE A 177      21.028 -14.171  38.041  1.00 28.35           C  
ATOM    709  C   ILE A 177      20.403 -14.588  39.366  1.00 27.53           C  
ATOM    710  O   ILE A 177      20.926 -14.288  40.435  1.00 28.95           O  
ATOM    711  CB  ILE A 177      20.199 -12.999  37.455  1.00 30.87           C  
ATOM    712  CG1 ILE A 177      20.780 -12.535  36.105  1.00 35.41           C  
ATOM    713  CG2 ILE A 177      20.182 -11.854  38.459  1.00 36.02           C  
ATOM    714  CD1 ILE A 177      19.973 -11.385  35.388  1.00 35.11           C  
ATOM    715  N   THR A 178      19.296 -15.312  39.284  1.00 26.41           N  
ATOM    716  CA  THR A 178      18.553 -15.711  40.475  1.00 29.53           C  
ATOM    717  C   THR A 178      19.374 -16.657  41.374  1.00 26.51           C  
ATOM    718  O   THR A 178      19.462 -16.456  42.594  1.00 27.43           O  
ATOM    719  CB  THR A 178      17.186 -16.363  40.072  1.00 31.48           C  
ATOM    720  OG1 THR A 178      16.393 -15.413  39.346  1.00 32.09           O  
ATOM    721  CG2 THR A 178      16.400 -16.827  41.275  1.00 27.11           C  
ATOM    722  N   LEU A 179      19.971 -17.685  40.781  1.00 27.52           N  
ATOM    723  CA  LEU A 179      20.786 -18.632  41.550  1.00 28.44           C  
ATOM    724  C   LEU A 179      21.948 -17.935  42.245  1.00 24.98           C  
ATOM    725  O   LEU A 179      22.157 -18.111  43.436  1.00 27.09           O  
ATOM    726  CB  LEU A 179      21.334 -19.758  40.647  1.00 26.03           C  
ATOM    727  CG  LEU A 179      20.268 -20.680  40.034  1.00 36.42           C  
ATOM    728  CD1 LEU A 179      20.885 -21.717  39.091  1.00 32.63           C  
ATOM    729  CD2 LEU A 179      19.433 -21.364  41.139  1.00 33.64           C  
ATOM    730  N   ILE A 180      22.687 -17.123  41.504  1.00 27.34           N  
ATOM    731  CA  ILE A 180      23.886 -16.503  42.066  1.00 30.24           C  
ATOM    732  C   ILE A 180      23.533 -15.474  43.137  1.00 29.21           C  
ATOM    733  O   ILE A 180      24.180 -15.415  44.180  1.00 29.15           O  
ATOM    734  CB  ILE A 180      24.785 -15.858  40.979  1.00 23.67           C  
ATOM    735  CG1 ILE A 180      25.141 -16.886  39.902  1.00 28.13           C  
ATOM    736  CG2 ILE A 180      26.078 -15.268  41.603  1.00 24.01           C  
ATOM    737  CD1 ILE A 180      26.027 -16.303  38.773  1.00 30.03           C  
ATOM    738  N   SER A 181      22.493 -14.676  42.899  1.00 27.01           N  
ATOM    739  CA  SER A 181      22.140 -13.650  43.877  1.00 24.19           C  
ATOM    740  C   SER A 181      21.560 -14.283  45.135  1.00 23.32           C  
ATOM    741  O   SER A 181      21.851 -13.861  46.252  1.00 25.73           O  
ATOM    742  CB  SER A 181      21.206 -12.592  43.273  1.00 26.04           C  
ATOM    743  OG  SER A 181      19.992 -13.139  42.782  1.00 27.69           O  
ATOM    744  N   ALA A 182      20.798 -15.351  44.960  1.00 24.21           N  
ATOM    745  CA  ALA A 182      20.236 -16.046  46.113  1.00 27.54           C  
ATOM    746  C   ALA A 182      21.339 -16.659  46.974  1.00 32.72           C  
ATOM    747  O   ALA A 182      21.302 -16.533  48.204  1.00 29.07           O  
ATOM    748  CB  ALA A 182      19.213 -17.106  45.675  1.00 24.01           C  
ATOM    749  N   LEU A 183      22.329 -17.294  46.331  1.00 30.32           N  
ATOM    750  CA  LEU A 183      23.470 -17.859  47.055  1.00 28.01           C  
ATOM    751  C   LEU A 183      24.268 -16.778  47.782  1.00 28.21           C  
ATOM    752  O   LEU A 183      24.550 -16.914  48.964  1.00 26.83           O  
ATOM    753  CB  LEU A 183      24.411 -18.659  46.120  1.00 24.56           C  
ATOM    754  CG  LEU A 183      24.009 -20.115  45.860  1.00 35.01           C  
ATOM    755  CD1 LEU A 183      24.774 -20.728  44.688  1.00 31.33           C  
ATOM    756  CD2 LEU A 183      24.192 -20.972  47.113  1.00 30.99           C  
ATOM    757  N   LEU A 184      24.636 -15.711  47.080  1.00 23.83           N  
ATOM    758  CA  LEU A 184      25.550 -14.746  47.681  1.00 29.79           C  
ATOM    759  C   LEU A 184      24.881 -13.910  48.778  1.00 31.36           C  
ATOM    760  O   LEU A 184      25.462 -13.685  49.846  1.00 30.02           O  
ATOM    761  CB  LEU A 184      26.224 -13.843  46.618  1.00 26.71           C  
ATOM    762  CG  LEU A 184      27.338 -12.971  47.225  1.00 30.11           C  
ATOM    763  CD1 LEU A 184      28.522 -13.836  47.723  1.00 31.72           C  
ATOM    764  CD2 LEU A 184      27.821 -11.855  46.293  1.00 32.25           C  
ATOM    765  N   SER A 185      23.656 -13.457  48.529  1.00 27.50           N  
ATOM    766  CA  SER A 185      22.940 -12.712  49.562  1.00 31.71           C  
ATOM    767  C   SER A 185      22.634 -13.585  50.795  1.00 26.21           C  
ATOM    768  O   SER A 185      22.810 -13.147  51.919  1.00 27.38           O  
ATOM    769  CB  SER A 185      21.676 -12.037  49.002  1.00 26.68           C  
ATOM    770  OG  SER A 185      20.769 -12.994  48.526  1.00 31.41           O  
ATOM    771  N   GLY A 186      22.212 -14.826  50.585  1.00 27.22           N  
ATOM    772  CA  GLY A 186      22.015 -15.724  51.709  1.00 27.22           C  
ATOM    773  C   GLY A 186      23.293 -15.941  52.506  1.00 32.81           C  
ATOM    774  O   GLY A 186      23.263 -16.006  53.736  1.00 32.55           O  
ATOM    775  N   TYR A 187      24.418 -16.069  51.803  1.00 30.09           N  
ATOM    776  CA  TYR A 187      25.687 -16.299  52.464  1.00 34.71           C  
ATOM    777  C   TYR A 187      26.046 -15.079  53.311  1.00 32.43           C  
ATOM    778  O   TYR A 187      26.474 -15.205  54.454  1.00 32.18           O  
ATOM    779  CB  TYR A 187      26.821 -16.597  51.457  1.00 32.84           C  
ATOM    780  CG  TYR A 187      28.129 -16.673  52.180  1.00 36.37           C  
ATOM    781  CD1 TYR A 187      28.510 -17.841  52.825  1.00 34.92           C  
ATOM    782  CD2 TYR A 187      28.948 -15.566  52.281  1.00 27.77           C  
ATOM    783  CE1 TYR A 187      29.669 -17.905  53.532  1.00 37.08           C  
ATOM    784  CE2 TYR A 187      30.131 -15.620  52.990  1.00 33.07           C  
ATOM    785  CZ  TYR A 187      30.484 -16.791  53.609  1.00 43.14           C  
ATOM    786  OH  TYR A 187      31.656 -16.861  54.323  1.00 43.12           O  
ATOM    787  N   VAL A 188      25.892 -13.896  52.736  1.00 29.71           N  
ATOM    788  CA  VAL A 188      26.236 -12.679  53.458  1.00 31.45           C  
ATOM    789  C   VAL A 188      25.295 -12.466  54.638  1.00 34.78           C  
ATOM    790  O   VAL A 188      25.721 -12.044  55.711  1.00 36.68           O  
ATOM    791  CB  VAL A 188      26.259 -11.448  52.530  1.00 31.56           C  
ATOM    792  CG1 VAL A 188      26.509 -10.190  53.320  1.00 30.24           C  
ATOM    793  CG2 VAL A 188      27.335 -11.620  51.469  1.00 29.47           C  
ATOM    794  N   GLN A 189      24.022 -12.804  54.446  1.00 34.65           N  
ATOM    795  CA  GLN A 189      23.037 -12.687  55.516  1.00 35.75           C  
ATOM    796  C   GLN A 189      23.375 -13.607  56.693  1.00 37.06           C  
ATOM    797  O   GLN A 189      23.463 -13.152  57.830  1.00 38.77           O  
ATOM    798  CB  GLN A 189      21.614 -12.939  54.985  1.00 35.10           C  
ATOM    799  CG  GLN A 189      20.500 -12.774  56.013  1.00 32.56           C  
ATOM    800  CD  GLN A 189      20.441 -11.383  56.629  1.00 40.37           C  
ATOM    801  OE1 GLN A 189      20.790 -10.399  55.996  1.00 40.60           O  
ATOM    802  NE2 GLN A 189      19.999 -11.306  57.883  1.00 41.30           N  
ATOM    803  N   GLN A 190      23.595 -14.890  56.435  1.00 33.88           N  
ATOM    804  CA  GLN A 190      23.890 -15.801  57.545  1.00 38.99           C  
ATOM    805  C   GLN A 190      25.205 -15.477  58.250  1.00 39.59           C  
ATOM    806  O   GLN A 190      25.340 -15.717  59.437  1.00 41.02           O  
ATOM    807  CB  GLN A 190      23.846 -17.280  57.118  1.00 36.66           C  
ATOM    808  CG  GLN A 190      24.940 -17.717  56.155  1.00 37.74           C  
ATOM    809  CD  GLN A 190      26.273 -18.039  56.844  1.00 44.82           C  
ATOM    810  OE1 GLN A 190      26.303 -18.430  58.004  1.00 40.53           O  
ATOM    811  NE2 GLN A 190      27.379 -17.858  56.119  1.00 39.18           N  
ATOM    812  N   LYS A 191      26.167 -14.919  57.523  1.00 40.28           N  
ATOM    813  CA  LYS A 191      27.482 -14.636  58.092  1.00 38.57           C  
ATOM    814  C   LYS A 191      27.364 -13.581  59.192  1.00 46.67           C  
ATOM    815  O   LYS A 191      27.969 -13.696  60.258  1.00 48.66           O  
ATOM    816  CB  LYS A 191      28.451 -14.154  56.994  1.00 37.59           C  
ATOM    817  CG  LYS A 191      29.884 -13.968  57.468  1.00 41.85           C  
ATOM    818  CD  LYS A 191      30.440 -15.298  57.966  1.00 44.91           C  
ATOM    819  CE  LYS A 191      31.810 -15.142  58.620  1.00 52.81           C  
ATOM    820  NZ  LYS A 191      32.423 -16.487  58.947  1.00 53.79           N  
ATOM    821  N   PHE A 192      26.570 -12.552  58.932  1.00 40.64           N  
ATOM    822  CA  PHE A 192      26.434 -11.450  59.878  1.00 46.16           C  
ATOM    823  C   PHE A 192      25.305 -11.592  60.887  1.00 48.91           C  
ATOM    824  O   PHE A 192      25.391 -11.015  61.966  1.00 50.06           O  
ATOM    825  CB  PHE A 192      26.297 -10.120  59.146  1.00 45.29           C  
ATOM    826  CG  PHE A 192      27.516  -9.741  58.396  1.00 48.13           C  
ATOM    827  CD1 PHE A 192      28.694  -9.464  59.070  1.00 56.01           C  
ATOM    828  CD2 PHE A 192      27.500  -9.673  57.016  1.00 46.91           C  
ATOM    829  CE1 PHE A 192      29.841  -9.115  58.381  1.00 57.07           C  
ATOM    830  CE2 PHE A 192      28.644  -9.320  56.315  1.00 55.65           C  
ATOM    831  CZ  PHE A 192      29.817  -9.042  57.000  1.00 57.17           C  
ATOM    832  N   SER A 193      24.266 -12.355  60.553  1.00 44.02           N  
ATOM    833  CA  SER A 193      23.060 -12.385  61.383  1.00 42.48           C  
ATOM    834  C   SER A 193      22.474 -13.773  61.610  1.00 43.85           C  
ATOM    835  O   SER A 193      21.386 -13.918  62.164  1.00 48.03           O  
ATOM    836  CB  SER A 193      21.999 -11.487  60.762  1.00 41.56           C  
ATOM    837  OG  SER A 193      22.535 -10.197  60.521  1.00 47.12           O  
ATOM    838  N   GLY A 194      23.176 -14.801  61.170  1.00 41.22           N  
ATOM    839  CA  GLY A 194      22.692 -16.149  61.400  1.00 39.11           C  
ATOM    840  C   GLY A 194      21.713 -16.574  60.334  1.00 43.25           C  
ATOM    841  O   GLY A 194      21.321 -15.773  59.481  1.00 38.85           O  
ATOM    842  N   PRO A 195      21.306 -17.841  60.383  1.00 39.54           N  
ATOM    843  CA  PRO A 195      20.588 -18.501  59.293  1.00 34.73           C  
ATOM    844  C   PRO A 195      19.051 -18.321  59.244  1.00 38.74           C  
ATOM    845  O   PRO A 195      18.424 -18.864  58.333  1.00 35.02           O  
ATOM    846  CB  PRO A 195      20.939 -19.973  59.512  1.00 36.34           C  
ATOM    847  CG  PRO A 195      21.137 -20.067  61.013  1.00 39.84           C  
ATOM    848  CD  PRO A 195      21.720 -18.778  61.444  1.00 35.20           C  
ATOM    849  N   TRP A 196      18.456 -17.596  60.183  1.00 40.65           N  
ATOM    850  CA  TRP A 196      16.994 -17.457  60.211  1.00 43.92           C  
ATOM    851  C   TRP A 196      16.526 -16.235  59.429  1.00 40.85           C  
ATOM    852  O   TRP A 196      16.461 -15.133  59.966  1.00 42.11           O  
ATOM    853  CB  TRP A 196      16.478 -17.435  61.663  1.00 45.27           C  
ATOM    854  CG  TRP A 196      16.950 -18.626  62.435  1.00 43.15           C  
ATOM    855  CD1 TRP A 196      17.914 -18.651  63.415  1.00 43.54           C  
ATOM    856  CD2 TRP A 196      16.535 -19.984  62.249  1.00 42.69           C  
ATOM    857  NE1 TRP A 196      18.096 -19.940  63.863  1.00 43.54           N  
ATOM    858  CE2 TRP A 196      17.269 -20.777  63.162  1.00 38.09           C  
ATOM    859  CE3 TRP A 196      15.603 -20.602  61.418  1.00 46.46           C  
ATOM    860  CZ2 TRP A 196      17.089 -22.146  63.269  1.00 45.18           C  
ATOM    861  CZ3 TRP A 196      15.434 -21.971  61.520  1.00 50.81           C  
ATOM    862  CH2 TRP A 196      16.174 -22.727  62.440  1.00 48.90           C  
ATOM    863  N   PHE A 197      16.229 -16.439  58.145  1.00 40.12           N  
ATOM    864  CA  PHE A 197      15.910 -15.336  57.223  1.00 42.04           C  
ATOM    865  C   PHE A 197      15.216 -15.907  55.985  1.00 37.79           C  
ATOM    866  O   PHE A 197      15.200 -17.121  55.795  1.00 38.39           O  
ATOM    867  CB  PHE A 197      17.174 -14.543  56.828  1.00 38.39           C  
ATOM    868  CG  PHE A 197      18.192 -15.345  56.019  1.00 40.36           C  
ATOM    869  CD1 PHE A 197      18.095 -15.441  54.629  1.00 37.57           C  
ATOM    870  CD2 PHE A 197      19.255 -15.976  56.646  1.00 34.69           C  
ATOM    871  CE1 PHE A 197      19.037 -16.184  53.888  1.00 31.21           C  
ATOM    872  CE2 PHE A 197      20.185 -16.722  55.918  1.00 37.14           C  
ATOM    873  CZ  PHE A 197      20.069 -16.825  54.534  1.00 32.07           C  
ATOM    874  N   GLY A 198      14.640 -15.047  55.148  1.00 32.67           N  
ATOM    875  CA  GLY A 198      14.076 -15.519  53.893  1.00 33.85           C  
ATOM    876  C   GLY A 198      13.662 -14.434  52.922  1.00 35.72           C  
ATOM    877  O   GLY A 198      13.652 -13.247  53.249  1.00 37.01           O  
ATOM    878  N   GLY A 199      13.318 -14.823  51.704  1.00 29.21           N  
ATOM    879  CA  GLY A 199      12.717 -13.840  50.817  1.00 33.34           C  
ATOM    880  C   GLY A 199      13.522 -13.524  49.591  1.00 37.57           C  
ATOM    881  O   GLY A 199      14.719 -13.843  49.529  1.00 32.50           O  
ATOM    882  N   LEU A 200      12.861 -12.885  48.628  1.00 30.83           N  
ATOM    883  CA  LEU A 200      13.449 -12.613  47.318  1.00 32.60           C  
ATOM    884  C   LEU A 200      14.168 -11.287  47.249  1.00 27.34           C  
ATOM    885  O   LEU A 200      14.574 -10.880  46.172  1.00 31.62           O  
ATOM    886  CB  LEU A 200      12.382 -12.653  46.216  1.00 29.49           C  
ATOM    887  CG  LEU A 200      11.997 -14.007  45.620  1.00 45.16           C  
ATOM    888  CD1 LEU A 200      10.812 -13.857  44.645  1.00 32.07           C  
ATOM    889  CD2 LEU A 200      13.210 -14.676  44.935  1.00 31.55           C  
ATOM    890  N   SER A 201      14.328 -10.612  48.379  1.00 28.63           N  
ATOM    891  CA  SER A 201      14.924  -9.278  48.362  1.00 37.34           C  
ATOM    892  C   SER A 201      16.290  -9.261  47.695  1.00 34.95           C  
ATOM    893  O   SER A 201      16.562  -8.383  46.891  1.00 31.78           O  
ATOM    894  CB  SER A 201      15.036  -8.688  49.774  1.00 36.01           C  
ATOM    895  OG  SER A 201      13.748  -8.526  50.341  1.00 49.10           O  
ATOM    896  N   GLY A 202      17.142 -10.223  48.054  1.00 35.66           N  
ATOM    897  CA  GLY A 202      18.482 -10.311  47.505  1.00 28.65           C  
ATOM    898  C   GLY A 202      18.387 -10.417  46.010  1.00 23.98           C  
ATOM    899  O   GLY A 202      19.079  -9.732  45.278  1.00 29.29           O  
ATOM    900  N   VAL A 203      17.494 -11.278  45.557  1.00 29.86           N  
ATOM    901  CA  VAL A 203      17.280 -11.461  44.139  1.00 27.27           C  
ATOM    902  C   VAL A 203      16.744 -10.204  43.429  1.00 32.31           C  
ATOM    903  O   VAL A 203      17.194  -9.875  42.327  1.00 35.04           O  
ATOM    904  CB  VAL A 203      16.357 -12.633  43.893  1.00 28.26           C  
ATOM    905  CG1 VAL A 203      16.018 -12.739  42.411  1.00 25.31           C  
ATOM    906  CG2 VAL A 203      17.024 -13.907  44.386  1.00 29.63           C  
ATOM    907  N   VAL A 204      15.807  -9.494  44.055  1.00 32.54           N  
ATOM    908  CA  VAL A 204      15.245  -8.274  43.455  1.00 29.11           C  
ATOM    909  C   VAL A 204      16.311  -7.174  43.317  1.00 29.58           C  
ATOM    910  O   VAL A 204      16.387  -6.497  42.290  1.00 31.51           O  
ATOM    911  CB  VAL A 204      13.989  -7.777  44.240  1.00 34.81           C  
ATOM    912  CG1 VAL A 204      13.577  -6.364  43.800  1.00 36.19           C  
ATOM    913  CG2 VAL A 204      12.834  -8.741  44.053  1.00 30.76           C  
ATOM    914  N   TYR A 205      17.148  -7.010  44.344  1.00 28.70           N  
ATOM    915  CA  TYR A 205      18.294  -6.095  44.271  1.00 34.13           C  
ATOM    916  C   TYR A 205      19.234  -6.426  43.087  1.00 35.95           C  
ATOM    917  O   TYR A 205      19.715  -5.524  42.387  1.00 32.79           O  
ATOM    918  CB  TYR A 205      19.074  -6.083  45.602  1.00 35.70           C  
ATOM    919  CG  TYR A 205      18.618  -5.030  46.627  1.00 39.46           C  
ATOM    920  CD1 TYR A 205      19.148  -3.733  46.620  1.00 40.02           C  
ATOM    921  CD2 TYR A 205      17.688  -5.342  47.611  1.00 34.44           C  
ATOM    922  CE1 TYR A 205      18.733  -2.774  47.559  1.00 39.73           C  
ATOM    923  CE2 TYR A 205      17.280  -4.398  48.550  1.00 40.33           C  
ATOM    924  CZ  TYR A 205      17.798  -3.122  48.514  1.00 39.36           C  
ATOM    925  OH  TYR A 205      17.384  -2.204  49.451  1.00 53.06           O  
ATOM    926  N   ALA A 206      19.488  -7.717  42.856  1.00 29.93           N  
ATOM    927  CA  ALA A 206      20.239  -8.139  41.667  1.00 30.74           C  
ATOM    928  C   ALA A 206      19.596  -7.738  40.335  1.00 33.67           C  
ATOM    929  O   ALA A 206      20.278  -7.223  39.435  1.00 31.75           O  
ATOM    930  CB  ALA A 206      20.440  -9.647  41.697  1.00 28.50           C  
ATOM    931  N   LEU A 207      18.294  -8.009  40.195  1.00 31.44           N  
ATOM    932  CA  LEU A 207      17.565  -7.706  38.960  1.00 30.06           C  
ATOM    933  C   LEU A 207      17.536  -6.196  38.728  1.00 34.37           C  
ATOM    934  O   LEU A 207      17.744  -5.693  37.619  1.00 33.94           O  
ATOM    935  CB  LEU A 207      16.147  -8.271  39.024  1.00 30.54           C  
ATOM    936  CG  LEU A 207      15.998  -9.796  38.968  1.00 36.41           C  
ATOM    937  CD1 LEU A 207      14.581 -10.229  39.296  1.00 31.65           C  
ATOM    938  CD2 LEU A 207      16.392 -10.347  37.597  1.00 36.73           C  
ATOM    939  N   MET A 208      17.331  -5.470  39.806  1.00 34.03           N  
ATOM    940  C   MET A 208      18.659  -3.477  39.256  1.00 36.58           C  
ATOM    941  O   MET A 208      18.706  -2.679  38.331  1.00 38.87           O  
ATOM    942  CA AMET A 208      17.315  -4.020  39.722  0.65 36.47           C  
ATOM    943  CB AMET A 208      16.962  -3.429  41.071  0.65 39.02           C  
ATOM    944  CG AMET A 208      16.455  -2.019  41.025  0.65 47.77           C  
ATOM    945  SD AMET A 208      16.614  -1.364  42.688  0.65 67.02           S  
ATOM    946  CE AMET A 208      18.380  -1.088  42.746  0.65 43.70           C  
ATOM    947  CA BMET A 208      17.339  -4.018  39.772  0.35 37.12           C  
ATOM    948  CB BMET A 208      17.132  -3.505  41.181  0.35 39.16           C  
ATOM    949  CG BMET A 208      17.150  -2.023  41.309  0.35 45.57           C  
ATOM    950  SD BMET A 208      15.935  -1.663  42.568  0.35 57.46           S  
ATOM    951  CE BMET A 208      14.519  -2.521  41.887  0.35 49.18           C  
ATOM    952  N   GLY A 209      19.745  -3.903  39.893  1.00 35.42           N  
ATOM    953  CA  GLY A 209      21.068  -3.475  39.478  1.00 34.54           C  
ATOM    954  C   GLY A 209      21.355  -3.914  38.055  1.00 38.85           C  
ATOM    955  O   GLY A 209      21.915  -3.156  37.252  1.00 37.39           O  
ATOM    956  N   TYR A 210      20.943  -5.139  37.733  1.00 35.20           N  
ATOM    957  CA  TYR A 210      21.162  -5.663  36.400  1.00 34.13           C  
ATOM    958  C   TYR A 210      20.442  -4.817  35.344  1.00 37.19           C  
ATOM    959  O   TYR A 210      21.066  -4.306  34.418  1.00 36.50           O  
ATOM    960  CB  TYR A 210      20.726  -7.137  36.278  1.00 32.35           C  
ATOM    961  CG  TYR A 210      21.020  -7.666  34.893  1.00 34.26           C  
ATOM    962  CD1 TYR A 210      20.098  -7.513  33.859  1.00 37.83           C  
ATOM    963  CD2 TYR A 210      22.233  -8.295  34.605  1.00 34.76           C  
ATOM    964  CE1 TYR A 210      20.369  -7.965  32.579  1.00 37.48           C  
ATOM    965  CE2 TYR A 210      22.510  -8.754  33.328  1.00 33.31           C  
ATOM    966  CZ  TYR A 210      21.581  -8.569  32.313  1.00 39.38           C  
ATOM    967  OH  TYR A 210      21.837  -9.012  31.033  1.00 38.35           O  
ATOM    968  N   VAL A 211      19.127  -4.700  35.473  1.00 38.69           N  
ATOM    969  CA  VAL A 211      18.335  -3.948  34.503  1.00 39.93           C  
ATOM    970  C   VAL A 211      18.821  -2.503  34.383  1.00 41.92           C  
ATOM    971  O   VAL A 211      19.004  -1.988  33.275  1.00 45.66           O  
ATOM    972  CB  VAL A 211      16.835  -3.983  34.843  1.00 46.24           C  
ATOM    973  CG1 VAL A 211      16.054  -2.981  33.980  1.00 43.42           C  
ATOM    974  CG2 VAL A 211      16.291  -5.385  34.645  1.00 43.07           C  
ATOM    975  N   TRP A 212      19.063  -1.853  35.513  1.00 37.64           N  
ATOM    976  CA  TRP A 212      19.565  -0.486  35.462  1.00 42.11           C  
ATOM    977  C   TRP A 212      20.901  -0.318  34.713  1.00 49.01           C  
ATOM    978  O   TRP A 212      21.018   0.500  33.790  1.00 46.69           O  
ATOM    979  CB  TRP A 212      19.695   0.099  36.863  1.00 45.74           C  
ATOM    980  CG  TRP A 212      20.278   1.454  36.822  1.00 44.24           C  
ATOM    981  CD1 TRP A 212      19.653   2.603  36.415  1.00 47.54           C  
ATOM    982  CD2 TRP A 212      21.616   1.824  37.166  1.00 51.64           C  
ATOM    983  NE1 TRP A 212      20.521   3.664  36.500  1.00 46.34           N  
ATOM    984  CE2 TRP A 212      21.729   3.217  36.965  1.00 43.85           C  
ATOM    985  CE3 TRP A 212      22.731   1.115  37.632  1.00 49.66           C  
ATOM    986  CZ2 TRP A 212      22.909   3.909  37.209  1.00 48.76           C  
ATOM    987  CZ3 TRP A 212      23.902   1.803  37.879  1.00 48.10           C  
ATOM    988  CH2 TRP A 212      23.984   3.189  37.664  1.00 52.70           C  
ATOM    989  N   LEU A 213      21.916  -1.075  35.114  1.00 43.33           N  
ATOM    990  CA  LEU A 213      23.231  -0.907  34.508  1.00 44.40           C  
ATOM    991  C   LEU A 213      23.240  -1.402  33.059  1.00 44.98           C  
ATOM    992  O   LEU A 213      23.937  -0.845  32.210  1.00 50.33           O  
ATOM    993  CB  LEU A 213      24.316  -1.591  35.341  1.00 40.62           C  
ATOM    994  CG  LEU A 213      25.766  -1.396  34.894  1.00 44.87           C  
ATOM    995  CD1 LEU A 213      26.150   0.056  35.003  1.00 48.93           C  
ATOM    996  CD2 LEU A 213      26.708  -2.259  35.738  1.00 43.94           C  
ATOM    997  N   ARG A 214      22.461  -2.437  32.771  1.00 41.99           N  
ATOM    998  CA  ARG A 214      22.359  -2.935  31.398  1.00 43.96           C  
ATOM    999  C   ARG A 214      21.843  -1.847  30.443  1.00 50.70           C  
ATOM   1000  O   ARG A 214      22.328  -1.721  29.326  1.00 54.42           O  
ATOM   1001  CB  ARG A 214      21.456  -4.163  31.327  1.00 44.84           C  
ATOM   1002  CG  ARG A 214      21.499  -4.868  30.002  1.00 44.49           C  
ATOM   1003  CD  ARG A 214      22.818  -5.604  29.852  1.00 50.43           C  
ATOM   1004  NE  ARG A 214      23.150  -5.807  28.449  1.00 47.65           N  
ATOM   1005  CZ  ARG A 214      22.762  -6.851  27.730  1.00 47.68           C  
ATOM   1006  NH1 ARG A 214      22.024  -7.810  28.275  1.00 39.79           N  
ATOM   1007  NH2 ARG A 214      23.113  -6.931  26.455  1.00 56.45           N  
ATOM   1008  N   GLY A 215      20.867  -1.058  30.891  1.00 52.79           N  
ATOM   1009  CA  GLY A 215      20.321   0.024  30.081  1.00 53.16           C  
ATOM   1010  C   GLY A 215      21.224   1.249  30.009  1.00 54.46           C  
ATOM   1011  O   GLY A 215      21.279   1.940  28.992  1.00 58.76           O  
ATOM   1012  N   GLU A 216      21.930   1.516  31.099  1.00 51.96           N  
ATOM   1013  CA  GLU A 216      22.899   2.605  31.166  1.00 52.25           C  
ATOM   1014  C   GLU A 216      24.032   2.435  30.158  1.00 60.11           C  
ATOM   1015  O   GLU A 216      24.519   3.411  29.588  1.00 65.75           O  
ATOM   1016  CB  GLU A 216      23.488   2.691  32.582  1.00 51.11           C  
ATOM   1017  CG  GLU A 216      24.202   3.984  32.907  1.00 61.23           C  
ATOM   1018  CD  GLU A 216      23.241   5.101  33.303  1.00 69.49           C  
ATOM   1019  OE1 GLU A 216      22.277   5.381  32.549  1.00 66.15           O  
ATOM   1020  OE2 GLU A 216      23.445   5.695  34.385  1.00 70.32           O  
ATOM   1021  N   ARG A 217      24.453   1.194  29.936  1.00 56.92           N  
ATOM   1022  CA  ARG A 217      25.680   0.948  29.187  1.00 55.35           C  
ATOM   1023  C   ARG A 217      25.435   0.320  27.823  1.00 60.42           C  
ATOM   1024  O   ARG A 217      26.359   0.195  27.023  1.00 64.34           O  
ATOM   1025  CB  ARG A 217      26.626   0.054  29.997  1.00 55.85           C  
ATOM   1026  CG  ARG A 217      27.150   0.694  31.278  1.00 58.46           C  
ATOM   1027  CD  ARG A 217      28.090  -0.261  32.006  1.00 56.72           C  
ATOM   1028  NE  ARG A 217      28.964  -0.962  31.073  1.00 58.80           N  
ATOM   1029  CZ  ARG A 217      30.290  -0.863  31.071  1.00 61.99           C  
ATOM   1030  NH1 ARG A 217      30.902  -0.098  31.966  1.00 65.69           N  
ATOM   1031  NH2 ARG A 217      31.003  -1.538  30.179  1.00 61.75           N  
ATOM   1032  N   ASP A 218      24.193  -0.071  27.558  1.00 60.54           N  
ATOM   1033  CA  ASP A 218      23.886  -0.852  26.362  1.00 57.46           C  
ATOM   1034  C   ASP A 218      22.394  -0.823  26.032  1.00 64.09           C  
ATOM   1035  O   ASP A 218      21.731  -1.861  26.089  1.00 59.25           O  
ATOM   1036  CB  ASP A 218      24.363  -2.301  26.574  1.00 65.28           C  
ATOM   1037  CG  ASP A 218      24.138  -3.188  25.361  1.00 65.00           C  
ATOM   1038  OD1 ASP A 218      24.172  -2.680  24.220  1.00 73.55           O  
ATOM   1039  OD2 ASP A 218      23.910  -4.399  25.557  1.00 63.13           O  
ATOM   1040  N   PRO A 219      21.859   0.372  25.693  1.00 64.80           N  
ATOM   1041  CA  PRO A 219      20.428   0.514  25.381  1.00 65.04           C  
ATOM   1042  C   PRO A 219      19.941  -0.463  24.306  1.00 68.12           C  
ATOM   1043  O   PRO A 219      18.810  -0.947  24.398  1.00 69.98           O  
ATOM   1044  CB  PRO A 219      20.320   1.953  24.860  1.00 64.65           C  
ATOM   1045  CG  PRO A 219      21.483   2.668  25.459  1.00 66.51           C  
ATOM   1046  CD  PRO A 219      22.586   1.649  25.552  1.00 60.34           C  
ATOM   1047  N   GLN A 220      20.792  -0.757  23.322  1.00 69.52           N  
ATOM   1048  CA  GLN A 220      20.434  -1.622  22.193  1.00 67.13           C  
ATOM   1049  C   GLN A 220      19.915  -2.990  22.627  1.00 72.10           C  
ATOM   1050  O   GLN A 220      19.226  -3.673  21.862  1.00 74.82           O  
ATOM   1051  CB  GLN A 220      21.624  -1.792  21.243  1.00 70.60           C  
ATOM   1052  N   SER A 221      20.246  -3.375  23.860  1.00 70.93           N  
ATOM   1053  CA  SER A 221      19.757  -4.609  24.473  1.00 66.20           C  
ATOM   1054  C   SER A 221      18.239  -4.621  24.583  1.00 64.30           C  
ATOM   1055  O   SER A 221      17.629  -5.676  24.733  1.00 64.62           O  
ATOM   1056  CB  SER A 221      20.358  -4.764  25.873  1.00 67.97           C  
ATOM   1057  OG  SER A 221      20.008  -3.666  26.715  1.00 64.12           O  
ATOM   1058  N   GLY A 222      17.640  -3.433  24.524  1.00 67.00           N  
ATOM   1059  CA  GLY A 222      16.202  -3.287  24.621  1.00 65.90           C  
ATOM   1060  C   GLY A 222      15.715  -3.341  26.055  1.00 65.14           C  
ATOM   1061  O   GLY A 222      14.516  -3.327  26.318  1.00 65.14           O  
ATOM   1062  N   ILE A 223      16.645  -3.409  26.996  1.00 66.28           N  
ATOM   1063  CA  ILE A 223      16.256  -3.482  28.392  1.00 63.07           C  
ATOM   1064  C   ILE A 223      16.896  -2.354  29.184  1.00 56.22           C  
ATOM   1065  O   ILE A 223      18.079  -2.049  29.025  1.00 57.60           O  
ATOM   1066  CB  ILE A 223      16.559  -4.869  29.008  1.00 58.38           C  
ATOM   1067  CG1 ILE A 223      15.727  -5.083  30.264  1.00 59.53           C  
ATOM   1068  CG2 ILE A 223      18.025  -5.027  29.323  1.00 50.68           C  
ATOM   1069  CD1 ILE A 223      15.960  -6.416  30.889  1.00 54.26           C  
ATOM   1070  N   TYR A 224      16.093  -1.719  30.025  1.00 53.02           N  
ATOM   1071  CA  TYR A 224      16.547  -0.553  30.767  1.00 49.53           C  
ATOM   1072  C   TYR A 224      15.599  -0.326  31.950  1.00 49.33           C  
ATOM   1073  O   TYR A 224      14.512  -0.886  32.005  1.00 47.83           O  
ATOM   1074  CB  TYR A 224      16.564   0.675  29.848  1.00 53.93           C  
ATOM   1075  CG  TYR A 224      15.175   1.110  29.414  1.00 58.27           C  
ATOM   1076  CD1 TYR A 224      14.572   0.560  28.292  1.00 56.16           C  
ATOM   1077  CD2 TYR A 224      14.461   2.058  30.142  1.00 58.65           C  
ATOM   1078  CE1 TYR A 224      13.297   0.945  27.903  1.00 66.22           C  
ATOM   1079  CE2 TYR A 224      13.187   2.452  29.761  1.00 60.50           C  
ATOM   1080  CZ  TYR A 224      12.609   1.892  28.641  1.00 67.93           C  
ATOM   1081  OH  TYR A 224      11.341   2.281  28.261  1.00 72.87           O  
ATOM   1082  N   LEU A 225      16.019   0.474  32.910  1.00 43.92           N  
ATOM   1083  CA  LEU A 225      15.163   0.781  34.027  1.00 48.55           C  
ATOM   1084  C   LEU A 225      14.613   2.197  33.824  1.00 50.33           C  
ATOM   1085  O   LEU A 225      15.350   3.168  33.899  1.00 46.95           O  
ATOM   1086  CB  LEU A 225      15.947   0.667  35.336  1.00 45.42           C  
ATOM   1087  CG  LEU A 225      15.109   0.755  36.604  1.00 48.40           C  
ATOM   1088  CD1 LEU A 225      13.983  -0.264  36.548  1.00 50.03           C  
ATOM   1089  CD2 LEU A 225      15.983   0.550  37.827  1.00 43.80           C  
ATOM   1090  N   GLN A 226      13.316   2.285  33.546  1.00 52.08           N  
ATOM   1091  CA  GLN A 226      12.629   3.552  33.289  1.00 58.56           C  
ATOM   1092  C   GLN A 226      12.743   4.577  34.438  1.00 53.44           C  
ATOM   1093  O   GLN A 226      12.654   4.211  35.607  1.00 51.79           O  
ATOM   1094  CB  GLN A 226      11.158   3.261  32.983  1.00 54.47           C  
ATOM   1095  CG  GLN A 226      10.371   4.465  32.517  1.00 64.52           C  
ATOM   1096  CD  GLN A 226       8.999   4.095  31.987  1.00 71.89           C  
ATOM   1097  OE1 GLN A 226       8.669   2.914  31.851  1.00 79.49           O  
ATOM   1098  NE2 GLN A 226       8.191   5.106  31.681  1.00 67.89           N  
ATOM   1099  N   ARG A 227      12.927   5.854  34.089  1.00 51.94           N  
ATOM   1100  CA  ARG A 227      13.088   6.948  35.066  1.00 52.39           C  
ATOM   1101  C   ARG A 227      12.154   6.875  36.279  1.00 49.45           C  
ATOM   1102  O   ARG A 227      12.610   6.935  37.425  1.00 48.94           O  
ATOM   1103  CB  ARG A 227      12.938   8.316  34.387  1.00 52.49           C  
ATOM   1104  CG  ARG A 227      14.190   8.810  33.677  1.00 51.68           C  
ATOM   1105  CD  ARG A 227      13.897  10.066  32.881  1.00 48.48           C  
ATOM   1106  NE  ARG A 227      15.121  10.758  32.500  1.00 43.75           N  
ATOM   1107  CZ  ARG A 227      15.161  11.973  31.966  1.00 46.98           C  
ATOM   1108  NH1 ARG A 227      14.039  12.639  31.751  1.00 53.27           N  
ATOM   1109  NH2 ARG A 227      16.323  12.527  31.649  1.00 45.58           N  
ATOM   1110  N   GLY A 228      10.856   6.739  36.034  1.00 44.15           N  
ATOM   1111  CA  GLY A 228       9.914   6.586  37.130  1.00 46.41           C  
ATOM   1112  C   GLY A 228      10.292   5.439  38.049  1.00 54.93           C  
ATOM   1113  O   GLY A 228      10.154   5.534  39.273  1.00 55.17           O  
ATOM   1114  N   LEU A 229      10.793   4.354  37.457  1.00 55.19           N  
ATOM   1115  CA  LEU A 229      11.146   3.153  38.215  1.00 55.46           C  
ATOM   1116  C   LEU A 229      12.468   3.279  38.935  1.00 48.46           C  
ATOM   1117  O   LEU A 229      12.613   2.784  40.042  1.00 50.57           O  
ATOM   1118  CB  LEU A 229      11.165   1.929  37.312  1.00 56.03           C  
ATOM   1119  CG  LEU A 229       9.800   1.274  37.208  1.00 57.83           C  
ATOM   1120  CD1 LEU A 229       9.787   0.411  35.983  1.00 63.76           C  
ATOM   1121  CD2 LEU A 229       9.525   0.458  38.448  1.00 58.98           C  
ATOM   1122  N   ILE A 230      13.435   3.939  38.309  1.00 45.03           N  
ATOM   1123  CA  ILE A 230      14.650   4.286  39.018  1.00 44.38           C  
ATOM   1124  C   ILE A 230      14.266   5.020  40.297  1.00 54.07           C  
ATOM   1125  O   ILE A 230      14.872   4.804  41.343  1.00 55.16           O  
ATOM   1126  CB  ILE A 230      15.553   5.185  38.184  1.00 46.75           C  
ATOM   1127  CG1 ILE A 230      16.035   4.450  36.932  1.00 50.53           C  
ATOM   1128  CG2 ILE A 230      16.730   5.637  38.999  1.00 44.96           C  
ATOM   1129  CD1 ILE A 230      16.841   5.327  35.977  1.00 44.95           C  
ATOM   1130  N   ILE A 231      13.232   5.863  40.227  1.00 50.11           N  
ATOM   1131  CA  ILE A 231      12.781   6.579  41.417  1.00 53.66           C  
ATOM   1132  C   ILE A 231      12.038   5.672  42.401  1.00 47.73           C  
ATOM   1133  O   ILE A 231      12.355   5.657  43.589  1.00 45.40           O  
ATOM   1134  CB  ILE A 231      11.877   7.805  41.087  1.00 47.73           C  
ATOM   1135  CG1 ILE A 231      12.632   8.834  40.236  1.00 45.99           C  
ATOM   1136  CG2 ILE A 231      11.347   8.419  42.383  1.00 43.16           C  
ATOM   1137  CD1 ILE A 231      13.831   9.494  40.930  1.00 46.33           C  
ATOM   1138  N   PHE A 232      11.041   4.941  41.908  1.00 48.96           N  
ATOM   1139  CA  PHE A 232      10.240   4.048  42.755  1.00 56.73           C  
ATOM   1140  C   PHE A 232      11.146   3.024  43.447  1.00 57.49           C  
ATOM   1141  O   PHE A 232      10.936   2.654  44.606  1.00 56.20           O  
ATOM   1142  CB  PHE A 232       9.165   3.343  41.908  1.00 55.59           C  
ATOM   1143  CG  PHE A 232       8.247   2.412  42.686  1.00 59.22           C  
ATOM   1144  CD1 PHE A 232       8.090   2.517  44.059  1.00 65.58           C  
ATOM   1145  CD2 PHE A 232       7.521   1.435  42.017  1.00 65.02           C  
ATOM   1146  CE1 PHE A 232       7.245   1.656  44.744  1.00 68.14           C  
ATOM   1147  CE2 PHE A 232       6.671   0.580  42.696  1.00 60.23           C  
ATOM   1148  CZ  PHE A 232       6.533   0.690  44.057  1.00 64.79           C  
ATOM   1149  N   ALA A 233      12.161   2.573  42.727  1.00 54.00           N  
ATOM   1150  CA  ALA A 233      13.049   1.565  43.259  1.00 55.10           C  
ATOM   1151  C   ALA A 233      13.923   2.180  44.340  1.00 58.15           C  
ATOM   1152  O   ALA A 233      14.114   1.588  45.400  1.00 56.91           O  
ATOM   1153  CB  ALA A 233      13.895   0.988  42.154  1.00 49.24           C  
ATOM   1154  N   LEU A 234      14.437   3.378  44.070  1.00 52.44           N  
ATOM   1155  C   LEU A 234      14.653   4.325  46.346  1.00 55.77           C  
ATOM   1156  O   LEU A 234      15.304   4.343  47.386  1.00 59.55           O  
ATOM   1157  CA ALEU A 234      15.323   4.067  45.002  0.58 54.04           C  
ATOM   1158  CB ALEU A 234      15.809   5.391  44.410  0.58 54.32           C  
ATOM   1159  CG ALEU A 234      17.022   5.343  43.488  0.58 50.88           C  
ATOM   1160  CD1ALEU A 234      17.240   6.701  42.845  0.58 48.83           C  
ATOM   1161  CD2ALEU A 234      18.255   4.907  44.254  0.58 51.81           C  
ATOM   1162  CA BLEU A 234      15.334   4.036  45.005  0.42 53.99           C  
ATOM   1163  CB BLEU A 234      15.910   5.316  44.396  0.42 54.20           C  
ATOM   1164  CG BLEU A 234      17.176   5.819  45.082  0.42 50.29           C  
ATOM   1165  CD1BLEU A 234      18.183   4.687  45.168  0.42 52.23           C  
ATOM   1166  CD2BLEU A 234      17.761   6.991  44.323  0.42 51.71           C  
ATOM   1167  N   ILE A 235      13.345   4.539  46.327  1.00 57.61           N  
ATOM   1168  CA  ILE A 235      12.632   4.768  47.578  1.00 60.79           C  
ATOM   1169  C   ILE A 235      12.528   3.457  48.367  1.00 62.78           C  
ATOM   1170  O   ILE A 235      12.416   3.468  49.597  1.00 58.99           O  
ATOM   1171  CB  ILE A 235      11.232   5.395  47.357  1.00 57.22           C  
ATOM   1172  CG1 ILE A 235      11.349   6.679  46.529  1.00 56.47           C  
ATOM   1173  CG2 ILE A 235      10.569   5.703  48.694  1.00 61.78           C  
ATOM   1174  CD1 ILE A 235      10.017   7.350  46.251  1.00 49.69           C  
ATOM   1175  N   TRP A 236      12.572   2.325  47.665  1.00 63.18           N  
ATOM   1176  CA  TRP A 236      12.589   1.033  48.356  1.00 64.39           C  
ATOM   1177  C   TRP A 236      13.970   0.659  48.887  1.00 55.46           C  
ATOM   1178  O   TRP A 236      14.084   0.020  49.926  1.00 64.04           O  
ATOM   1179  CB  TRP A 236      11.955  -0.082  47.520  1.00 63.95           C  
ATOM   1180  CG  TRP A 236      10.467  -0.158  47.746  1.00 71.18           C  
ATOM   1181  CD1 TRP A 236       9.482  -0.014  46.807  1.00 73.38           C  
ATOM   1182  CD2 TRP A 236       9.792  -0.353  49.005  1.00 72.75           C  
ATOM   1183  NE1 TRP A 236       8.239  -0.131  47.397  1.00 72.61           N  
ATOM   1184  CE2 TRP A 236       8.401  -0.336  48.743  1.00 73.93           C  
ATOM   1185  CE3 TRP A 236      10.227  -0.551  50.323  1.00 70.82           C  
ATOM   1186  CZ2 TRP A 236       7.445  -0.505  49.751  1.00 75.14           C  
ATOM   1187  CZ3 TRP A 236       9.273  -0.718  51.326  1.00 72.64           C  
ATOM   1188  CH2 TRP A 236       7.900  -0.697  51.031  1.00 72.25           C  
ATOM   1189  N   ILE A 237      15.014   1.091  48.192  1.00 55.75           N  
ATOM   1190  CA  ILE A 237      16.364   1.006  48.732  1.00 57.60           C  
ATOM   1191  C   ILE A 237      16.484   1.773  50.042  1.00 59.70           C  
ATOM   1192  O   ILE A 237      16.889   1.205  51.053  1.00 59.80           O  
ATOM   1193  CB  ILE A 237      17.413   1.558  47.758  1.00 55.75           C  
ATOM   1194  CG1 ILE A 237      17.630   0.579  46.607  1.00 56.24           C  
ATOM   1195  CG2 ILE A 237      18.736   1.786  48.466  1.00 53.94           C  
ATOM   1196  CD1 ILE A 237      18.799   0.963  45.720  1.00 60.14           C  
ATOM   1197  N   VAL A 238      16.131   3.061  50.016  1.00 60.71           N  
ATOM   1198  CA  VAL A 238      16.256   3.934  51.188  1.00 55.96           C  
ATOM   1199  C   VAL A 238      15.498   3.364  52.375  1.00 53.38           C  
ATOM   1200  O   VAL A 238      15.987   3.378  53.499  1.00 61.59           O  
ATOM   1201  CB  VAL A 238      15.720   5.362  50.897  1.00 57.77           C  
ATOM   1202  CG1 VAL A 238      15.847   6.248  52.132  1.00 54.31           C  
ATOM   1203  CG2 VAL A 238      16.459   5.980  49.740  1.00 50.52           C  
ATOM   1204  N   ALA A 239      14.305   2.849  52.104  1.00 54.07           N  
ATOM   1205  CA  ALA A 239      13.436   2.304  53.130  1.00 58.07           C  
ATOM   1206  C   ALA A 239      14.156   1.202  53.898  1.00 67.17           C  
ATOM   1207  O   ALA A 239      14.451   1.355  55.087  1.00 66.33           O  
ATOM   1208  CB  ALA A 239      12.156   1.770  52.504  1.00 58.11           C  
ATOM   1209  N   GLY A 240      14.448   0.103  53.204  1.00 65.09           N  
ATOM   1210  CA  GLY A 240      15.184  -1.005  53.785  1.00 63.40           C  
ATOM   1211  C   GLY A 240      16.500  -0.569  54.401  1.00 64.65           C  
ATOM   1212  O   GLY A 240      16.817  -0.963  55.520  1.00 64.63           O  
ATOM   1213  N   TRP A 241      17.250   0.264  53.682  1.00 56.46           N  
ATOM   1214  CA  TRP A 241      18.524   0.756  54.179  1.00 56.20           C  
ATOM   1215  C   TRP A 241      18.442   1.343  55.595  1.00 62.31           C  
ATOM   1216  O   TRP A 241      19.243   0.991  56.455  1.00 63.59           O  
ATOM   1217  CB  TRP A 241      19.125   1.779  53.219  1.00 55.04           C  
ATOM   1218  CG  TRP A 241      20.508   2.140  53.607  1.00 55.72           C  
ATOM   1219  CD1 TRP A 241      20.902   3.207  54.357  1.00 59.12           C  
ATOM   1220  CD2 TRP A 241      21.695   1.404  53.299  1.00 63.52           C  
ATOM   1221  NE1 TRP A 241      22.271   3.195  54.519  1.00 61.03           N  
ATOM   1222  CE2 TRP A 241      22.779   2.093  53.881  1.00 64.27           C  
ATOM   1223  CE3 TRP A 241      21.948   0.228  52.583  1.00 62.81           C  
ATOM   1224  CZ2 TRP A 241      24.092   1.646  53.765  1.00 63.80           C  
ATOM   1225  CZ3 TRP A 241      23.251  -0.212  52.470  1.00 57.01           C  
ATOM   1226  CH2 TRP A 241      24.306   0.493  53.058  1.00 60.61           C  
ATOM   1227  N   PHE A 242      17.475   2.232  55.828  1.00 59.92           N  
ATOM   1228  CA  PHE A 242      17.275   2.849  57.144  1.00 62.99           C  
ATOM   1229  C   PHE A 242      16.170   2.135  57.935  1.00 65.97           C  
ATOM   1230  O   PHE A 242      15.687   2.640  58.947  1.00 64.36           O  
ATOM   1231  CB  PHE A 242      16.944   4.350  57.008  1.00 58.94           C  
ATOM   1232  CG  PHE A 242      18.065   5.181  56.431  1.00 53.66           C  
ATOM   1233  CD1 PHE A 242      19.045   5.714  57.252  1.00 49.79           C  
ATOM   1234  CD2 PHE A 242      18.128   5.439  55.067  1.00 55.72           C  
ATOM   1235  CE1 PHE A 242      20.088   6.480  56.731  1.00 42.69           C  
ATOM   1236  CE2 PHE A 242      19.166   6.211  54.537  1.00 56.22           C  
ATOM   1237  CZ  PHE A 242      20.143   6.731  55.376  1.00 52.82           C  
ATOM   1238  N   ASP A 243      15.757   0.969  57.450  1.00 66.87           N  
ATOM   1239  CA  ASP A 243      14.841   0.095  58.189  1.00 71.65           C  
ATOM   1240  C   ASP A 243      13.512   0.771  58.549  1.00 71.93           C  
ATOM   1241  O   ASP A 243      12.926   0.504  59.597  1.00 74.08           O  
ATOM   1242  CB  ASP A 243      15.528  -0.468  59.450  1.00 76.76           C  
ATOM   1243  CG  ASP A 243      16.873  -1.130  59.142  1.00 76.37           C  
ATOM   1244  OD1 ASP A 243      16.881  -2.215  58.519  1.00 76.55           O  
ATOM   1245  OD2 ASP A 243      17.925  -0.566  59.522  1.00 75.90           O  
ATOM   1246  N   LEU A 244      13.042   1.641  57.665  1.00 66.60           N  
ATOM   1247  CA  LEU A 244      11.785   2.338  57.874  1.00 65.59           C  
ATOM   1248  C   LEU A 244      10.604   1.371  57.834  1.00 66.97           C  
ATOM   1249  O   LEU A 244      10.425   0.625  56.870  1.00 72.78           O  
ATOM   1250  CB  LEU A 244      11.612   3.439  56.823  1.00 66.50           C  
ATOM   1251  CG  LEU A 244      12.788   4.408  56.669  1.00 63.41           C  
ATOM   1252  CD1 LEU A 244      12.471   5.518  55.675  1.00 59.75           C  
ATOM   1253  CD2 LEU A 244      13.187   4.990  58.005  1.00 63.89           C  
ATOM   1254  N   ALA A 250      19.114  -7.753  55.919  1.00 43.64           N  
ATOM   1255  CA  ALA A 250      20.008  -6.678  56.341  1.00 48.97           C  
ATOM   1256  C   ALA A 250      20.617  -6.025  55.126  1.00 47.50           C  
ATOM   1257  O   ALA A 250      20.520  -6.543  54.012  1.00 41.02           O  
ATOM   1258  CB  ALA A 250      21.108  -7.197  57.261  1.00 54.01           C  
ATOM   1259  N   ASN A 251      21.263  -4.890  55.344  1.00 46.19           N  
ATOM   1260  CA  ASN A 251      21.764  -4.113  54.235  1.00 47.11           C  
ATOM   1261  C   ASN A 251      22.886  -4.827  53.504  1.00 41.40           C  
ATOM   1262  O   ASN A 251      22.995  -4.720  52.281  1.00 42.60           O  
ATOM   1263  CB  ASN A 251      22.221  -2.730  54.710  1.00 52.83           C  
ATOM   1264  CG  ASN A 251      21.066  -1.874  55.199  1.00 57.71           C  
ATOM   1265  OD1 ASN A 251      19.920  -2.050  54.776  1.00 49.44           O  
ATOM   1266  ND2 ASN A 251      21.364  -0.936  56.092  1.00 54.26           N  
ATOM   1267  N   GLY A 252      23.721  -5.537  54.260  1.00 47.66           N  
ATOM   1268  CA  GLY A 252      24.888  -6.219  53.716  1.00 44.64           C  
ATOM   1269  C   GLY A 252      24.502  -7.229  52.647  1.00 36.38           C  
ATOM   1270  O   GLY A 252      25.099  -7.277  51.576  1.00 39.63           O  
ATOM   1271  N   ALA A 253      23.462  -7.998  52.928  1.00 34.26           N  
ATOM   1272  CA  ALA A 253      22.993  -9.012  51.999  1.00 35.76           C  
ATOM   1273  C   ALA A 253      22.336  -8.402  50.755  1.00 40.18           C  
ATOM   1274  O   ALA A 253      22.362  -8.995  49.687  1.00 35.58           O  
ATOM   1275  CB  ALA A 253      22.052  -9.954  52.692  1.00 27.39           C  
ATOM   1276  N   HIS A 254      21.738  -7.223  50.901  1.00 39.41           N  
ATOM   1277  CA  HIS A 254      21.139  -6.527  49.767  1.00 36.80           C  
ATOM   1278  C   HIS A 254      22.222  -5.941  48.875  1.00 33.30           C  
ATOM   1279  O   HIS A 254      22.112  -5.954  47.657  1.00 33.56           O  
ATOM   1280  CB  HIS A 254      20.180  -5.436  50.265  1.00 37.22           C  
ATOM   1281  CG  HIS A 254      18.975  -5.987  50.961  1.00 41.73           C  
ATOM   1282  ND1 HIS A 254      18.222  -5.256  51.856  1.00 47.91           N  
ATOM   1283  CD2 HIS A 254      18.398  -7.209  50.895  1.00 42.97           C  
ATOM   1284  CE1 HIS A 254      17.239  -6.008  52.316  1.00 43.06           C  
ATOM   1285  NE2 HIS A 254      17.323  -7.198  51.748  1.00 41.77           N  
ATOM   1286  N   ILE A 255      23.280  -5.426  49.494  1.00 36.46           N  
ATOM   1287  CA  ILE A 255      24.459  -4.980  48.762  1.00 35.51           C  
ATOM   1288  C   ILE A 255      25.041  -6.137  47.929  1.00 35.14           C  
ATOM   1289  O   ILE A 255      25.418  -5.962  46.763  1.00 36.70           O  
ATOM   1290  CB  ILE A 255      25.517  -4.473  49.766  1.00 46.56           C  
ATOM   1291  CG1 ILE A 255      25.069  -3.153  50.401  1.00 47.40           C  
ATOM   1292  CG2 ILE A 255      26.871  -4.307  49.122  1.00 37.67           C  
ATOM   1293  CD1 ILE A 255      26.090  -2.608  51.371  1.00 44.80           C  
ATOM   1294  N   ALA A 256      25.094  -7.321  48.539  1.00 34.18           N  
ATOM   1295  CA  ALA A 256      25.612  -8.525  47.888  1.00 35.07           C  
ATOM   1296  C   ALA A 256      24.760  -8.891  46.679  1.00 35.10           C  
ATOM   1297  O   ALA A 256      25.283  -9.159  45.585  1.00 31.35           O  
ATOM   1298  CB  ALA A 256      25.662  -9.677  48.879  1.00 29.78           C  
ATOM   1299  N   GLY A 257      23.443  -8.877  46.869  1.00 33.09           N  
ATOM   1300  CA  GLY A 257      22.527  -9.074  45.758  1.00 28.55           C  
ATOM   1301  C   GLY A 257      22.757  -8.077  44.634  1.00 31.60           C  
ATOM   1302  O   GLY A 257      22.840  -8.447  43.458  1.00 30.05           O  
ATOM   1303  N   LEU A 258      22.861  -6.800  44.991  1.00 32.61           N  
ATOM   1304  CA  LEU A 258      23.071  -5.748  43.998  1.00 34.58           C  
ATOM   1305  C   LEU A 258      24.376  -5.953  43.213  1.00 34.37           C  
ATOM   1306  O   LEU A 258      24.407  -5.795  41.992  1.00 39.02           O  
ATOM   1307  CB  LEU A 258      23.064  -4.367  44.672  1.00 35.82           C  
ATOM   1308  CG  LEU A 258      23.159  -3.121  43.774  1.00 35.08           C  
ATOM   1309  CD1 LEU A 258      21.957  -3.014  42.858  1.00 34.86           C  
ATOM   1310  CD2 LEU A 258      23.275  -1.851  44.623  1.00 37.23           C  
ATOM   1311  N   ALA A 259      25.443  -6.323  43.910  1.00 34.97           N  
ATOM   1312  CA  ALA A 259      26.731  -6.538  43.254  1.00 33.99           C  
ATOM   1313  C   ALA A 259      26.656  -7.621  42.171  1.00 34.33           C  
ATOM   1314  O   ALA A 259      27.163  -7.437  41.064  1.00 36.42           O  
ATOM   1315  CB  ALA A 259      27.795  -6.885  44.286  1.00 38.86           C  
ATOM   1316  N   VAL A 260      26.021  -8.744  42.489  1.00 32.03           N  
ATOM   1317  CA  VAL A 260      25.755  -9.768  41.491  1.00 31.11           C  
ATOM   1318  C   VAL A 260      25.115  -9.174  40.235  1.00 32.45           C  
ATOM   1319  O   VAL A 260      25.610  -9.361  39.122  1.00 29.91           O  
ATOM   1320  CB  VAL A 260      24.851 -10.885  42.060  1.00 34.85           C  
ATOM   1321  CG1 VAL A 260      24.400 -11.827  40.945  1.00 27.77           C  
ATOM   1322  CG2 VAL A 260      25.589 -11.651  43.158  1.00 29.97           C  
ATOM   1323  N   GLY A 261      24.026  -8.431  40.415  1.00 36.38           N  
ATOM   1324  CA  GLY A 261      23.341  -7.819  39.288  1.00 35.04           C  
ATOM   1325  C   GLY A 261      24.230  -6.893  38.471  1.00 34.50           C  
ATOM   1326  O   GLY A 261      24.224  -6.931  37.238  1.00 33.14           O  
ATOM   1327  N   LEU A 262      24.994  -6.052  39.163  1.00 37.46           N  
ATOM   1328  CA  LEU A 262      25.820  -5.068  38.486  1.00 39.54           C  
ATOM   1329  C   LEU A 262      26.932  -5.800  37.753  1.00 42.70           C  
ATOM   1330  O   LEU A 262      27.277  -5.444  36.619  1.00 38.67           O  
ATOM   1331  CB  LEU A 262      26.398  -4.051  39.482  1.00 43.20           C  
ATOM   1332  CG  LEU A 262      25.395  -3.183  40.248  1.00 35.18           C  
ATOM   1333  CD1 LEU A 262      26.099  -2.424  41.353  1.00 40.56           C  
ATOM   1334  CD2 LEU A 262      24.697  -2.216  39.327  1.00 37.30           C  
ATOM   1335  N   ALA A 263      27.464  -6.845  38.395  1.00 37.33           N  
ATOM   1336  CA  ALA A 263      28.542  -7.626  37.819  1.00 36.77           C  
ATOM   1337  C   ALA A 263      28.121  -8.305  36.527  1.00 39.40           C  
ATOM   1338  O   ALA A 263      28.844  -8.256  35.531  1.00 38.67           O  
ATOM   1339  CB  ALA A 263      29.065  -8.662  38.819  1.00 39.63           C  
ATOM   1340  N   MET A 264      26.956  -8.948  36.536  1.00 33.21           N  
ATOM   1341  CA  MET A 264      26.477  -9.595  35.328  1.00 33.85           C  
ATOM   1342  C   MET A 264      26.134  -8.598  34.205  1.00 36.19           C  
ATOM   1343  O   MET A 264      26.394  -8.874  33.029  1.00 36.27           O  
ATOM   1344  CB  MET A 264      25.315 -10.555  35.640  1.00 31.83           C  
ATOM   1345  CG  MET A 264      25.734 -11.688  36.599  1.00 29.89           C  
ATOM   1346  SD  MET A 264      24.412 -12.859  36.975  1.00 33.93           S  
ATOM   1347  CE  MET A 264      24.015 -13.377  35.303  1.00 30.02           C  
ATOM   1348  N   ALA A 265      25.564  -7.445  34.554  1.00 33.92           N  
ATOM   1349  CA  ALA A 265      25.232  -6.444  33.529  1.00 40.43           C  
ATOM   1350  C   ALA A 265      26.516  -5.918  32.904  1.00 36.88           C  
ATOM   1351  O   ALA A 265      26.614  -5.766  31.688  1.00 39.07           O  
ATOM   1352  CB  ALA A 265      24.408  -5.302  34.106  1.00 38.74           C  
ATOM   1353  N   PHE A 266      27.508  -5.683  33.750  1.00 38.28           N  
ATOM   1354  CA  PHE A 266      28.828  -5.273  33.300  1.00 42.86           C  
ATOM   1355  C   PHE A 266      29.424  -6.296  32.341  1.00 45.40           C  
ATOM   1356  O   PHE A 266      29.918  -5.949  31.273  1.00 48.89           O  
ATOM   1357  CB  PHE A 266      29.757  -5.084  34.494  1.00 43.85           C  
ATOM   1358  CG  PHE A 266      31.170  -4.742  34.114  1.00 49.73           C  
ATOM   1359  CD1 PHE A 266      31.515  -3.442  33.769  1.00 53.30           C  
ATOM   1360  CD2 PHE A 266      32.156  -5.712  34.124  1.00 48.76           C  
ATOM   1361  CE1 PHE A 266      32.823  -3.122  33.427  1.00 56.10           C  
ATOM   1362  CE2 PHE A 266      33.470  -5.396  33.786  1.00 52.24           C  
ATOM   1363  CZ  PHE A 266      33.798  -4.101  33.435  1.00 53.20           C  
ATOM   1364  N   VAL A 267      29.370  -7.563  32.720  1.00 42.86           N  
ATOM   1365  CA  VAL A 267      29.860  -8.601  31.840  1.00 36.71           C  
ATOM   1366  C   VAL A 267      29.083  -8.603  30.529  1.00 43.95           C  
ATOM   1367  O   VAL A 267      29.677  -8.621  29.450  1.00 45.95           O  
ATOM   1368  CB  VAL A 267      29.807  -9.984  32.508  1.00 39.17           C  
ATOM   1369  CG1 VAL A 267      29.857 -11.088  31.458  1.00 37.57           C  
ATOM   1370  CG2 VAL A 267      30.949 -10.122  33.523  1.00 41.36           C  
ATOM   1371  N   ASP A 268      27.758  -8.560  30.617  1.00 39.49           N  
ATOM   1372  CA  ASP A 268      26.926  -8.651  29.416  1.00 42.06           C  
ATOM   1373  C   ASP A 268      27.097  -7.445  28.483  1.00 49.29           C  
ATOM   1374  O   ASP A 268      26.883  -7.556  27.273  1.00 50.67           O  
ATOM   1375  CB  ASP A 268      25.449  -8.796  29.785  1.00 39.75           C  
ATOM   1376  CG  ASP A 268      25.124 -10.145  30.363  1.00 42.15           C  
ATOM   1377  OD1 ASP A 268      26.045 -10.987  30.403  1.00 40.67           O  
ATOM   1378  OD2 ASP A 268      23.942 -10.381  30.740  1.00 33.72           O  
ATOM   1379  N   SER A 269      27.474  -6.298  29.039  1.00 43.24           N  
ATOM   1380  CA  SER A 269      27.575  -5.083  28.240  1.00 52.00           C  
ATOM   1381  C   SER A 269      28.988  -4.826  27.724  1.00 58.84           C  
ATOM   1382  O   SER A 269      29.312  -3.699  27.350  1.00 63.37           O  
ATOM   1383  CB  SER A 269      27.105  -3.869  29.035  1.00 52.90           C  
ATOM   1384  OG  SER A 269      28.191  -3.333  29.770  1.00 59.54           O  
ATOM   1385  N   LEU A 270      29.832  -5.855  27.724  1.00 56.00           N  
ATOM   1386  CA  LEU A 270      31.099  -5.785  27.000  1.00 61.60           C  
ATOM   1387  C   LEU A 270      30.917  -6.475  25.651  1.00 68.45           C  
ATOM   1388  O   LEU A 270      30.461  -7.623  25.610  1.00 70.19           O  
ATOM   1389  CB  LEU A 270      32.219  -6.485  27.764  1.00 60.02           C  
ATOM   1390  CG  LEU A 270      32.608  -6.044  29.168  1.00 57.01           C  
ATOM   1391  CD1 LEU A 270      33.471  -7.131  29.774  1.00 51.89           C  
ATOM   1392  CD2 LEU A 270      33.358  -4.718  29.148  1.00 60.59           C  
ATOM   1393  OXT LEU A 270      31.215  -5.923  24.586  1.00 75.00           O  
TER    1394      LEU A 270                                                      
HETATM 1395  O1  L6C A 401      14.118  -6.335  50.737  1.00 60.65           O  
HETATM 1396  C2  L6C A 401      13.363  -7.284  50.845  1.00 55.53           C  
HETATM 1397  C3  L6C A 401      12.043  -7.094  51.489  1.00 52.15           C  
HETATM 1398  C4  L6C A 401      11.597  -5.807  50.938  1.00 55.43           C  
HETATM 1399  C12 L6C A 401      10.315  -5.305  51.505  1.00 59.77           C  
HETATM 1400  C17 L6C A 401      10.299  -4.280  52.457  1.00 68.03           C  
HETATM 1401  C16 L6C A 401       9.104  -3.789  52.989  1.00 68.27           C  
HETATM 1402  C15 L6C A 401       7.888  -4.311  52.571  1.00 63.82           C  
HETATM 1403  C14 L6C A 401       7.882  -5.313  51.618  1.00 61.32           C  
HETATM 1404  C13 L6C A 401       9.080  -5.797  51.089  1.00 55.32           C  
HETATM 1405  N1  L6C A 401      11.399  -6.029  49.532  1.00 54.36           N  
HETATM 1406  C5  L6C A 401      11.959  -4.927  48.800  1.00 50.73           C  
HETATM 1407  O2  L6C A 401      12.695  -4.120  49.379  1.00 56.41           O  
HETATM 1408  O3  L6C A 401      12.048  -5.072  47.437  1.00 50.43           O  
HETATM 1409  C6  L6C A 401      12.912  -4.257  46.752  1.00 53.61           C  
HETATM 1410  C7  L6C A 401      14.297  -4.444  46.840  1.00 45.54           C  
HETATM 1411  C8  L6C A 401      15.156  -3.611  46.143  1.00 46.33           C  
HETATM 1412  C9  L6C A 401      14.666  -2.583  45.348  1.00 58.13           C  
HETATM 1413  C10 L6C A 401      13.296  -2.407  45.243  1.00 56.47           C  
HETATM 1414  C11 L6C A 401      12.422  -3.225  45.938  1.00 51.73           C  
HETATM 1415  C1' BNG A 402      28.928  -6.072  53.424  1.00 43.18           C  
HETATM 1416  C2' BNG A 402      29.511  -5.977  52.022  1.00 39.66           C  
HETATM 1417  C3' BNG A 402      29.277  -7.267  51.244  1.00 36.59           C  
HETATM 1418  C4' BNG A 402      30.028  -7.217  49.917  1.00 46.38           C  
HETATM 1419  C5' BNG A 402      29.690  -8.408  49.025  1.00 42.29           C  
HETATM 1420  C6' BNG A 402      30.414  -8.288  47.701  1.00 48.97           C  
HETATM 1421  C1' BNG A 403      15.290 -25.101  44.356  1.00 55.82           C  
HETATM 1422  C2' BNG A 403      14.852 -23.717  44.821  1.00 53.04           C  
HETATM 1423  C3' BNG A 403      15.617 -22.613  44.105  1.00 51.29           C  
HETATM 1424  C4' BNG A 403      15.095 -21.241  44.532  1.00 47.84           C  
HETATM 1425  C5' BNG A 403      15.797 -20.178  43.699  1.00 39.56           C  
HETATM 1426  C6' BNG A 403      16.385 -19.090  44.577  1.00 38.96           C  
HETATM 1427  C1' BNG A 404       0.708  -3.544  38.479  1.00 65.44           C  
HETATM 1428  C2' BNG A 404       0.207  -2.881  39.757  1.00 64.02           C  
HETATM 1429  C3' BNG A 404       0.029  -3.906  40.870  1.00 63.79           C  
HETATM 1430  C4' BNG A 404      -0.717  -3.314  42.061  1.00 65.41           C  
HETATM 1431  C5' BNG A 404       0.202  -2.657  43.083  1.00 54.98           C  
HETATM 1432  C6' BNG A 404      -0.594  -2.270  44.325  1.00 60.89           C  
HETATM 1433  C1' BNG A 405       9.947 -26.864  42.871  1.00 59.72           C  
HETATM 1434  C2' BNG A 405      10.867 -25.700  43.234  1.00 63.35           C  
HETATM 1435  C3' BNG A 405      10.693 -24.528  42.272  1.00 59.24           C  
HETATM 1436  C4' BNG A 405      11.708 -23.421  42.555  1.00 57.15           C  
HETATM 1437  C5' BNG A 405      11.223 -22.082  42.037  1.00 49.79           C  
HETATM 1438  C1' BNG A 406       8.222 -25.330  47.191  1.00 57.65           C  
HETATM 1439  C2' BNG A 406       7.788 -24.842  45.811  1.00 61.37           C  
HETATM 1440  C3' BNG A 406       6.438 -25.423  45.398  1.00 56.25           C  
HETATM 1441  C4' BNG A 406       6.513 -26.055  44.011  1.00 59.06           C  
HETATM 1442  C5' BNG A 406       5.564 -25.349  43.047  1.00 60.80           C  
HETATM 1443  C6' BNG A 406       5.938 -25.621  41.607  1.00 60.03           C  
HETATM 1444  C1' BNG A 407      19.339 -28.287  67.939  0.50 70.37           C  
HETATM 1445  C2' BNG A 407      19.453 -28.797  66.504  0.50 70.78           C  
HETATM 1446  C3' BNG A 407      18.114 -29.355  66.028  0.50 70.08           C  
HETATM 1447  C4' BNG A 407      18.106 -29.630  64.527  0.50 69.18           C  
HETATM 1448  C5' BNG A 407      16.785 -30.266  64.104  0.50 69.04           C  
HETATM 1449  C6' BNG A 407      16.708 -30.423  62.588  0.50 70.09           C  
HETATM 1450  C7' BNG A 407      15.406 -31.097  62.160  0.50 70.83           C  
HETATM 1451  C8' BNG A 407      15.197 -30.957  60.655  0.50 70.63           C  
HETATM 1452  C9' BNG A 407      13.953 -31.687  60.195  0.50 68.92           C  
HETATM 1453  O1  BNG A 407      20.635 -28.067  68.497  0.50 68.78           O  
HETATM 1454  O   HOH A2001       1.800 -11.889  33.150  1.00 42.76           O  
HETATM 1455  O   HOH A2002       6.703 -17.167  50.121  1.00 37.99           O  
HETATM 1456  O   HOH A2003       4.596 -15.827  56.760  1.00 47.91           O  
HETATM 1457  O   HOH A2004       3.880 -17.816  62.165  1.00 59.15           O  
HETATM 1458  O   HOH A2005       4.962 -13.794  59.541  1.00 54.53           O  
HETATM 1459  O   HOH A2006       7.981 -15.641  61.843  1.00 58.73           O  
HETATM 1460  O   HOH A2007       5.872 -17.857  67.877  1.00 57.58           O  
HETATM 1461  O   HOH A2008      17.324 -19.063  55.894  1.00 36.19           O  
HETATM 1462  O   HOH A2009      22.363 -24.325  65.814  1.00 61.06           O  
HETATM 1463  O   HOH A2010      23.402 -32.585  56.278  1.00 47.83           O  
HETATM 1464  O   HOH A2011      30.993 -33.660  58.325  1.00 63.64           O  
HETATM 1465  O   HOH A2012      32.200 -28.920  58.947  1.00 48.66           O  
HETATM 1466  O   HOH A2013      26.298 -24.944  55.599  1.00 39.77           O  
HETATM 1467  O   HOH A2014      16.806 -14.926  51.231  1.00 29.45           O  
HETATM 1468  O   HOH A2015      26.825 -25.896  58.501  1.00 56.06           O  
HETATM 1469  O   HOH A2016      13.546 -10.743  51.479  1.00 36.61           O  
HETATM 1470  O   HOH A2017      11.477   0.010  33.231  1.00 57.07           O  
HETATM 1471  O   HOH A2018      19.129 -16.372  28.220  1.00 38.59           O  
HETATM 1472  O   HOH A2019      17.507 -19.364  27.579  1.00 43.73           O  
HETATM 1473  O   HOH A2020      22.925 -10.625  26.858  1.00 34.20           O  
HETATM 1474  O   HOH A2021      19.180 -14.362  49.123  1.00 37.91           O  
HETATM 1475  O   HOH A2022      19.501 -13.576  59.522  1.00 37.76           O  
HETATM 1476  O   HOH A2023      19.566 -15.801  62.258  1.00 45.91           O  
HETATM 1477  O   HOH A2024      16.682 -13.000  47.974  1.00 30.14           O  
HETATM 1478  O   HOH A2025      14.732  -8.846  53.272  1.00 54.48           O  
HETATM 1479  O   HOH A2026      15.142  -2.653  50.597  1.00 55.95           O  
HETATM 1480  O   HOH A2027      18.776  -2.619  52.277  1.00 52.91           O  
HETATM 1481  O   HOH A2028      18.746   1.463  32.777  1.00 46.89           O  
HETATM 1482  O   HOH A2029      23.052  -5.030  22.985  1.00 64.68           O  
HETATM 1483  O   HOH A2030      20.907  -3.928  58.125  1.00 46.95           O  
CONECT  895 1396                                                                
CONECT 1395 1396                                                                
CONECT 1396  895 1395 1397                                                      
CONECT 1397 1396 1398                                                           
CONECT 1398 1397 1399 1405                                                      
CONECT 1399 1398 1400 1404                                                      
CONECT 1400 1399 1401                                                           
CONECT 1401 1400 1402                                                           
CONECT 1402 1401 1403                                                           
CONECT 1403 1402 1404                                                           
CONECT 1404 1399 1403                                                           
CONECT 1405 1398 1406                                                           
CONECT 1406 1405 1407 1408                                                      
CONECT 1407 1406                                                                
CONECT 1408 1406 1409                                                           
CONECT 1409 1408 1410 1414                                                      
CONECT 1410 1409 1411                                                           
CONECT 1411 1410 1412                                                           
CONECT 1412 1411 1413                                                           
CONECT 1413 1412 1414                                                           
CONECT 1414 1409 1413                                                           
CONECT 1415 1416                                                                
CONECT 1416 1415 1417                                                           
CONECT 1417 1416 1418                                                           
CONECT 1418 1417 1419                                                           
CONECT 1419 1418 1420                                                           
CONECT 1420 1419                                                                
CONECT 1421 1422                                                                
CONECT 1422 1421 1423                                                           
CONECT 1423 1422 1424                                                           
CONECT 1424 1423 1425                                                           
CONECT 1425 1424 1426                                                           
CONECT 1426 1425                                                                
CONECT 1427 1428                                                                
CONECT 1428 1427 1429                                                           
CONECT 1429 1428 1430                                                           
CONECT 1430 1429 1431                                                           
CONECT 1431 1430 1432                                                           
CONECT 1432 1431                                                                
CONECT 1433 1434                                                                
CONECT 1434 1433 1435                                                           
CONECT 1435 1434 1436                                                           
CONECT 1436 1435 1437                                                           
CONECT 1437 1436                                                                
CONECT 1438 1439                                                                
CONECT 1439 1438 1440                                                           
CONECT 1440 1439 1441                                                           
CONECT 1441 1440 1442                                                           
CONECT 1442 1441 1443                                                           
CONECT 1443 1442                                                                
CONECT 1444 1445 1453                                                           
CONECT 1445 1444 1446                                                           
CONECT 1446 1445 1447                                                           
CONECT 1447 1446 1448                                                           
CONECT 1448 1447 1449                                                           
CONECT 1449 1448 1450                                                           
CONECT 1450 1449 1451                                                           
CONECT 1451 1450 1452                                                           
CONECT 1452 1451                                                                
CONECT 1453 1444                                                                
MASTER      351    0    7   11    0    0    8    6 1482    1   60   14          
END                                                                             
