# Supplementary material for: Structure of Rhomboid Protease in Complex with β-Lactam Inhibitors Defines the S2′ Cavity
Source: Structure. 2013 Jun 4;21(6):1051–8. doi: 10.1016/j.str.2013.03.013 (PMC3690538; doi:10.1016/j.str.2013.03.013)
Supplement: 3D Molecular Model S2. 3ZOT: Structure of GlpG in Complex with L29 (data set2), Related to Figure 4A [file mmc3.zip]

Archive with 1 entries (1 files):
- stfode_2674_mmc3.ent
