# Supplementary material for: Structure of Rhomboid Protease in Complex with β-Lactam Inhibitors Defines the S2′ Cavity
Source: Structure. 2013 Jun 4;21(6):1051–8. doi: 10.1016/j.str.2013.03.013 (PMC3690538; doi:10.1016/j.str.2013.03.013)
Supplement: 3D Molecular Model S2. 3ZOT: Structure of GlpG in Complex with L29 (data set2), Related to Figure 4A [file mmc3.zip › stfode_2674_mmc3.ent]

HEADER    HYDROLASE                               24-FEB-13   3ZOT              
TITLE     STRUCTURE OF E.COLI RHOMBOID PROTEASE GLPG IN COMPLEX WITH            
TITLE    2 MONOBACTAM L29 (DATA SET 2)                                          
COMPND    MOL_ID: 1;                                                            
COMPND   2 MOLECULE: RHOMBOID PROTEASE GLPG;                                    
COMPND   3 CHAIN: A;                                                            
COMPND   4 FRAGMENT: CORE TM DOMAIN, RESIDUES 92-271;                           
COMPND   5 SYNONYM: INTRAMEMBRANE SERINE PROTEASE;                              
COMPND   6 EC: 3.4.21.105;                                                      
COMPND   7 ENGINEERED: YES;                                                     
COMPND   8 OTHER_DETAILS: THE BETA LACTAM RING IS OPENED BY THE NUCLEOPHILIC    
COMPND   9  ATTACK OF S201 ON C2-O1 TO FORM A COVALENT BOND                     
SOURCE    MOL_ID: 1;                                                            
SOURCE   2 ORGANISM_SCIENTIFIC: ESCHERICHIA COLI;                               
SOURCE   3 ORGANISM_TAXID: 469008;                                              
SOURCE   4 EXPRESSION_SYSTEM: ESCHERICHIA COLI;                                 
SOURCE   5 EXPRESSION_SYSTEM_TAXID: 469008;                                     
SOURCE   6 EXPRESSION_SYSTEM_STRAIN: BL21(DE3);                                 
SOURCE   7 EXPRESSION_SYSTEM_VARIANT: C41;                                      
SOURCE   8 EXPRESSION_SYSTEM_VECTOR_TYPE: PLASMID;                              
SOURCE   9 EXPRESSION_SYSTEM_VECTOR: PET                                        
KEYWDS    INTRA-MEMBRANE PROTEASE, HYDROLASE, ACYL ENZYME, BETA LACTAMS         
EXPDTA    X-RAY DIFFRACTION                                                     
AUTHOR    K.R.VINOTHKUMAR,O.A.PIERRAT,J.M.LARGE,M.FREEMAN                       
REVDAT   1   04-APR-13 3ZOT    0                                                
JRNL        AUTH   K.R.VINOTHKUMAR,O.A.PIERRAT,J.M.LARGE,M.FREEMAN              
JRNL        TITL   STRUCTURE OF RHOMBOID PROTEASE IN COMPLEX WITH BETA-LACTAM   
JRNL        TITL 2 INHIBITORS DEFINE THE S2' CAVITY                             
JRNL        REF    TO BE PUBLISHED                                              
JRNL        REFN                                                                
REMARK   2                                                                      
REMARK   2 RESOLUTION.    2.40 ANGSTROMS.                                       
REMARK   3                                                                      
REMARK   3 REFINEMENT.                                                          
REMARK   3   PROGRAM     : PHENIX (PHENIX.REFINE)                               
REMARK   3   AUTHORS     : PAUL ADAMS,PAVEL AFONINE,VICENT CHEN,IAN             
REMARK   3               : DAVIS,KRESHNA GOPAL,RALF GROSSE-KUNSTLEVE,           
REMARK   3               : LI-WEI HUNG,ROBERT IMMORMINO,TOM IOERGER,            
REMARK   3               : AIRLIE MCCOY,ERIK MCKEE,NIGEL MORIARTY,              
REMARK   3               : REETAL PAI,RANDY READ,JANE RICHARDSON,               
REMARK   3               : DAVID RICHARDSON,TOD ROMO,JIM SACCHETTINI,           
REMARK   3               : NICHOLAS SAUTER,JACOB SMITH,LAURENT                  
REMARK   3               : STORONI,TOM TERWILLIGER,PETER ZWART                  
REMARK   3                                                                      
REMARK   3    REFINEMENT TARGET : ML                                            
REMARK   3                                                                      
REMARK   3  DATA USED IN REFINEMENT.                                            
REMARK   3   RESOLUTION RANGE HIGH (ANGSTROMS) : 2.399                          
REMARK   3   RESOLUTION RANGE LOW  (ANGSTROMS) : 53.379                         
REMARK   3   MIN(FOBS/SIGMA_FOBS)              : 1.36                           
REMARK   3   COMPLETENESS FOR RANGE        (%) : 99.37                          
REMARK   3   NUMBER OF REFLECTIONS             : 11900                          
REMARK   3                                                                      
REMARK   3  FIT TO DATA USED IN REFINEMENT.                                     
REMARK   3   R VALUE     (WORKING + TEST SET) : 0.2008                          
REMARK   3   R VALUE            (WORKING SET) : 0.1984                          
REMARK   3   FREE R VALUE                     : 0.2517                          
REMARK   3   FREE R VALUE TEST SET SIZE   (%) : 4.9                             
REMARK   3   FREE R VALUE TEST SET COUNT      : 582                             
REMARK   3                                                                      
REMARK   3  FIT TO DATA USED IN REFINEMENT (IN BINS).                           
REMARK   3   BIN  RESOLUTION RANGE  COMPL.    NWORK NFREE   RWORK  RFREE        
REMARK   3     1 53.3920 -  3.8083    0.98     2880   140  0.1929 0.2218        
REMARK   3     2  3.8083 -  3.0228    1.00     2858   133  0.1981 0.2555        
REMARK   3     3  3.0228 -  2.6407    1.00     2794   164  0.2007 0.2994        
REMARK   3     4  2.6407 -  2.3993    1.00     2786   145  0.2182 0.2850        
REMARK   3                                                                      
REMARK   3  BULK SOLVENT MODELLING.                                             
REMARK   3   METHOD USED        : FLAT BULK SOLVENT MODEL                       
REMARK   3   SOLVENT RADIUS     : 1.11                                          
REMARK   3   SHRINKAGE RADIUS   : 0.9                                           
REMARK   3   K_SOL              : NULL                                          
REMARK   3   B_SOL              : NULL                                          
REMARK   3                                                                      
REMARK   3  ERROR ESTIMATES.                                                    
REMARK   3   COORDINATE ERROR (MAXIMUM-LIKELIHOOD BASED)     : 0.27             
REMARK   3   PHASE ERROR (DEGREES, MAXIMUM-LIKELIHOOD BASED) : 24.79            
REMARK   3                                                                      
REMARK   3  B VALUES.                                                           
REMARK   3   FROM WILSON PLOT           (A**2) : 37.14                          
REMARK   3   MEAN B VALUE      (OVERALL, A**2) : 38.9                           
REMARK   3   OVERALL ANISOTROPIC B VALUE.                                       
REMARK   3    B11 (A**2) : NULL                                                 
REMARK   3    B22 (A**2) : NULL                                                 
REMARK   3    B33 (A**2) : NULL                                                 
REMARK   3    B12 (A**2) : NULL                                                 
REMARK   3    B13 (A**2) : NULL                                                 
REMARK   3    B23 (A**2) : NULL                                                 
REMARK   3                                                                      
REMARK   3  TWINNING INFORMATION.                                               
REMARK   3   FRACTION: NULL                                                     
REMARK   3   OPERATOR: NULL                                                     
REMARK   3                                                                      
REMARK   3  DEVIATIONS FROM IDEAL VALUES.                                       
REMARK   3                 RMSD          COUNT                                  
REMARK   3   BOND      :  0.008           1553                                  
REMARK   3   ANGLE     :  1.061           2092                                  
REMARK   3   CHIRALITY :  0.068            224                                  
REMARK   3   PLANARITY :  0.005            242                                  
REMARK   3   DIHEDRAL  : 13.762            536                                  
REMARK   3                                                                      
REMARK   3  TLS DETAILS                                                         
REMARK   3   NUMBER OF TLS GROUPS  : NULL                                       
REMARK   3                                                                      
REMARK   3  NCS DETAILS                                                         
REMARK   3   NUMBER OF NCS GROUPS : NULL                                        
REMARK   3                                                                      
REMARK   3  OTHER REFINEMENT REMARKS: BNG 406 IS ON SPECIAL POSITION            
REMARK   3    AND REFINED WITH 0.5 OCCUPANCY. RESIDUES 248 AND 249 ARE          
REMARK   3    DISORDERED.                                                       
REMARK   4                                                                      
REMARK   4 3ZOT COMPLIES WITH FORMAT V. 3.30, 13-JUL-11                         
REMARK 100                                                                      
REMARK 100 THIS ENTRY HAS BEEN PROCESSED BY PDBE ON 25-FEB-13.                  
REMARK 100 THE PDBE ID CODE IS EBI-55956.                                       
REMARK 200                                                                      
REMARK 200 EXPERIMENTAL DETAILS                                                 
REMARK 200  EXPERIMENT TYPE                : X-RAY DIFFRACTION                  
REMARK 200  DATE OF DATA COLLECTION        : 11-OCT-10                          
REMARK 200  TEMPERATURE           (KELVIN) : 100                                
REMARK 200  PH                             : 7.0                                
REMARK 200  NUMBER OF CRYSTALS USED        : 1                                  
REMARK 200                                                                      
REMARK 200  SYNCHROTRON              (Y/N) : Y                                  
REMARK 200  RADIATION SOURCE               : DIAMOND                            
REMARK 200  BEAMLINE                       : I02                                
REMARK 200  X-RAY GENERATOR MODEL          : NULL                               
REMARK 200  MONOCHROMATIC OR LAUE    (M/L) : M                                  
REMARK 200  WAVELENGTH OR RANGE        (A) : 0.9786                             
REMARK 200  MONOCHROMATOR                  : NULL                               
REMARK 200  OPTICS                         : NULL                               
REMARK 200                                                                      
REMARK 200  DETECTOR TYPE                  : CCD                                
REMARK 200  DETECTOR MANUFACTURER          : ADSC                               
REMARK 200  INTENSITY-INTEGRATION SOFTWARE : MOSFLM                             
REMARK 200  DATA SCALING SOFTWARE          : AIMLESS                            
REMARK 200                                                                      
REMARK 200  NUMBER OF UNIQUE REFLECTIONS   : 11901                              
REMARK 200  RESOLUTION RANGE HIGH      (A) : 2.40                               
REMARK 200  RESOLUTION RANGE LOW       (A) : 53.40                              
REMARK 200  REJECTION CRITERIA  (SIGMA(I)) : NULL                               
REMARK 200                                                                      
REMARK 200 OVERALL.                                                             
REMARK 200  COMPLETENESS FOR RANGE     (%) : 99.5                               
REMARK 200  DATA REDUNDANCY                : 4.8                                
REMARK 200  R MERGE                    (I) : 0.07                               
REMARK 200  R SYM                      (I) : NULL                               
REMARK 200  <I/SIGMA(I)> FOR THE DATA SET  : 12.60                              
REMARK 200                                                                      
REMARK 200 IN THE HIGHEST RESOLUTION SHELL.                                     
REMARK 200  HIGHEST RESOLUTION SHELL, RANGE HIGH (A) : 2.40                     
REMARK 200  HIGHEST RESOLUTION SHELL, RANGE LOW  (A) : 2.49                     
REMARK 200  COMPLETENESS FOR SHELL     (%) : 99.8                               
REMARK 200  DATA REDUNDANCY IN SHELL       : 5.0                                
REMARK 200  R MERGE FOR SHELL          (I) : 0.46                               
REMARK 200  R SYM FOR SHELL            (I) : NULL                               
REMARK 200  <I/SIGMA(I)> FOR SHELL         : 3.10                               
REMARK 200                                                                      
REMARK 200 DIFFRACTION PROTOCOL: SINGLE WAVELENGTH                              
REMARK 200 METHOD USED TO DETERMINE THE STRUCTURE: MOLECULAR REPLACEMENT        
REMARK 200 SOFTWARE USED: PHASER                                                
REMARK 200 STARTING MODEL: PDB ENTRY 2XOV                                       
REMARK 200                                                                      
REMARK 200 REMARK: NONE                                                         
REMARK 280                                                                      
REMARK 280 CRYSTAL                                                              
REMARK 280 SOLVENT CONTENT, VS   (%): 65                                        
REMARK 280 MATTHEWS COEFFICIENT, VM (ANGSTROMS**3/DA): 3.52                     
REMARK 280                                                                      
REMARK 280 CRYSTALLIZATION CONDITIONS: 2.25M NH4CL, 0.1M BIS-TRIS,              
REMARK 280  PH7.0, 298K                                                         
REMARK 290                                                                      
REMARK 290 CRYSTALLOGRAPHIC SYMMETRY                                            
REMARK 290 SYMMETRY OPERATORS FOR SPACE GROUP: H 3 2                            
REMARK 290                                                                      
REMARK 290      SYMOP   SYMMETRY                                                
REMARK 290     NNNMMM   OPERATOR                                                
REMARK 290       1555   X,Y,Z                                                   
REMARK 290       2555   -Y,X-Y,Z                                                
REMARK 290       3555   -X+Y,-X,Z                                               
REMARK 290       4555   Y,X,-Z                                                  
REMARK 290       5555   X-Y,-Y,-Z                                               
REMARK 290       6555   -X,-X+Y,-Z                                              
REMARK 290       7555   X+2/3,Y+1/3,Z+1/3                                       
REMARK 290       8555   -Y+2/3,X-Y+1/3,Z+1/3                                    
REMARK 290       9555   -X+Y+2/3,-X+1/3,Z+1/3                                   
REMARK 290      10555   Y+2/3,X+1/3,-Z+1/3                                      
REMARK 290      11555   X-Y+2/3,-Y+1/3,-Z+1/3                                   
REMARK 290      12555   -X+2/3,-X+Y+1/3,-Z+1/3                                  
REMARK 290      13555   X+1/3,Y+2/3,Z+2/3                                       
REMARK 290      14555   -Y+1/3,X-Y+2/3,Z+2/3                                    
REMARK 290      15555   -X+Y+1/3,-X+2/3,Z+2/3                                   
REMARK 290      16555   Y+1/3,X+2/3,-Z+2/3                                      
REMARK 290      17555   X-Y+1/3,-Y+2/3,-Z+2/3                                   
REMARK 290      18555   -X+1/3,-X+Y+2/3,-Z+2/3                                  
REMARK 290                                                                      
REMARK 290     WHERE NNN -> OPERATOR NUMBER                                     
REMARK 290           MMM -> TRANSLATION VECTOR                                  
REMARK 290                                                                      
REMARK 290 CRYSTALLOGRAPHIC SYMMETRY TRANSFORMATIONS                            
REMARK 290 THE FOLLOWING TRANSFORMATIONS OPERATE ON THE ATOM/HETATM             
REMARK 290 RECORDS IN THIS ENTRY TO PRODUCE CRYSTALLOGRAPHICALLY                
REMARK 290 RELATED MOLECULES.                                                   
REMARK 290   SMTRY1   1  1.000000  0.000000  0.000000        0.00000            
REMARK 290   SMTRY2   1  0.000000  1.000000  0.000000        0.00000            
REMARK 290   SMTRY3   1  0.000000  0.000000  1.000000        0.00000            
REMARK 290   SMTRY1   2 -0.500000 -0.866025  0.000000        0.00000            
REMARK 290   SMTRY2   2  0.866025 -0.500000  0.000000        0.00000            
REMARK 290   SMTRY3   2  0.000000  0.000000  1.000000        0.00000            
REMARK 290   SMTRY1   3 -0.500000  0.866025  0.000000        0.00000            
REMARK 290   SMTRY2   3 -0.866025 -0.500000  0.000000        0.00000            
REMARK 290   SMTRY3   3  0.000000  0.000000  1.000000        0.00000            
REMARK 290   SMTRY1   4 -0.500000  0.866025  0.000000        0.00000            
REMARK 290   SMTRY2   4  0.866025  0.500000  0.000000        0.00000            
REMARK 290   SMTRY3   4  0.000000  0.000000 -1.000000        0.00000            
REMARK 290   SMTRY1   5  1.000000  0.000000  0.000000        0.00000            
REMARK 290   SMTRY2   5  0.000000 -1.000000  0.000000        0.00000            
REMARK 290   SMTRY3   5  0.000000  0.000000 -1.000000        0.00000            
REMARK 290   SMTRY1   6 -0.500000 -0.866025  0.000000        0.00000            
REMARK 290   SMTRY2   6 -0.866025  0.500000  0.000000        0.00000            
REMARK 290   SMTRY3   6  0.000000  0.000000 -1.000000        0.00000            
REMARK 290   SMTRY1   7  1.000000  0.000000  0.000000       55.10000            
REMARK 290   SMTRY2   7  0.000000  1.000000  0.000000       31.81200            
REMARK 290   SMTRY3   7  0.000000  0.000000  1.000000       42.96667            
REMARK 290   SMTRY1   8 -0.500000 -0.866025  0.000000       55.10000            
REMARK 290   SMTRY2   8  0.866025 -0.500000  0.000000       31.81200            
REMARK 290   SMTRY3   8  0.000000  0.000000  1.000000       42.96667            
REMARK 290   SMTRY1   9 -0.500000  0.866025  0.000000       55.10000            
REMARK 290   SMTRY2   9 -0.866025 -0.500000  0.000000       31.81200            
REMARK 290   SMTRY3   9  0.000000  0.000000  1.000000       42.96667            
REMARK 290   SMTRY1  10 -0.500000  0.866025  0.000000       55.10000            
REMARK 290   SMTRY2  10  0.866025  0.500000  0.000000       31.81200            
REMARK 290   SMTRY3  10  0.000000  0.000000 -1.000000       42.96667            
REMARK 290   SMTRY1  11  1.000000  0.000000  0.000000       55.10000            
REMARK 290   SMTRY2  11  0.000000 -1.000000  0.000000       31.81200            
REMARK 290   SMTRY3  11  0.000000  0.000000 -1.000000       42.96667            
REMARK 290   SMTRY1  12 -0.500000 -0.866025  0.000000       55.10000            
REMARK 290   SMTRY2  12 -0.866025  0.500000  0.000000       31.81200            
REMARK 290   SMTRY3  12  0.000000  0.000000 -1.000000       42.96667            
REMARK 290   SMTRY1  13  1.000000  0.000000  0.000000        0.00000            
REMARK 290   SMTRY2  13  0.000000  1.000000  0.000000       63.62400            
REMARK 290   SMTRY3  13  0.000000  0.000000  1.000000       85.93333            
REMARK 290   SMTRY1  14 -0.500000 -0.866025  0.000000        0.00000            
REMARK 290   SMTRY2  14  0.866025 -0.500000  0.000000       63.62400            
REMARK 290   SMTRY3  14  0.000000  0.000000  1.000000       85.93333            
REMARK 290   SMTRY1  15 -0.500000  0.866025  0.000000        0.00000            
REMARK 290   SMTRY2  15 -0.866025 -0.500000  0.000000       63.62400            
REMARK 290   SMTRY3  15  0.000000  0.000000  1.000000       85.93333            
REMARK 290   SMTRY1  16 -0.500000  0.866025  0.000000        0.00000            
REMARK 290   SMTRY2  16  0.866025  0.500000  0.000000       63.62400            
REMARK 290   SMTRY3  16  0.000000  0.000000 -1.000000       85.93333            
REMARK 290   SMTRY1  17  1.000000  0.000000  0.000000        0.00000            
REMARK 290   SMTRY2  17  0.000000 -1.000000  0.000000       63.62400            
REMARK 290   SMTRY3  17  0.000000  0.000000 -1.000000       85.93333            
REMARK 290   SMTRY1  18 -0.500000 -0.866025  0.000000        0.00000            
REMARK 290   SMTRY2  18 -0.866025  0.500000  0.000000       63.62400            
REMARK 290   SMTRY3  18  0.000000  0.000000 -1.000000       85.93333            
REMARK 290                                                                      
REMARK 290 REMARK: NULL                                                         
REMARK 300                                                                      
REMARK 300 BIOMOLECULE: 1                                                       
REMARK 300 SEE REMARK 350 FOR THE AUTHOR PROVIDED AND/OR PROGRAM                
REMARK 300 GENERATED ASSEMBLY INFORMATION FOR THE STRUCTURE IN                  
REMARK 300 THIS ENTRY. THE REMARK MAY ALSO PROVIDE INFORMATION ON               
REMARK 300 BURIED SURFACE AREA.                                                 
REMARK 350                                                                      
REMARK 350 COORDINATES FOR A COMPLETE MULTIMER REPRESENTING THE KNOWN           
REMARK 350 BIOLOGICALLY SIGNIFICANT OLIGOMERIZATION STATE OF THE                
REMARK 350 MOLECULE CAN BE GENERATED BY APPLYING BIOMT TRANSFORMATIONS          
REMARK 350 GIVEN BELOW.  BOTH NON-CRYSTALLOGRAPHIC AND                          
REMARK 350 CRYSTALLOGRAPHIC OPERATIONS ARE GIVEN.                               
REMARK 350                                                                      
REMARK 350 BIOMOLECULE: 1                                                       
REMARK 350 AUTHOR DETERMINED BIOLOGICAL UNIT: MONOMERIC                         
REMARK 350 SOFTWARE DETERMINED QUATERNARY STRUCTURE: MONOMERIC                  
REMARK 350 SOFTWARE USED: PQS                                                   
REMARK 350 APPLY THE FOLLOWING TO CHAINS: A                                     
REMARK 350   BIOMT1   1  1.000000  0.000000  0.000000        0.00000            
REMARK 350   BIOMT2   1  0.000000  1.000000  0.000000        0.00000            
REMARK 350   BIOMT3   1  0.000000  0.000000  1.000000        0.00000            
REMARK 465                                                                      
REMARK 465 MISSING RESIDUES                                                     
REMARK 465 THE FOLLOWING RESIDUES WERE NOT LOCATED IN THE                       
REMARK 465 EXPERIMENT. (M=MODEL NUMBER; RES=RESIDUE NAME; C=CHAIN               
REMARK 465 IDENTIFIER; SSSEQ=SEQUENCE NUMBER; I=INSERTION CODE.)                
REMARK 465                                                                      
REMARK 465   M RES C SSSEQI                                                     
REMARK 465     SER A   248                                                      
REMARK 465     MET A   249                                                      
REMARK 470                                                                      
REMARK 470 MISSING ATOM                                                         
REMARK 470 THE FOLLOWING RESIDUES HAVE MISSING ATOMS (M=MODEL NUMBER;           
REMARK 470 RES=RESIDUE NAME; C=CHAIN IDENTIFIER; SSEQ=SEQUENCE NUMBER;          
REMARK 470 I=INSERTION CODE):                                                   
REMARK 470   M RES CSSEQI  ATOMS                                                
REMARK 470     GLN A 220    CG   CD   OE1  NE2                                  
REMARK 470     PHE A 245    CG   CD1  CD2  CE1  CE2  CZ                         
REMARK 470     MET A 247    CG   SD   CE                                        
REMARK 500                                                                      
REMARK 500 GEOMETRY AND STEREOCHEMISTRY                                         
REMARK 500 SUBTOPIC: TORSION ANGLES                                             
REMARK 500                                                                      
REMARK 500 TORSION ANGLES OUTSIDE THE EXPECTED RAMACHANDRAN REGIONS:            
REMARK 500 (M=MODEL NUMBER; RES=RESIDUE NAME; C=CHAIN IDENTIFIER;               
REMARK 500 SSEQ=SEQUENCE NUMBER; I=INSERTION CODE).                             
REMARK 500                                                                      
REMARK 500 STANDARD TABLE:                                                      
REMARK 500 FORMAT:(10X,I3,1X,A3,1X,A1,I4,A1,4X,F7.2,3X,F7.2)                    
REMARK 500                                                                      
REMARK 500 EXPECTED VALUES: GJ KLEYWEGT AND TA JONES (1996). PHI/PSI-           
REMARK 500 CHOLOGY: RAMACHANDRAN REVISITED. STRUCTURE 4, 1395 - 1400            
REMARK 500                                                                      
REMARK 500  M RES CSSEQI        PSI       PHI                                   
REMARK 500    ALA A  93      122.71    -35.48                                   
REMARK 500    SER A 193       15.81   -148.08                                   
REMARK 500    ASP A 218       74.22   -164.80                                   
REMARK 500                                                                      
REMARK 500 REMARK: NULL                                                         
REMARK 600                                                                      
REMARK 600 HETEROGEN                                                            
REMARK 600 PHENYL(1-PHENYLBUT-3-EN-1-YL)CARBAMATE (L6C): COVALENTLY             
REMARK 600  BONDED TO S201                                                      
REMARK 610                                                                      
REMARK 610 MISSING HETEROATOM                                                   
REMARK 610 THE FOLLOWING RESIDUES HAVE MISSING ATOMS (M=MODEL NUMBER;           
REMARK 610 RES=RESIDUE NAME; C=CHAIN IDENTIFIER; SSEQ=SEQUENCE NUMBER;          
REMARK 610 I=INSERTION CODE):                                                   
REMARK 610   M RES C SSEQI                                                      
REMARK 610     BNG A  402                                                       
REMARK 610     BNG A  403                                                       
REMARK 610     BNG A  404                                                       
REMARK 610     BNG A  405                                                       
REMARK 610     BNG A  406                                                       
REMARK 610     BNG A  407                                                       
REMARK 610     BNG A  408                                                       
REMARK 610     BNG A  409                                                       
REMARK 610     BNG A  410                                                       
REMARK 800                                                                      
REMARK 800 SITE                                                                 
REMARK 800 SITE_IDENTIFIER: AC1                                                 
REMARK 800 EVIDENCE_CODE: SOFTWARE                                              
REMARK 800 SITE_DESCRIPTION: BINDING SITE FOR RESIDUE BNG A 402                 
REMARK 800                                                                      
REMARK 800 SITE_IDENTIFIER: AC2                                                 
REMARK 800 EVIDENCE_CODE: SOFTWARE                                              
REMARK 800 SITE_DESCRIPTION: BINDING SITE FOR RESIDUE BNG A 403                 
REMARK 800                                                                      
REMARK 800 SITE_IDENTIFIER: AC3                                                 
REMARK 800 EVIDENCE_CODE: SOFTWARE                                              
REMARK 800 SITE_DESCRIPTION: BINDING SITE FOR RESIDUE BNG A 405                 
REMARK 800                                                                      
REMARK 800 SITE_IDENTIFIER: AC4                                                 
REMARK 800 EVIDENCE_CODE: SOFTWARE                                              
REMARK 800 SITE_DESCRIPTION: BINDING SITE FOR RESIDUE BNG A 406                 
REMARK 800                                                                      
REMARK 800 SITE_IDENTIFIER: AC5                                                 
REMARK 800 EVIDENCE_CODE: SOFTWARE                                              
REMARK 800 SITE_DESCRIPTION: BINDING SITE FOR RESIDUE BNG A 407                 
REMARK 800                                                                      
REMARK 800 SITE_IDENTIFIER: AC6                                                 
REMARK 800 EVIDENCE_CODE: SOFTWARE                                              
REMARK 800 SITE_DESCRIPTION: BINDING SITE FOR RESIDUE BNG A 409                 
REMARK 800                                                                      
REMARK 800 SITE_IDENTIFIER: AC7                                                 
REMARK 800 EVIDENCE_CODE: SOFTWARE                                              
REMARK 800 SITE_DESCRIPTION: BINDING SITE FOR RESIDUE BNG A 410                 
REMARK 800                                                                      
REMARK 800 SITE_IDENTIFIER: AC8                                                 
REMARK 800 EVIDENCE_CODE: SOFTWARE                                              
REMARK 800 SITE_DESCRIPTION: BINDING SITE FOR RESIDUE  CL A 411                 
REMARK 800                                                                      
REMARK 800 SITE_IDENTIFIER: AC9                                                 
REMARK 800 EVIDENCE_CODE: SOFTWARE                                              
REMARK 800 SITE_DESCRIPTION: BINDING SITE FOR RESIDUE  CL A 412                 
REMARK 800                                                                      
REMARK 800 SITE_IDENTIFIER: BC1                                                 
REMARK 800 EVIDENCE_CODE: SOFTWARE                                              
REMARK 800 SITE_DESCRIPTION: BINDING SITE FOR LIGAND                            
REMARK 800  L6C A 401  BOUND TO SER A 201                                       
DBREF  3ZOT A   92   271  UNP    P09391   GLPG_ECOLI      92    271             
SEQRES   1 A  180  ARG ALA GLY PRO VAL THR TRP VAL MET MET ILE ALA CYS          
SEQRES   2 A  180  VAL VAL VAL PHE ILE ALA MET GLN ILE LEU GLY ASP GLN          
SEQRES   3 A  180  GLU VAL MET LEU TRP LEU ALA TRP PRO PHE ASP PRO THR          
SEQRES   4 A  180  LEU LYS PHE GLU PHE TRP ARG TYR PHE THR HIS ALA LEU          
SEQRES   5 A  180  MET HIS PHE SER LEU MET HIS ILE LEU PHE ASN LEU LEU          
SEQRES   6 A  180  TRP TRP TRP TYR LEU GLY GLY ALA VAL GLU LYS ARG LEU          
SEQRES   7 A  180  GLY SER GLY LYS LEU ILE VAL ILE THR LEU ILE SER ALA          
SEQRES   8 A  180  LEU LEU SER GLY TYR VAL GLN GLN LYS PHE SER GLY PRO          
SEQRES   9 A  180  TRP PHE GLY GLY LEU SER GLY VAL VAL TYR ALA LEU MET          
SEQRES  10 A  180  GLY TYR VAL TRP LEU ARG GLY GLU ARG ASP PRO GLN SER          
SEQRES  11 A  180  GLY ILE TYR LEU GLN ARG GLY LEU ILE ILE PHE ALA LEU          
SEQRES  12 A  180  ILE TRP ILE VAL ALA GLY TRP PHE ASP LEU PHE GLY MET          
SEQRES  13 A  180  SER MET ALA ASN GLY ALA HIS ILE ALA GLY LEU ALA VAL          
SEQRES  14 A  180  GLY LEU ALA MET ALA PHE VAL ASP SER LEU ASN                  
HET    L6C  A 401      20                                                       
HET    BNG  A 402       6                                                       
HET    BNG  A 403       7                                                       
HET    BNG  A 404       7                                                       
HET    BNG  A 405       7                                                       
HET    BNG  A 406      10                                                       
HET    BNG  A 407       6                                                       
HET    BNG  A 408       4                                                       
HET    BNG  A 409       7                                                       
HET    BNG  A 410      14                                                       
HET     CL  A 411       1                                                       
HET     CL  A 412       1                                                       
HETNAM     BNG B-NONYLGLUCOSIDE                                                 
HETNAM     L6C PHENYL N-[(1R)-3-OXIDANYLIDENE-1-PHENYL-                         
HETNAM   2 L6C  PROPYL]CARBAMATE                                                
HETNAM      CL CHLORIDE ION                                                     
FORMUL   2  BNG    9(C15 H30 O6)                                                
FORMUL   2  L6C    C16 H15 N O3                                                 
FORMUL   3   CL    2(CL 1-)                                                     
FORMUL   5  HOH   *29(H2 O)                                                     
HELIX    1   1 GLY A   94  GLY A  115  1                                  22    
HELIX    2   2 GLY A  115  ALA A  124  1                                  10    
HELIX    3   3 ASP A  128  LYS A  132  5                                   5    
HELIX    4   4 TRP A  136  HIS A  141  1                                   6    
HELIX    5   5 ALA A  142  MET A  144  5                                   3    
HELIX    6   6 SER A  147  GLY A  170  1                                  24    
HELIX    7   7 GLY A  170  GLY A  194  1                                  25    
HELIX    8   8 LEU A  200  ASP A  218  1                                  19    
HELIX    9   9 PRO A  219  GLY A  222  5                                   4    
HELIX   10  10 GLN A  226  PHE A  242  1                                  17    
HELIX   11  11 ALA A  250  SER A  269  1                                  20    
LINK         C2  L6C A 401                 OG  SER A 201     1555   1555  1.39  
SITE     1 AC1  1 PHE A 232                                                     
SITE     1 AC2  1 VAL A 267                                                     
SITE     1 AC3  1 TRP A 122                                                     
SITE     1 AC4  1 ASP A 128                                                     
SITE     1 AC5  1 ALA A 182                                                     
SITE     1 AC6  2 VAL A 107  LEU A 143                                          
SITE     1 AC7  6 ARG A  92  TRP A  98  TRP A 212  GLU A 216                    
SITE     2 AC7  6 ARG A 227  ILE A 230                                          
SITE     1 AC8  3 LYS A 173  LYS A 191  ARG A 214                               
SITE     1 AC9  4 ALA A  93  TRP A 159  GLN A 226  GLY A 228                    
SITE     1 BC1 11 MET A 149  PHE A 153  ASN A 154  TRP A 157                    
SITE     2 BC1 11 SER A 201  VAL A 204  TYR A 205  TRP A 236                    
SITE     3 BC1 11 PHE A 245  HIS A 254  HOH A2027                               
CRYST1  110.200  110.200  128.900  90.00  90.00 120.00 H 3 2        18          
ORIGX1      1.000000  0.000000  0.000000        0.00000                         
ORIGX2      0.000000  1.000000  0.000000        0.00000                         
ORIGX3      0.000000  0.000000  1.000000        0.00000                         
SCALE1      0.009074  0.005239  0.000000        0.00000                         
SCALE2      0.000000  0.010478  0.000000        0.00000                         
SCALE3      0.000000  0.000000  0.007758        0.00000                         
ATOM      1  N   ARG A  92       9.071  -8.657 -28.414  1.00 53.58           N  
ATOM      2  CA  ARG A  92       9.584  -8.707 -29.779  1.00 55.27           C  
ATOM      3  C   ARG A  92       9.450 -10.117 -30.374  1.00 58.57           C  
ATOM      4  O   ARG A  92       9.537 -11.117 -29.649  1.00 59.70           O  
ATOM      5  CB  ARG A  92      11.055  -8.251 -29.829  1.00 55.42           C  
ATOM      6  CG  ARG A  92      11.995  -9.103 -28.978  1.00 51.30           C  
ATOM      7  CD  ARG A  92      13.342  -9.382 -29.645  1.00 52.83           C  
ATOM      8  NE  ARG A  92      14.116 -10.387 -28.905  1.00 57.83           N  
ATOM      9  CZ  ARG A  92      15.421 -10.611 -29.064  1.00 63.00           C  
ATOM     10  NH1 ARG A  92      16.124  -9.895 -29.938  1.00 63.21           N  
ATOM     11  NH2 ARG A  92      16.032 -11.545 -28.339  1.00 55.75           N  
ATOM     12  N   ALA A  93       9.229 -10.169 -31.690  1.00 48.33           N  
ATOM     13  CA  ALA A  93       9.184 -11.397 -32.486  1.00 40.96           C  
ATOM     14  C   ALA A  93      10.169 -12.462 -32.016  1.00 41.76           C  
ATOM     15  O   ALA A  93      11.379 -12.208 -31.972  1.00 35.88           O  
ATOM     16  CB  ALA A  93       9.457 -11.062 -33.962  1.00 33.67           C  
ATOM     17  N   GLY A  94       9.648 -13.649 -31.684  1.00 32.71           N  
ATOM     18  CA  GLY A  94      10.470 -14.755 -31.212  1.00 28.93           C  
ATOM     19  C   GLY A  94      11.423 -15.295 -32.264  1.00 29.42           C  
ATOM     20  O   GLY A  94      11.425 -14.834 -33.405  1.00 29.73           O  
ATOM     21  N   PRO A  95      12.234 -16.296 -31.895  1.00 26.93           N  
ATOM     22  CA  PRO A  95      13.268 -16.805 -32.808  1.00 21.63           C  
ATOM     23  C   PRO A  95      12.741 -17.435 -34.110  1.00 34.43           C  
ATOM     24  O   PRO A  95      13.366 -17.227 -35.157  1.00 32.12           O  
ATOM     25  CB  PRO A  95      14.030 -17.840 -31.957  1.00 24.90           C  
ATOM     26  CG  PRO A  95      13.108 -18.191 -30.839  1.00 24.72           C  
ATOM     27  CD  PRO A  95      12.240 -16.981 -30.588  1.00 25.72           C  
ATOM     28  N   VAL A  96      11.639 -18.187 -34.064  1.00 32.32           N  
ATOM     29  CA  VAL A  96      11.104 -18.771 -35.291  1.00 28.97           C  
ATOM     30  C   VAL A  96      10.528 -17.669 -36.165  1.00 28.83           C  
ATOM     31  O   VAL A  96      10.768 -17.623 -37.376  1.00 31.59           O  
ATOM     32  CB  VAL A  96      10.002 -19.831 -35.022  1.00 29.84           C  
ATOM     33  CG1 VAL A  96       9.455 -20.368 -36.331  1.00 19.91           C  
ATOM     34  CG2 VAL A  96      10.527 -20.956 -34.172  1.00 22.46           C  
ATOM     35  N   THR A  97       9.759 -16.779 -35.548  1.00 28.61           N  
ATOM     36  CA  THR A  97       9.194 -15.648 -36.270  1.00 28.72           C  
ATOM     37  C   THR A  97      10.328 -14.849 -36.942  1.00 33.45           C  
ATOM     38  O   THR A  97      10.243 -14.473 -38.118  1.00 31.26           O  
ATOM     39  CB  THR A  97       8.352 -14.751 -35.331  1.00 29.22           C  
ATOM     40  OG1 THR A  97       7.282 -15.517 -34.761  1.00 29.15           O  
ATOM     41  CG2 THR A  97       7.757 -13.582 -36.087  1.00 28.12           C  
ATOM     42  N   TRP A  98      11.411 -14.659 -36.199  1.00 28.49           N  
ATOM     43  CA  TRP A  98      12.520 -13.838 -36.633  1.00 29.17           C  
ATOM     44  C   TRP A  98      13.328 -14.524 -37.725  1.00 32.95           C  
ATOM     45  O   TRP A  98      13.615 -13.921 -38.766  1.00 34.09           O  
ATOM     46  CB  TRP A  98      13.375 -13.485 -35.410  1.00 33.30           C  
ATOM     47  CG  TRP A  98      14.684 -12.847 -35.683  1.00 42.77           C  
ATOM     48  CD1 TRP A  98      15.911 -13.319 -35.318  1.00 47.97           C  
ATOM     49  CD2 TRP A  98      14.918 -11.605 -36.359  1.00 43.12           C  
ATOM     50  NE1 TRP A  98      16.894 -12.452 -35.730  1.00 47.51           N  
ATOM     51  CE2 TRP A  98      16.309 -11.392 -36.371  1.00 45.70           C  
ATOM     52  CE3 TRP A  98      14.086 -10.657 -36.963  1.00 41.30           C  
ATOM     53  CZ2 TRP A  98      16.887 -10.271 -36.960  1.00 49.88           C  
ATOM     54  CZ3 TRP A  98      14.658  -9.546 -37.543  1.00 45.19           C  
ATOM     55  CH2 TRP A  98      16.046  -9.360 -37.539  1.00 48.10           C  
ATOM     56  N   VAL A  99      13.683 -15.789 -37.509  1.00 33.18           N  
ATOM     57  CA  VAL A  99      14.515 -16.503 -38.477  1.00 31.69           C  
ATOM     58  C   VAL A  99      13.791 -16.709 -39.812  1.00 31.24           C  
ATOM     59  O   VAL A  99      14.415 -16.716 -40.878  1.00 30.19           O  
ATOM     60  CB  VAL A  99      15.035 -17.848 -37.913  1.00 36.38           C  
ATOM     61  CG1 VAL A  99      15.690 -18.685 -39.005  1.00 31.91           C  
ATOM     62  CG2 VAL A  99      16.024 -17.597 -36.789  1.00 33.99           C  
ATOM     63  N   MET A 100      12.470 -16.845 -39.764  1.00 26.46           N  
ATOM     64  CA  MET A 100      11.724 -17.040 -40.996  1.00 28.35           C  
ATOM     65  C   MET A 100      11.746 -15.744 -41.829  1.00 30.23           C  
ATOM     66  O   MET A 100      11.935 -15.763 -43.049  1.00 30.75           O  
ATOM     67  CB  MET A 100      10.301 -17.514 -40.688  1.00 24.00           C  
ATOM     68  CG  MET A 100       9.359 -17.429 -41.876  1.00 27.81           C  
ATOM     69  SD  MET A 100       9.727 -18.618 -43.188  1.00 32.18           S  
ATOM     70  CE  MET A 100       8.854 -20.066 -42.569  1.00 33.23           C  
ATOM     71  N   MET A 101      11.574 -14.614 -41.152  1.00 31.34           N  
ATOM     72  CA  MET A 101      11.602 -13.307 -41.806  1.00 30.47           C  
ATOM     73  C   MET A 101      12.932 -13.065 -42.485  1.00 30.46           C  
ATOM     74  O   MET A 101      12.977 -12.659 -43.645  1.00 28.21           O  
ATOM     75  CB  MET A 101      11.296 -12.201 -40.794  1.00 30.35           C  
ATOM     76  CG  MET A 101       9.831 -12.214 -40.374  1.00 30.07           C  
ATOM     77  SD  MET A 101       9.391 -11.003 -39.122  1.00 36.60           S  
ATOM     78  CE  MET A 101       8.657  -9.775 -40.179  1.00 36.08           C  
ATOM     79  N   ILE A 102      14.013 -13.359 -41.767  1.00 29.98           N  
ATOM     80  CA  ILE A 102      15.345 -13.201 -42.310  1.00 28.46           C  
ATOM     81  C   ILE A 102      15.565 -14.084 -43.525  1.00 35.16           C  
ATOM     82  O   ILE A 102      16.061 -13.628 -44.555  1.00 39.44           O  
ATOM     83  CB  ILE A 102      16.395 -13.581 -41.287  1.00 36.84           C  
ATOM     84  CG1 ILE A 102      16.325 -12.652 -40.080  1.00 41.73           C  
ATOM     85  CG2 ILE A 102      17.784 -13.546 -41.914  1.00 38.83           C  
ATOM     86  CD1 ILE A 102      17.201 -13.135 -38.938  1.00 48.28           C  
ATOM     87  N   ALA A 103      15.205 -15.356 -43.395  1.00 38.21           N  
ATOM     88  CA  ALA A 103      15.383 -16.310 -44.481  1.00 35.26           C  
ATOM     89  C   ALA A 103      14.649 -15.820 -45.715  1.00 27.49           C  
ATOM     90  O   ALA A 103      15.137 -15.919 -46.834  1.00 36.22           O  
ATOM     91  CB  ALA A 103      14.871 -17.684 -44.063  1.00 31.60           C  
ATOM     92  N   CYS A 104      13.458 -15.293 -45.515  1.00 31.15           N  
ATOM     93  CA  CYS A 104      12.677 -14.851 -46.649  1.00 35.73           C  
ATOM     94  C   CYS A 104      13.351 -13.639 -47.313  1.00 37.92           C  
ATOM     95  O   CYS A 104      13.269 -13.463 -48.531  1.00 35.43           O  
ATOM     96  CB  CYS A 104      11.246 -14.534 -46.212  1.00 33.30           C  
ATOM     97  SG  CYS A 104      10.160 -16.004 -46.004  1.00 30.48           S  
ATOM     98  N   VAL A 105      14.033 -12.828 -46.509  1.00 33.02           N  
ATOM     99  CA  VAL A 105      14.671 -11.616 -47.009  1.00 36.50           C  
ATOM    100  C   VAL A 105      15.892 -11.999 -47.810  1.00 35.35           C  
ATOM    101  O   VAL A 105      16.071 -11.571 -48.954  1.00 34.19           O  
ATOM    102  CB  VAL A 105      15.072 -10.672 -45.863  1.00 35.87           C  
ATOM    103  CG1 VAL A 105      16.078  -9.646 -46.344  1.00 39.27           C  
ATOM    104  CG2 VAL A 105      13.838  -9.979 -45.308  1.00 33.94           C  
ATOM    105  N   VAL A 106      16.721 -12.830 -47.202  1.00 31.41           N  
ATOM    106  CA  VAL A 106      17.896 -13.336 -47.864  1.00 34.84           C  
ATOM    107  C   VAL A 106      17.542 -14.008 -49.177  1.00 40.42           C  
ATOM    108  O   VAL A 106      18.166 -13.741 -50.202  1.00 44.79           O  
ATOM    109  CB  VAL A 106      18.640 -14.305 -46.972  1.00 39.64           C  
ATOM    110  CG1 VAL A 106      19.763 -14.965 -47.750  1.00 41.85           C  
ATOM    111  CG2 VAL A 106      19.185 -13.560 -45.764  1.00 31.42           C  
ATOM    112  N   VAL A 107      16.518 -14.852 -49.166  1.00 38.73           N  
ATOM    113  CA  VAL A 107      16.127 -15.527 -50.399  1.00 36.79           C  
ATOM    114  C   VAL A 107      15.667 -14.522 -51.454  1.00 30.83           C  
ATOM    115  O   VAL A 107      15.913 -14.689 -52.648  1.00 34.57           O  
ATOM    116  CB  VAL A 107      15.040 -16.594 -50.137  1.00 35.56           C  
ATOM    117  CG1 VAL A 107      14.454 -17.114 -51.434  1.00 32.89           C  
ATOM    118  CG2 VAL A 107      15.616 -17.738 -49.322  1.00 33.95           C  
ATOM    119  N   PHE A 108      15.003 -13.470 -51.005  1.00 35.86           N  
ATOM    120  CA  PHE A 108      14.415 -12.496 -51.916  1.00 36.20           C  
ATOM    121  C   PHE A 108      15.512 -11.612 -52.495  1.00 35.72           C  
ATOM    122  O   PHE A 108      15.413 -11.152 -53.625  1.00 41.49           O  
ATOM    123  CB  PHE A 108      13.360 -11.664 -51.180  1.00 35.86           C  
ATOM    124  CG  PHE A 108      12.618 -10.705 -52.052  1.00 33.03           C  
ATOM    125  CD1 PHE A 108      11.565 -11.138 -52.844  1.00 36.16           C  
ATOM    126  CD2 PHE A 108      12.957  -9.362 -52.072  1.00 38.19           C  
ATOM    127  CE1 PHE A 108      10.864 -10.253 -53.656  1.00 32.79           C  
ATOM    128  CE2 PHE A 108      12.258  -8.470 -52.874  1.00 35.88           C  
ATOM    129  CZ  PHE A 108      11.209  -8.924 -53.668  1.00 42.24           C  
ATOM    130  N   ILE A 109      16.565 -11.390 -51.719  1.00 34.01           N  
ATOM    131  CA  ILE A 109      17.736 -10.685 -52.224  1.00 37.16           C  
ATOM    132  C   ILE A 109      18.374 -11.507 -53.338  1.00 41.99           C  
ATOM    133  O   ILE A 109      18.581 -11.008 -54.452  1.00 40.18           O  
ATOM    134  CB  ILE A 109      18.751 -10.476 -51.112  1.00 35.78           C  
ATOM    135  CG1 ILE A 109      18.236  -9.423 -50.145  1.00 32.78           C  
ATOM    136  CG2 ILE A 109      20.093 -10.072 -51.681  1.00 43.33           C  
ATOM    137  CD1 ILE A 109      19.011  -9.384 -48.869  1.00 40.16           C  
ATOM    138  N   ALA A 110      18.668 -12.771 -53.021  1.00 43.98           N  
ATOM    139  CA  ALA A 110      19.185 -13.761 -53.983  1.00 38.67           C  
ATOM    140  C   ALA A 110      18.404 -13.770 -55.285  1.00 38.01           C  
ATOM    141  O   ALA A 110      18.964 -13.962 -56.355  1.00 40.89           O  
ATOM    142  CB  ALA A 110      19.164 -15.150 -53.368  1.00 34.55           C  
ATOM    143  N   MET A 111      17.100 -13.559 -55.198  1.00 38.40           N  
ATOM    144  CA  MET A 111      16.287 -13.578 -56.400  1.00 41.08           C  
ATOM    145  C   MET A 111      16.456 -12.280 -57.191  1.00 43.31           C  
ATOM    146  O   MET A 111      16.328 -12.269 -58.419  1.00 38.57           O  
ATOM    147  CB  MET A 111      14.811 -13.828 -56.059  1.00 38.50           C  
ATOM    148  CG  MET A 111      14.543 -15.182 -55.382  1.00 39.56           C  
ATOM    149  SD  MET A 111      12.844 -15.354 -54.788  1.00 35.06           S  
ATOM    150  CE  MET A 111      11.923 -15.449 -56.307  1.00 33.57           C  
ATOM    151  N   GLN A 112      16.728 -11.187 -56.482  1.00 44.20           N  
ATOM    152  CA  GLN A 112      17.005  -9.922 -57.143  1.00 43.89           C  
ATOM    153  C   GLN A 112      18.355 -10.028 -57.848  1.00 41.99           C  
ATOM    154  O   GLN A 112      18.482  -9.693 -59.021  1.00 42.85           O  
ATOM    155  CB  GLN A 112      17.018  -8.759 -56.148  1.00 44.59           C  
ATOM    156  CG  GLN A 112      15.698  -8.495 -55.438  1.00 41.02           C  
ATOM    157  CD  GLN A 112      14.502  -9.030 -56.191  1.00 47.35           C  
ATOM    158  OE1 GLN A 112      14.114  -8.501 -57.243  1.00 46.25           O  
ATOM    159  NE2 GLN A 112      13.903 -10.095 -55.654  1.00 42.62           N  
ATOM    160  N   ILE A 113      19.351 -10.524 -57.132  1.00 38.35           N  
ATOM    161  CA  ILE A 113      20.685 -10.674 -57.697  1.00 42.08           C  
ATOM    162  C   ILE A 113      20.767 -11.664 -58.860  1.00 47.27           C  
ATOM    163  O   ILE A 113      21.460 -11.403 -59.844  1.00 52.15           O  
ATOM    164  CB  ILE A 113      21.704 -11.086 -56.621  1.00 40.96           C  
ATOM    165  CG1 ILE A 113      21.747 -10.034 -55.513  1.00 41.84           C  
ATOM    166  CG2 ILE A 113      23.090 -11.251 -57.233  1.00 42.61           C  
ATOM    167  CD1 ILE A 113      22.567 -10.461 -54.308  1.00 48.97           C  
ATOM    168  N   LEU A 114      20.053 -12.787 -58.765  1.00 52.48           N  
ATOM    169  CA  LEU A 114      20.237 -13.890 -59.722  1.00 42.75           C  
ATOM    170  C   LEU A 114      19.072 -14.097 -60.662  1.00 39.14           C  
ATOM    171  O   LEU A 114      19.177 -14.865 -61.618  1.00 46.18           O  
ATOM    172  CB  LEU A 114      20.517 -15.200 -58.987  1.00 39.78           C  
ATOM    173  CG  LEU A 114      21.610 -15.117 -57.919  1.00 51.21           C  
ATOM    174  CD1 LEU A 114      21.574 -16.325 -56.993  1.00 38.14           C  
ATOM    175  CD2 LEU A 114      22.985 -14.966 -58.568  1.00 44.83           C  
ATOM    176  N   GLY A 115      17.959 -13.426 -60.397  1.00 40.87           N  
ATOM    177  CA  GLY A 115      16.742 -13.685 -61.148  1.00 42.30           C  
ATOM    178  C   GLY A 115      15.892 -14.769 -60.489  1.00 42.81           C  
ATOM    179  O   GLY A 115      16.412 -15.672 -59.827  1.00 36.25           O  
ATOM    180  N   ASP A 116      14.580 -14.665 -60.668  1.00 38.99           N  
ATOM    181  CA  ASP A 116      13.632 -15.613 -60.091  1.00 44.84           C  
ATOM    182  C   ASP A 116      13.900 -17.065 -60.485  1.00 41.40           C  
ATOM    183  O   ASP A 116      14.024 -17.926 -59.618  1.00 42.51           O  
ATOM    184  CB  ASP A 116      12.205 -15.224 -60.475  1.00 40.84           C  
ATOM    185  CG  ASP A 116      11.710 -14.020 -59.707  1.00 34.84           C  
ATOM    186  OD1 ASP A 116      12.490 -13.461 -58.914  1.00 34.47           O  
ATOM    187  OD2 ASP A 116      10.541 -13.637 -59.896  1.00 46.13           O  
ATOM    188  N   GLN A 117      14.003 -17.317 -61.789  1.00 45.84           N  
ATOM    189  CA  GLN A 117      14.190 -18.669 -62.317  1.00 43.45           C  
ATOM    190  C   GLN A 117      15.357 -19.425 -61.698  1.00 39.89           C  
ATOM    191  O   GLN A 117      15.204 -20.576 -61.286  1.00 38.51           O  
ATOM    192  CB  GLN A 117      14.329 -18.646 -63.836  1.00 40.83           C  
ATOM    193  CG  GLN A 117      13.083 -18.136 -64.535  1.00 45.72           C  
ATOM    194  CD  GLN A 117      13.211 -16.690 -64.961  1.00 50.57           C  
ATOM    195  OE1 GLN A 117      13.857 -15.880 -64.282  1.00 53.10           O  
ATOM    196  NE2 GLN A 117      12.608 -16.353 -66.102  1.00 51.26           N  
ATOM    197  N   GLU A 118      16.508 -18.774 -61.613  1.00 38.80           N  
ATOM    198  CA  GLU A 118      17.709 -19.442 -61.119  1.00 43.97           C  
ATOM    199  C   GLU A 118      17.574 -19.853 -59.656  1.00 44.48           C  
ATOM    200  O   GLU A 118      18.069 -20.896 -59.241  1.00 44.85           O  
ATOM    201  CB  GLU A 118      18.947 -18.560 -61.303  1.00 41.26           C  
ATOM    202  CG  GLU A 118      20.246 -19.257 -60.935  1.00 44.60           C  
ATOM    203  CD  GLU A 118      20.540 -20.476 -61.817  1.00 56.89           C  
ATOM    204  OE1 GLU A 118      20.288 -20.413 -63.053  1.00 45.60           O  
ATOM    205  OE2 GLU A 118      21.022 -21.498 -61.262  1.00 54.79           O  
ATOM    206  N   VAL A 119      16.906 -19.025 -58.864  1.00 47.08           N  
ATOM    207  CA  VAL A 119      16.692 -19.384 -57.471  1.00 47.03           C  
ATOM    208  C   VAL A 119      15.613 -20.468 -57.399  1.00 40.58           C  
ATOM    209  O   VAL A 119      15.702 -21.401 -56.610  1.00 33.73           O  
ATOM    210  CB  VAL A 119      16.359 -18.143 -56.620  1.00 46.01           C  
ATOM    211  CG1 VAL A 119      15.762 -18.544 -55.274  1.00 39.92           C  
ATOM    212  CG2 VAL A 119      17.627 -17.299 -56.428  1.00 42.65           C  
ATOM    213  N   MET A 120      14.614 -20.363 -58.266  1.00 36.31           N  
ATOM    214  CA  MET A 120      13.601 -21.393 -58.335  1.00 38.90           C  
ATOM    215  C   MET A 120      14.213 -22.724 -58.732  1.00 44.02           C  
ATOM    216  O   MET A 120      13.679 -23.783 -58.419  1.00 39.72           O  
ATOM    217  CB  MET A 120      12.518 -21.009 -59.322  1.00 40.09           C  
ATOM    218  CG  MET A 120      11.513 -20.058 -58.744  1.00 41.42           C  
ATOM    219  SD  MET A 120      10.042 -20.054 -59.750  1.00 49.12           S  
ATOM    220  CE  MET A 120      10.677 -19.163 -61.170  1.00 45.71           C  
ATOM    221  N   LEU A 121      15.356 -22.671 -59.404  1.00 46.97           N  
ATOM    222  CA  LEU A 121      15.984 -23.888 -59.883  1.00 43.58           C  
ATOM    223  C   LEU A 121      16.474 -24.714 -58.700  1.00 40.27           C  
ATOM    224  O   LEU A 121      16.458 -25.939 -58.735  1.00 42.31           O  
ATOM    225  CB  LEU A 121      17.116 -23.550 -60.851  1.00 45.01           C  
ATOM    226  CG  LEU A 121      17.548 -24.612 -61.859  1.00 43.52           C  
ATOM    227  CD1 LEU A 121      16.395 -25.102 -62.715  1.00 30.47           C  
ATOM    228  CD2 LEU A 121      18.636 -24.020 -62.717  1.00 44.33           C  
ATOM    229  N   TRP A 122      16.857 -24.027 -57.633  1.00 43.72           N  
ATOM    230  CA  TRP A 122      17.380 -24.670 -56.433  1.00 40.90           C  
ATOM    231  C   TRP A 122      16.358 -24.953 -55.309  1.00 39.82           C  
ATOM    232  O   TRP A 122      16.511 -25.935 -54.590  1.00 35.43           O  
ATOM    233  CB  TRP A 122      18.503 -23.815 -55.855  1.00 46.80           C  
ATOM    234  CG  TRP A 122      19.772 -23.851 -56.642  1.00 60.75           C  
ATOM    235  CD1 TRP A 122      19.926 -23.565 -57.973  1.00 63.41           C  
ATOM    236  CD2 TRP A 122      21.076 -24.170 -56.146  1.00 58.92           C  
ATOM    237  NE1 TRP A 122      21.247 -23.700 -58.334  1.00 68.91           N  
ATOM    238  CE2 TRP A 122      21.974 -24.064 -57.231  1.00 67.78           C  
ATOM    239  CE3 TRP A 122      21.574 -24.526 -54.890  1.00 63.43           C  
ATOM    240  CZ2 TRP A 122      23.343 -24.310 -57.098  1.00 73.55           C  
ATOM    241  CZ3 TRP A 122      22.936 -24.773 -54.759  1.00 74.54           C  
ATOM    242  CH2 TRP A 122      23.804 -24.664 -55.858  1.00 72.46           C  
ATOM    243  N   LEU A 123      15.340 -24.102 -55.149  1.00 34.06           N  
ATOM    244  CA  LEU A 123      14.479 -24.148 -53.953  1.00 31.46           C  
ATOM    245  C   LEU A 123      13.045 -24.633 -54.195  1.00 31.06           C  
ATOM    246  O   LEU A 123      12.324 -24.959 -53.251  1.00 31.28           O  
ATOM    247  CB  LEU A 123      14.435 -22.784 -53.256  1.00 29.84           C  
ATOM    248  CG  LEU A 123      15.775 -22.210 -52.797  1.00 37.04           C  
ATOM    249  CD1 LEU A 123      15.544 -20.956 -51.979  1.00 34.01           C  
ATOM    250  CD2 LEU A 123      16.572 -23.250 -52.001  1.00 26.87           C  
ATOM    251  N   ALA A 124      12.632 -24.671 -55.453  1.00 29.10           N  
ATOM    252  CA  ALA A 124      11.266 -25.025 -55.795  1.00 27.98           C  
ATOM    253  C   ALA A 124      10.938 -26.495 -55.558  1.00 28.64           C  
ATOM    254  O   ALA A 124      11.823 -27.354 -55.563  1.00 31.43           O  
ATOM    255  CB  ALA A 124      10.984 -24.668 -57.253  1.00 25.74           C  
ATOM    256  N   TRP A 125       9.646 -26.764 -55.385  1.00 29.54           N  
ATOM    257  CA  TRP A 125       9.098 -28.116 -55.300  1.00 31.00           C  
ATOM    258  C   TRP A 125       9.706 -28.950 -56.418  1.00 32.38           C  
ATOM    259  O   TRP A 125       9.905 -28.428 -57.510  1.00 30.87           O  
ATOM    260  CB  TRP A 125       7.589 -28.036 -55.477  1.00 23.46           C  
ATOM    261  CG  TRP A 125       6.878 -29.295 -55.162  1.00 27.28           C  
ATOM    262  CD1 TRP A 125       6.641 -30.336 -56.005  1.00 24.19           C  
ATOM    263  CD2 TRP A 125       6.275 -29.641 -53.909  1.00 24.43           C  
ATOM    264  NE1 TRP A 125       5.937 -31.320 -55.351  1.00 24.23           N  
ATOM    265  CE2 TRP A 125       5.702 -30.918 -54.061  1.00 26.48           C  
ATOM    266  CE3 TRP A 125       6.158 -28.990 -52.677  1.00 23.89           C  
ATOM    267  CZ2 TRP A 125       5.028 -31.564 -53.023  1.00 22.58           C  
ATOM    268  CZ3 TRP A 125       5.498 -29.633 -51.645  1.00 29.86           C  
ATOM    269  CH2 TRP A 125       4.935 -30.907 -51.824  1.00 23.34           C  
ATOM    270  N   PRO A 126      10.040 -30.230 -56.149  1.00 33.52           N  
ATOM    271  CA  PRO A 126      10.695 -31.035 -57.194  1.00 28.08           C  
ATOM    272  C   PRO A 126       9.919 -31.000 -58.509  1.00 33.06           C  
ATOM    273  O   PRO A 126       8.740 -31.367 -58.525  1.00 36.67           O  
ATOM    274  CB  PRO A 126      10.699 -32.441 -56.588  1.00 30.68           C  
ATOM    275  CG  PRO A 126      10.779 -32.196 -55.114  1.00 29.66           C  
ATOM    276  CD  PRO A 126       9.899 -30.978 -54.888  1.00 28.48           C  
ATOM    277  N   PHE A 127      10.559 -30.527 -59.581  1.00 36.46           N  
ATOM    278  CA  PHE A 127       9.885 -30.289 -60.869  1.00 34.58           C  
ATOM    279  C   PHE A 127      10.332 -31.292 -61.918  1.00 44.50           C  
ATOM    280  O   PHE A 127       9.931 -31.225 -63.082  1.00 50.34           O  
ATOM    281  CB  PHE A 127      10.108 -28.847 -61.376  1.00 32.95           C  
ATOM    282  CG  PHE A 127      11.547 -28.402 -61.361  1.00 31.96           C  
ATOM    283  CD1 PHE A 127      12.399 -28.713 -62.411  1.00 37.58           C  
ATOM    284  CD2 PHE A 127      12.051 -27.696 -60.291  1.00 30.38           C  
ATOM    285  CE1 PHE A 127      13.724 -28.321 -62.391  1.00 34.84           C  
ATOM    286  CE2 PHE A 127      13.373 -27.287 -60.270  1.00 38.78           C  
ATOM    287  CZ  PHE A 127      14.211 -27.600 -61.326  1.00 36.83           C  
ATOM    288  N   ASP A 128      11.183 -32.211 -61.484  1.00 45.21           N  
ATOM    289  CA  ASP A 128      11.529 -33.395 -62.244  1.00 51.18           C  
ATOM    290  C   ASP A 128      11.790 -34.521 -61.236  1.00 54.17           C  
ATOM    291  O   ASP A 128      12.217 -34.255 -60.110  1.00 48.71           O  
ATOM    292  CB  ASP A 128      12.782 -33.130 -63.083  1.00 58.53           C  
ATOM    293  CG  ASP A 128      12.880 -34.048 -64.283  1.00 63.38           C  
ATOM    294  OD1 ASP A 128      13.377 -35.187 -64.115  1.00 62.71           O  
ATOM    295  OD2 ASP A 128      12.447 -33.631 -65.385  1.00 64.73           O  
ATOM    296  N   PRO A 129      11.515 -35.780 -61.624  1.00 58.69           N  
ATOM    297  CA  PRO A 129      11.817 -36.931 -60.762  1.00 52.73           C  
ATOM    298  C   PRO A 129      13.292 -37.036 -60.352  1.00 51.56           C  
ATOM    299  O   PRO A 129      13.589 -37.624 -59.313  1.00 53.71           O  
ATOM    300  CB  PRO A 129      11.389 -38.118 -61.620  1.00 54.44           C  
ATOM    301  CG  PRO A 129      10.242 -37.572 -62.419  1.00 54.68           C  
ATOM    302  CD  PRO A 129      10.659 -36.164 -62.762  1.00 61.33           C  
ATOM    303  N   THR A 130      14.188 -36.451 -61.143  1.00 50.70           N  
ATOM    304  CA  THR A 130      15.606 -36.303 -60.789  1.00 48.32           C  
ATOM    305  C   THR A 130      15.810 -35.651 -59.420  1.00 52.60           C  
ATOM    306  O   THR A 130      16.837 -35.842 -58.751  1.00 46.87           O  
ATOM    307  CB  THR A 130      16.309 -35.441 -61.872  1.00 55.27           C  
ATOM    308  OG1 THR A 130      16.475 -36.228 -63.056  1.00 68.20           O  
ATOM    309  CG2 THR A 130      17.672 -34.928 -61.423  1.00 50.34           C  
ATOM    310  N   LEU A 131      14.803 -34.895 -58.997  1.00 52.24           N  
ATOM    311  CA  LEU A 131      14.934 -34.010 -57.850  1.00 48.42           C  
ATOM    312  C   LEU A 131      14.102 -34.478 -56.661  1.00 42.90           C  
ATOM    313  O   LEU A 131      14.177 -33.887 -55.579  1.00 38.45           O  
ATOM    314  CB  LEU A 131      14.518 -32.590 -58.265  1.00 42.44           C  
ATOM    315  CG  LEU A 131      15.255 -32.025 -59.492  1.00 49.32           C  
ATOM    316  CD1 LEU A 131      14.510 -30.844 -60.114  1.00 42.04           C  
ATOM    317  CD2 LEU A 131      16.688 -31.627 -59.124  1.00 45.20           C  
ATOM    318  N   LYS A 132      13.326 -35.544 -56.857  1.00 42.96           N  
ATOM    319  CA  LYS A 132      12.329 -35.956 -55.862  1.00 34.30           C  
ATOM    320  C   LYS A 132      12.926 -36.250 -54.484  1.00 32.94           C  
ATOM    321  O   LYS A 132      12.225 -36.204 -53.468  1.00 36.35           O  
ATOM    322  CB  LYS A 132      11.491 -37.128 -56.378  1.00 41.45           C  
ATOM    323  CG  LYS A 132      12.269 -38.431 -56.612  1.00 41.76           C  
ATOM    324  CD  LYS A 132      11.493 -39.372 -57.533  1.00 45.99           C  
ATOM    325  CE  LYS A 132      12.207 -40.695 -57.747  1.00 51.82           C  
ATOM    326  NZ  LYS A 132      13.466 -40.541 -58.530  1.00 60.77           N  
ATOM    327  N   PHE A 133      14.225 -36.523 -54.443  1.00 38.47           N  
ATOM    328  CA  PHE A 133      14.892 -36.871 -53.188  1.00 38.31           C  
ATOM    329  C   PHE A 133      15.679 -35.697 -52.633  1.00 39.31           C  
ATOM    330  O   PHE A 133      16.449 -35.850 -51.704  1.00 36.35           O  
ATOM    331  CB  PHE A 133      15.833 -38.071 -53.370  1.00 49.71           C  
ATOM    332  CG  PHE A 133      15.137 -39.338 -53.806  1.00 45.37           C  
ATOM    333  CD1 PHE A 133      13.892 -39.669 -53.306  1.00 43.39           C  
ATOM    334  CD2 PHE A 133      15.728 -40.185 -54.727  1.00 47.32           C  
ATOM    335  CE1 PHE A 133      13.251 -40.836 -53.709  1.00 51.69           C  
ATOM    336  CE2 PHE A 133      15.093 -41.354 -55.140  1.00 47.39           C  
ATOM    337  CZ  PHE A 133      13.856 -41.678 -54.633  1.00 54.16           C  
ATOM    338  N   GLU A 134      15.502 -34.519 -53.213  1.00 41.72           N  
ATOM    339  CA  GLU A 134      16.071 -33.324 -52.613  1.00 37.22           C  
ATOM    340  C   GLU A 134      15.013 -32.738 -51.677  1.00 34.67           C  
ATOM    341  O   GLU A 134      14.127 -31.985 -52.082  1.00 32.78           O  
ATOM    342  CB  GLU A 134      16.541 -32.353 -53.700  1.00 39.23           C  
ATOM    343  CG  GLU A 134      17.804 -32.838 -54.394  1.00 35.00           C  
ATOM    344  CD  GLU A 134      18.157 -32.064 -55.668  1.00 53.48           C  
ATOM    345  OE1 GLU A 134      17.404 -31.134 -56.047  1.00 47.99           O  
ATOM    346  OE2 GLU A 134      19.193 -32.398 -56.302  1.00 51.57           O  
ATOM    347  N   PHE A 135      15.114 -33.118 -50.414  1.00 31.10           N  
ATOM    348  CA  PHE A 135      14.002 -33.002 -49.485  1.00 32.68           C  
ATOM    349  C   PHE A 135      13.663 -31.610 -48.982  1.00 35.72           C  
ATOM    350  O   PHE A 135      12.538 -31.373 -48.522  1.00 33.60           O  
ATOM    351  CB  PHE A 135      14.211 -33.966 -48.313  1.00 33.55           C  
ATOM    352  CG  PHE A 135      14.098 -35.405 -48.718  1.00 39.94           C  
ATOM    353  CD1 PHE A 135      12.854 -36.012 -48.813  1.00 36.83           C  
ATOM    354  CD2 PHE A 135      15.234 -36.145 -49.042  1.00 38.70           C  
ATOM    355  CE1 PHE A 135      12.740 -37.347 -49.203  1.00 45.35           C  
ATOM    356  CE2 PHE A 135      15.131 -37.480 -49.434  1.00 38.79           C  
ATOM    357  CZ  PHE A 135      13.886 -38.084 -49.517  1.00 38.56           C  
ATOM    358  N   TRP A 136      14.628 -30.694 -49.056  1.00 35.52           N  
ATOM    359  CA  TRP A 136      14.387 -29.330 -48.623  1.00 30.13           C  
ATOM    360  C   TRP A 136      13.302 -28.704 -49.497  1.00 29.63           C  
ATOM    361  O   TRP A 136      12.530 -27.860 -49.029  1.00 32.82           O  
ATOM    362  CB  TRP A 136      15.683 -28.501 -48.656  1.00 33.76           C  
ATOM    363  CG  TRP A 136      16.293 -28.351 -50.031  1.00 31.39           C  
ATOM    364  CD1 TRP A 136      16.001 -27.388 -50.956  1.00 34.66           C  
ATOM    365  CD2 TRP A 136      17.291 -29.191 -50.632  1.00 32.44           C  
ATOM    366  NE1 TRP A 136      16.754 -27.577 -52.096  1.00 34.31           N  
ATOM    367  CE2 TRP A 136      17.553 -28.676 -51.921  1.00 32.90           C  
ATOM    368  CE3 TRP A 136      17.983 -30.335 -50.209  1.00 39.24           C  
ATOM    369  CZ2 TRP A 136      18.482 -29.261 -52.786  1.00 37.46           C  
ATOM    370  CZ3 TRP A 136      18.906 -30.914 -51.076  1.00 29.90           C  
ATOM    371  CH2 TRP A 136      19.145 -30.374 -52.344  1.00 32.67           C  
ATOM    372  N   ARG A 137      13.225 -29.154 -50.747  1.00 24.60           N  
ATOM    373  CA  ARG A 137      12.318 -28.590 -51.740  1.00 25.03           C  
ATOM    374  C   ARG A 137      10.844 -28.751 -51.400  1.00 34.25           C  
ATOM    375  O   ARG A 137       9.995 -28.012 -51.927  1.00 30.39           O  
ATOM    376  CB  ARG A 137      12.541 -29.229 -53.105  1.00 30.10           C  
ATOM    377  CG  ARG A 137      13.904 -29.067 -53.710  1.00 30.56           C  
ATOM    378  CD  ARG A 137      13.938 -29.808 -55.036  1.00 31.46           C  
ATOM    379  NE  ARG A 137      15.175 -29.576 -55.772  1.00 37.02           N  
ATOM    380  CZ  ARG A 137      15.363 -28.577 -56.628  1.00 36.99           C  
ATOM    381  NH1 ARG A 137      14.402 -27.688 -56.854  1.00 35.04           N  
ATOM    382  NH2 ARG A 137      16.521 -28.463 -57.253  1.00 38.70           N  
ATOM    383  N   TYR A 138      10.521 -29.726 -50.557  1.00 25.04           N  
ATOM    384  CA  TYR A 138       9.139 -29.890 -50.149  1.00 26.12           C  
ATOM    385  C   TYR A 138       8.754 -28.742 -49.211  1.00 27.32           C  
ATOM    386  O   TYR A 138       7.573 -28.543 -48.902  1.00 22.67           O  
ATOM    387  CB  TYR A 138       8.893 -31.287 -49.531  1.00 25.90           C  
ATOM    388  CG  TYR A 138       9.080 -32.375 -50.555  1.00 25.09           C  
ATOM    389  CD1 TYR A 138       8.153 -32.565 -51.564  1.00 23.39           C  
ATOM    390  CD2 TYR A 138      10.218 -33.173 -50.555  1.00 26.35           C  
ATOM    391  CE1 TYR A 138       8.334 -33.539 -52.530  1.00 26.48           C  
ATOM    392  CE2 TYR A 138      10.406 -34.138 -51.515  1.00 22.81           C  
ATOM    393  CZ  TYR A 138       9.470 -34.321 -52.495  1.00 27.21           C  
ATOM    394  OH  TYR A 138       9.672 -35.283 -53.459  1.00 28.88           O  
ATOM    395  N   PHE A 139       9.757 -27.966 -48.792  1.00 28.59           N  
ATOM    396  CA  PHE A 139       9.548 -26.854 -47.848  1.00 26.62           C  
ATOM    397  C   PHE A 139      10.016 -25.490 -48.372  1.00 28.22           C  
ATOM    398  O   PHE A 139       9.347 -24.479 -48.150  1.00 27.44           O  
ATOM    399  CB  PHE A 139      10.261 -27.132 -46.517  1.00 26.27           C  
ATOM    400  CG  PHE A 139       9.890 -28.450 -45.887  1.00 29.44           C  
ATOM    401  CD1 PHE A 139       8.808 -28.536 -45.010  1.00 25.53           C  
ATOM    402  CD2 PHE A 139      10.610 -29.606 -46.186  1.00 25.45           C  
ATOM    403  CE1 PHE A 139       8.451 -29.750 -44.436  1.00 26.28           C  
ATOM    404  CE2 PHE A 139      10.269 -30.824 -45.603  1.00 28.88           C  
ATOM    405  CZ  PHE A 139       9.181 -30.899 -44.728  1.00 24.67           C  
ATOM    406  N   THR A 140      11.166 -25.473 -49.046  1.00 25.18           N  
ATOM    407  CA  THR A 140      11.864 -24.228 -49.374  1.00 26.37           C  
ATOM    408  C   THR A 140      11.093 -23.334 -50.353  1.00 30.98           C  
ATOM    409  O   THR A 140      11.358 -22.138 -50.445  1.00 30.09           O  
ATOM    410  CB  THR A 140      13.301 -24.482 -49.923  1.00 25.10           C  
ATOM    411  OG1 THR A 140      13.262 -25.417 -51.015  1.00 24.58           O  
ATOM    412  CG2 THR A 140      14.213 -24.990 -48.826  1.00 24.57           C  
ATOM    413  N   HIS A 141      10.131 -23.914 -51.064  1.00 24.93           N  
ATOM    414  CA  HIS A 141       9.283 -23.146 -51.959  1.00 26.66           C  
ATOM    415  C   HIS A 141       8.599 -21.998 -51.218  1.00 26.01           C  
ATOM    416  O   HIS A 141       8.278 -20.966 -51.816  1.00 33.58           O  
ATOM    417  CB  HIS A 141       8.230 -24.059 -52.609  1.00 26.06           C  
ATOM    418  CG  HIS A 141       7.359 -24.764 -51.612  1.00 31.80           C  
ATOM    419  ND1 HIS A 141       6.188 -24.219 -51.121  1.00 30.31           N  
ATOM    420  CD2 HIS A 141       7.518 -25.951 -50.976  1.00 24.03           C  
ATOM    421  CE1 HIS A 141       5.653 -25.049 -50.242  1.00 24.56           C  
ATOM    422  NE2 HIS A 141       6.445 -26.103 -50.134  1.00 22.30           N  
ATOM    423  N   ALA A 142       8.386 -22.170 -49.919  1.00 26.23           N  
ATOM    424  CA  ALA A 142       7.695 -21.165 -49.099  1.00 29.25           C  
ATOM    425  C   ALA A 142       8.529 -19.890 -48.907  1.00 31.39           C  
ATOM    426  O   ALA A 142       7.992 -18.820 -48.537  1.00 28.35           O  
ATOM    427  CB  ALA A 142       7.338 -21.750 -47.730  1.00 28.10           C  
ATOM    428  N   LEU A 143       9.833 -20.019 -49.147  1.00 26.09           N  
ATOM    429  CA  LEU A 143      10.787 -18.960 -48.853  1.00 28.55           C  
ATOM    430  C   LEU A 143      10.909 -17.928 -49.985  1.00 32.24           C  
ATOM    431  O   LEU A 143      11.481 -16.856 -49.790  1.00 30.18           O  
ATOM    432  CB  LEU A 143      12.158 -19.562 -48.546  1.00 26.67           C  
ATOM    433  CG  LEU A 143      12.259 -20.371 -47.258  1.00 27.41           C  
ATOM    434  CD1 LEU A 143      13.669 -20.913 -47.119  1.00 33.13           C  
ATOM    435  CD2 LEU A 143      11.916 -19.514 -46.071  1.00 27.34           C  
ATOM    436  N   MET A 144      10.374 -18.261 -51.156  1.00 27.11           N  
ATOM    437  CA  MET A 144      10.520 -17.417 -52.335  1.00 28.39           C  
ATOM    438  C   MET A 144       9.347 -16.472 -52.519  1.00 31.22           C  
ATOM    439  O   MET A 144       8.184 -16.867 -52.396  1.00 27.43           O  
ATOM    440  CB  MET A 144      10.683 -18.263 -53.601  1.00 24.32           C  
ATOM    441  CG  MET A 144      12.042 -18.944 -53.725  1.00 28.76           C  
ATOM    442  SD  MET A 144      12.115 -19.992 -55.197  1.00 34.91           S  
ATOM    443  CE  MET A 144      10.775 -21.140 -54.873  1.00 32.50           C  
ATOM    444  N   HIS A 145       9.654 -15.214 -52.811  1.00 30.62           N  
ATOM    445  CA  HIS A 145       8.607 -14.269 -53.184  1.00 34.01           C  
ATOM    446  C   HIS A 145       9.015 -13.523 -54.444  1.00 35.67           C  
ATOM    447  O   HIS A 145      10.201 -13.347 -54.710  1.00 36.47           O  
ATOM    448  CB  HIS A 145       8.275 -13.317 -52.037  1.00 35.20           C  
ATOM    449  CG  HIS A 145       7.765 -14.010 -50.813  1.00 24.62           C  
ATOM    450  ND1 HIS A 145       8.605 -14.548 -49.863  1.00 27.51           N  
ATOM    451  CD2 HIS A 145       6.506 -14.259 -50.388  1.00 26.22           C  
ATOM    452  CE1 HIS A 145       7.885 -15.100 -48.905  1.00 28.54           C  
ATOM    453  NE2 HIS A 145       6.607 -14.936 -49.196  1.00 30.18           N  
ATOM    454  N   PHE A 146       8.018 -13.089 -55.209  1.00 44.41           N  
ATOM    455  CA  PHE A 146       8.221 -12.666 -56.596  1.00 46.47           C  
ATOM    456  C   PHE A 146       8.066 -11.158 -56.844  1.00 53.87           C  
ATOM    457  O   PHE A 146       8.577 -10.629 -57.838  1.00 59.06           O  
ATOM    458  CB  PHE A 146       7.306 -13.499 -57.507  1.00 38.74           C  
ATOM    459  CG  PHE A 146       7.545 -14.975 -57.372  1.00 41.02           C  
ATOM    460  CD1 PHE A 146       8.653 -15.560 -57.958  1.00 37.60           C  
ATOM    461  CD2 PHE A 146       6.693 -15.765 -56.621  1.00 34.61           C  
ATOM    462  CE1 PHE A 146       8.903 -16.906 -57.814  1.00 46.23           C  
ATOM    463  CE2 PHE A 146       6.936 -17.108 -56.469  1.00 39.07           C  
ATOM    464  CZ  PHE A 146       8.042 -17.688 -57.067  1.00 37.96           C  
ATOM    465  N   SER A 147       7.369 -10.477 -55.936  1.00 48.27           N  
ATOM    466  CA  SER A 147       7.292  -9.024 -55.954  1.00 43.69           C  
ATOM    467  C   SER A 147       7.464  -8.444 -54.544  1.00 49.28           C  
ATOM    468  O   SER A 147       7.523  -9.177 -53.551  1.00 46.28           O  
ATOM    469  CB  SER A 147       5.964  -8.576 -56.543  1.00 37.20           C  
ATOM    470  OG  SER A 147       4.912  -8.742 -55.610  1.00 41.42           O  
ATOM    471  N   LEU A 148       7.535  -7.123 -54.462  1.00 42.52           N  
ATOM    472  CA  LEU A 148       7.771  -6.449 -53.196  1.00 40.71           C  
ATOM    473  C   LEU A 148       6.586  -6.615 -52.294  1.00 39.05           C  
ATOM    474  O   LEU A 148       6.720  -6.880 -51.104  1.00 42.46           O  
ATOM    475  CB  LEU A 148       7.967  -4.957 -53.429  1.00 48.34           C  
ATOM    476  CG  LEU A 148       9.389  -4.520 -53.739  1.00 56.30           C  
ATOM    477  CD1 LEU A 148       9.389  -3.027 -54.055  1.00 65.09           C  
ATOM    478  CD2 LEU A 148      10.302  -4.858 -52.561  1.00 47.51           C  
ATOM    479  N   MET A 149       5.415  -6.430 -52.881  1.00 37.20           N  
ATOM    480  CA  MET A 149       4.167  -6.502 -52.160  1.00 39.59           C  
ATOM    481  C   MET A 149       3.906  -7.916 -51.637  1.00 39.01           C  
ATOM    482  O   MET A 149       3.255  -8.103 -50.609  1.00 38.78           O  
ATOM    483  CB  MET A 149       3.039  -6.062 -53.094  1.00 41.24           C  
ATOM    484  CG  MET A 149       1.686  -5.999 -52.432  1.00 53.10           C  
ATOM    485  SD  MET A 149       0.715  -4.565 -52.938  1.00 78.05           S  
ATOM    486  CE  MET A 149      -0.905  -5.040 -52.316  1.00 59.27           C  
ATOM    487  N   HIS A 150       4.419  -8.903 -52.364  1.00 41.80           N  
ATOM    488  CA  HIS A 150       4.216 -10.306 -52.033  1.00 43.09           C  
ATOM    489  C   HIS A 150       4.896 -10.574 -50.694  1.00 30.01           C  
ATOM    490  O   HIS A 150       4.256 -10.989 -49.733  1.00 27.39           O  
ATOM    491  CB  HIS A 150       4.799 -11.179 -53.157  1.00 41.10           C  
ATOM    492  CG  HIS A 150       4.421 -12.625 -53.075  1.00 42.13           C  
ATOM    493  ND1 HIS A 150       5.112 -13.609 -53.753  1.00 38.76           N  
ATOM    494  CD2 HIS A 150       3.427 -13.259 -52.402  1.00 42.11           C  
ATOM    495  CE1 HIS A 150       4.567 -14.785 -53.491  1.00 33.22           C  
ATOM    496  NE2 HIS A 150       3.546 -14.602 -52.670  1.00 28.66           N  
ATOM    497  N   ILE A 151       6.184 -10.265 -50.622  1.00 29.64           N  
ATOM    498  CA  ILE A 151       6.938 -10.507 -49.410  1.00 28.43           C  
ATOM    499  C   ILE A 151       6.550  -9.553 -48.281  1.00 34.84           C  
ATOM    500  O   ILE A 151       6.541  -9.937 -47.114  1.00 35.10           O  
ATOM    501  CB  ILE A 151       8.440 -10.471 -49.687  1.00 31.34           C  
ATOM    502  CG1 ILE A 151       9.234 -10.878 -48.441  1.00 23.87           C  
ATOM    503  CG2 ILE A 151       8.844  -9.098 -50.218  1.00 39.26           C  
ATOM    504  CD1 ILE A 151      10.728 -11.094 -48.708  1.00 24.92           C  
ATOM    505  N   LEU A 152       6.184  -8.322 -48.626  1.00 40.31           N  
ATOM    506  C   LEU A 152       4.526  -7.701 -46.911  1.00 30.94           C  
ATOM    507  O   LEU A 152       4.464  -7.693 -45.686  1.00 31.85           O  
ATOM    508  CA ALEU A 152       5.824  -7.334 -47.614  0.60 35.82           C  
ATOM    509  CB ALEU A 152       5.742  -5.922 -48.216  0.60 37.97           C  
ATOM    510  CG ALEU A 152       5.043  -4.817 -47.411  0.60 35.35           C  
ATOM    511  CD1ALEU A 152       5.615  -4.681 -46.021  0.60 37.98           C  
ATOM    512  CD2ALEU A 152       5.162  -3.484 -48.137  0.60 43.67           C  
ATOM    513  CA BLEU A 152       5.808  -7.325 -47.630  0.40 35.86           C  
ATOM    514  CB BLEU A 152       5.644  -5.950 -48.276  0.40 37.92           C  
ATOM    515  CG BLEU A 152       6.873  -5.048 -48.262  0.40 38.66           C  
ATOM    516  CD1BLEU A 152       6.573  -3.728 -48.969  0.40 41.03           C  
ATOM    517  CD2BLEU A 152       7.320  -4.802 -46.833  0.40 40.43           C  
ATOM    518  N   PHE A 153       3.490  -8.013 -47.672  1.00 32.25           N  
ATOM    519  CA  PHE A 153       2.242  -8.387 -47.026  1.00 37.11           C  
ATOM    520  C   PHE A 153       2.331  -9.749 -46.333  1.00 33.09           C  
ATOM    521  O   PHE A 153       1.830  -9.905 -45.217  1.00 32.13           O  
ATOM    522  CB  PHE A 153       1.058  -8.325 -47.988  1.00 38.92           C  
ATOM    523  CG  PHE A 153       0.372  -6.999 -47.986  1.00 52.31           C  
ATOM    524  CD1 PHE A 153      -0.554  -6.690 -47.006  1.00 55.86           C  
ATOM    525  CD2 PHE A 153       0.677  -6.041 -48.943  1.00 57.92           C  
ATOM    526  CE1 PHE A 153      -1.179  -5.458 -46.988  1.00 63.23           C  
ATOM    527  CE2 PHE A 153       0.055  -4.804 -48.937  1.00 59.65           C  
ATOM    528  CZ  PHE A 153      -0.874  -4.510 -47.958  1.00 71.00           C  
ATOM    529  N   ASN A 154       2.968 -10.723 -46.984  1.00 28.99           N  
ATOM    530  CA  ASN A 154       3.153 -12.037 -46.358  1.00 31.05           C  
ATOM    531  C   ASN A 154       3.901 -11.925 -45.031  1.00 26.52           C  
ATOM    532  O   ASN A 154       3.447 -12.432 -44.004  1.00 27.59           O  
ATOM    533  CB  ASN A 154       3.861 -13.012 -47.301  1.00 27.59           C  
ATOM    534  CG  ASN A 154       2.920 -13.629 -48.315  1.00 29.36           C  
ATOM    535  OD1 ASN A 154       1.723 -13.345 -48.337  1.00 30.45           O  
ATOM    536  ND2 ASN A 154       3.462 -14.476 -49.168  1.00 36.28           N  
ATOM    537  N   LEU A 155       5.018 -11.211 -45.039  1.00 31.61           N  
ATOM    538  CA  LEU A 155       5.803 -11.053 -43.818  1.00 30.27           C  
ATOM    539  C   LEU A 155       5.074 -10.237 -42.745  1.00 31.98           C  
ATOM    540  O   LEU A 155       5.264 -10.472 -41.558  1.00 31.52           O  
ATOM    541  CB  LEU A 155       7.196 -10.490 -44.119  1.00 26.58           C  
ATOM    542  CG  LEU A 155       8.155 -11.482 -44.784  1.00 31.07           C  
ATOM    543  CD1 LEU A 155       9.573 -10.938 -44.821  1.00 24.39           C  
ATOM    544  CD2 LEU A 155       8.135 -12.839 -44.063  1.00 27.46           C  
ATOM    545  N   LEU A 156       4.234  -9.290 -43.157  1.00 30.53           N  
ATOM    546  CA  LEU A 156       3.463  -8.512 -42.198  1.00 32.17           C  
ATOM    547  C   LEU A 156       2.516  -9.431 -41.430  1.00 31.45           C  
ATOM    548  O   LEU A 156       2.480  -9.420 -40.206  1.00 30.50           O  
ATOM    549  CB  LEU A 156       2.649  -7.427 -42.904  1.00 34.61           C  
ATOM    550  CG  LEU A 156       1.836  -6.537 -41.962  1.00 40.26           C  
ATOM    551  CD1 LEU A 156       2.781  -5.664 -41.150  1.00 39.77           C  
ATOM    552  CD2 LEU A 156       0.843  -5.687 -42.740  1.00 43.08           C  
ATOM    553  N   TRP A 157       1.741 -10.220 -42.161  1.00 29.56           N  
ATOM    554  CA  TRP A 157       0.854 -11.193 -41.534  1.00 30.02           C  
ATOM    555  C   TRP A 157       1.585 -12.280 -40.740  1.00 27.94           C  
ATOM    556  O   TRP A 157       1.190 -12.592 -39.624  1.00 32.71           O  
ATOM    557  CB  TRP A 157      -0.053 -11.816 -42.574  1.00 34.09           C  
ATOM    558  CG  TRP A 157      -1.134 -10.893 -43.014  1.00 38.32           C  
ATOM    559  CD1 TRP A 157      -1.138 -10.104 -44.126  1.00 40.07           C  
ATOM    560  CD2 TRP A 157      -2.376 -10.656 -42.345  1.00 34.33           C  
ATOM    561  NE1 TRP A 157      -2.313  -9.402 -44.198  1.00 40.30           N  
ATOM    562  CE2 TRP A 157      -3.091  -9.722 -43.116  1.00 38.94           C  
ATOM    563  CE3 TRP A 157      -2.959 -11.154 -41.174  1.00 36.77           C  
ATOM    564  CZ2 TRP A 157      -4.359  -9.273 -42.757  1.00 42.85           C  
ATOM    565  CZ3 TRP A 157      -4.213 -10.702 -40.811  1.00 39.48           C  
ATOM    566  CH2 TRP A 157      -4.901  -9.771 -41.601  1.00 45.83           C  
ATOM    567  N   TRP A 158       2.659 -12.830 -41.303  1.00 28.06           N  
ATOM    568  CA  TRP A 158       3.527 -13.753 -40.569  1.00 28.24           C  
ATOM    569  C   TRP A 158       4.041 -13.178 -39.238  1.00 31.64           C  
ATOM    570  O   TRP A 158       3.989 -13.850 -38.196  1.00 28.83           O  
ATOM    571  CB  TRP A 158       4.723 -14.191 -41.434  1.00 28.12           C  
ATOM    572  CG  TRP A 158       5.801 -14.921 -40.648  1.00 27.78           C  
ATOM    573  CD1 TRP A 158       6.927 -14.377 -40.106  1.00 32.85           C  
ATOM    574  CD2 TRP A 158       5.831 -16.320 -40.308  1.00 25.00           C  
ATOM    575  NE1 TRP A 158       7.664 -15.344 -39.454  1.00 29.05           N  
ATOM    576  CE2 TRP A 158       7.009 -16.545 -39.561  1.00 31.02           C  
ATOM    577  CE3 TRP A 158       4.977 -17.399 -40.560  1.00 23.46           C  
ATOM    578  CZ2 TRP A 158       7.358 -17.810 -39.069  1.00 27.60           C  
ATOM    579  CZ3 TRP A 158       5.325 -18.654 -40.078  1.00 23.49           C  
ATOM    580  CH2 TRP A 158       6.504 -18.847 -39.337  1.00 23.43           C  
ATOM    581  N   TRP A 159       4.552 -11.948 -39.278  1.00 28.44           N  
ATOM    582  CA  TRP A 159       5.135 -11.309 -38.089  1.00 27.04           C  
ATOM    583  C   TRP A 159       4.089 -11.155 -36.999  1.00 27.77           C  
ATOM    584  O   TRP A 159       4.344 -11.434 -35.840  1.00 30.26           O  
ATOM    585  CB  TRP A 159       5.740  -9.938 -38.451  1.00 30.92           C  
ATOM    586  CG  TRP A 159       6.103  -9.050 -37.268  1.00 31.83           C  
ATOM    587  CD1 TRP A 159       7.244  -9.096 -36.520  1.00 31.98           C  
ATOM    588  CD2 TRP A 159       5.308  -8.000 -36.714  1.00 31.07           C  
ATOM    589  NE1 TRP A 159       7.205  -8.144 -35.537  1.00 34.62           N  
ATOM    590  CE2 TRP A 159       6.023  -7.460 -35.633  1.00 36.19           C  
ATOM    591  CE3 TRP A 159       4.058  -7.463 -37.030  1.00 37.20           C  
ATOM    592  CZ2 TRP A 159       5.535  -6.402 -34.870  1.00 45.58           C  
ATOM    593  CZ3 TRP A 159       3.572  -6.414 -36.265  1.00 39.89           C  
ATOM    594  CH2 TRP A 159       4.305  -5.900 -35.198  1.00 41.09           C  
ATOM    595  N   TYR A 160       2.905 -10.719 -37.398  1.00 27.93           N  
ATOM    596  CA  TYR A 160       1.826 -10.484 -36.473  1.00 28.58           C  
ATOM    597  C   TYR A 160       1.220 -11.796 -35.955  1.00 29.70           C  
ATOM    598  O   TYR A 160       1.213 -12.041 -34.753  1.00 30.95           O  
ATOM    599  CB  TYR A 160       0.730  -9.595 -37.113  1.00 27.93           C  
ATOM    600  CG  TYR A 160      -0.336  -9.281 -36.103  1.00 34.96           C  
ATOM    601  CD1 TYR A 160      -0.164  -8.257 -35.175  1.00 39.56           C  
ATOM    602  CD2 TYR A 160      -1.479 -10.060 -36.012  1.00 38.78           C  
ATOM    603  CE1 TYR A 160      -1.140  -7.993 -34.203  1.00 41.93           C  
ATOM    604  CE2 TYR A 160      -2.436  -9.818 -35.042  1.00 40.44           C  
ATOM    605  CZ  TYR A 160      -2.269  -8.783 -34.147  1.00 43.84           C  
ATOM    606  OH  TYR A 160      -3.239  -8.548 -33.198  1.00 53.09           O  
ATOM    607  N   LEU A 161       0.696 -12.632 -36.848  1.00 28.34           N  
ATOM    608  CA  LEU A 161       0.083 -13.898 -36.419  1.00 28.16           C  
ATOM    609  C   LEU A 161       1.098 -14.906 -35.877  1.00 27.97           C  
ATOM    610  O   LEU A 161       0.963 -15.395 -34.763  1.00 31.15           O  
ATOM    611  CB  LEU A 161      -0.725 -14.525 -37.554  1.00 31.21           C  
ATOM    612  CG  LEU A 161      -1.866 -13.650 -38.079  1.00 29.90           C  
ATOM    613  CD1 LEU A 161      -2.606 -14.368 -39.163  1.00 33.15           C  
ATOM    614  CD2 LEU A 161      -2.807 -13.282 -36.964  1.00 31.67           C  
ATOM    615  N   GLY A 162       2.110 -15.221 -36.676  1.00 30.07           N  
ATOM    616  CA  GLY A 162       3.145 -16.143 -36.260  1.00 25.10           C  
ATOM    617  C   GLY A 162       3.787 -15.702 -34.966  1.00 31.02           C  
ATOM    618  O   GLY A 162       4.067 -16.518 -34.082  1.00 29.68           O  
ATOM    619  N   GLY A 163       3.999 -14.398 -34.839  1.00 32.14           N  
ATOM    620  CA  GLY A 163       4.669 -13.865 -33.672  1.00 29.04           C  
ATOM    621  C   GLY A 163       3.800 -13.992 -32.440  1.00 29.47           C  
ATOM    622  O   GLY A 163       4.290 -14.279 -31.350  1.00 34.14           O  
ATOM    623  N   ALA A 164       2.503 -13.777 -32.616  1.00 28.66           N  
ATOM    624  CA  ALA A 164       1.544 -13.974 -31.529  1.00 35.80           C  
ATOM    625  C   ALA A 164       1.523 -15.446 -31.080  1.00 35.46           C  
ATOM    626  O   ALA A 164       1.692 -15.748 -29.900  1.00 38.67           O  
ATOM    627  CB  ALA A 164       0.153 -13.524 -31.958  1.00 28.91           C  
ATOM    628  N   VAL A 165       1.311 -16.355 -32.024  1.00 29.71           N  
ATOM    629  CA  VAL A 165       1.392 -17.790 -31.729  1.00 34.45           C  
ATOM    630  C   VAL A 165       2.687 -18.203 -31.010  1.00 30.59           C  
ATOM    631  O   VAL A 165       2.650 -18.946 -30.027  1.00 31.92           O  
ATOM    632  CB  VAL A 165       1.185 -18.648 -33.001  1.00 31.28           C  
ATOM    633  CG1 VAL A 165       1.475 -20.129 -32.718  1.00 30.78           C  
ATOM    634  CG2 VAL A 165      -0.246 -18.468 -33.510  1.00 27.87           C  
ATOM    635  N   GLU A 166       3.826 -17.701 -31.468  1.00 31.55           N  
ATOM    636  CA  GLU A 166       5.095 -18.063 -30.843  1.00 28.44           C  
ATOM    637  C   GLU A 166       5.162 -17.562 -29.398  1.00 34.74           C  
ATOM    638  O   GLU A 166       5.654 -18.254 -28.489  1.00 32.36           O  
ATOM    639  CB  GLU A 166       6.272 -17.511 -31.645  1.00 28.34           C  
ATOM    640  CG  GLU A 166       7.616 -17.683 -30.969  1.00 21.76           C  
ATOM    641  CD  GLU A 166       8.749 -17.689 -31.963  1.00 33.04           C  
ATOM    642  OE1 GLU A 166       8.698 -16.876 -32.919  1.00 33.70           O  
ATOM    643  OE2 GLU A 166       9.684 -18.514 -31.803  1.00 34.04           O  
ATOM    644  N   LYS A 167       4.651 -16.359 -29.190  1.00 33.06           N  
ATOM    645  CA  LYS A 167       4.725 -15.725 -27.885  1.00 36.33           C  
ATOM    646  C   LYS A 167       3.775 -16.373 -26.885  1.00 37.01           C  
ATOM    647  O   LYS A 167       4.156 -16.665 -25.764  1.00 37.92           O  
ATOM    648  CB  LYS A 167       4.409 -14.231 -28.014  1.00 41.07           C  
ATOM    649  CG  LYS A 167       4.382 -13.483 -26.690  1.00 47.89           C  
ATOM    650  CD  LYS A 167       3.814 -12.083 -26.859  1.00 49.91           C  
ATOM    651  CE  LYS A 167       3.853 -11.311 -25.548  1.00 67.11           C  
ATOM    652  NZ  LYS A 167       2.942 -10.128 -25.576  1.00 71.76           N  
ATOM    653  N   ARG A 168       2.533 -16.596 -27.294  1.00 38.04           N  
ATOM    654  CA  ARG A 168       1.533 -17.128 -26.380  1.00 38.55           C  
ATOM    655  C   ARG A 168       1.476 -18.651 -26.296  1.00 44.56           C  
ATOM    656  O   ARG A 168       1.042 -19.192 -25.278  1.00 48.34           O  
ATOM    657  CB  ARG A 168       0.154 -16.623 -26.758  1.00 40.50           C  
ATOM    658  CG  ARG A 168       0.052 -15.123 -26.869  1.00 52.62           C  
ATOM    659  CD  ARG A 168      -1.198 -14.770 -27.649  1.00 59.32           C  
ATOM    660  NE  ARG A 168      -1.503 -13.347 -27.583  1.00 71.38           N  
ATOM    661  CZ  ARG A 168      -2.147 -12.780 -26.570  1.00 74.97           C  
ATOM    662  NH1 ARG A 168      -2.543 -13.522 -25.542  1.00 72.77           N  
ATOM    663  NH2 ARG A 168      -2.396 -11.476 -26.583  1.00 79.93           N  
ATOM    664  N   LEU A 169       1.879 -19.346 -27.356  1.00 36.66           N  
ATOM    665  CA  LEU A 169       1.694 -20.801 -27.407  1.00 33.54           C  
ATOM    666  C   LEU A 169       3.007 -21.555 -27.613  1.00 35.25           C  
ATOM    667  O   LEU A 169       3.055 -22.777 -27.481  1.00 38.04           O  
ATOM    668  CB  LEU A 169       0.690 -21.168 -28.497  1.00 34.32           C  
ATOM    669  CG  LEU A 169      -0.649 -20.425 -28.410  1.00 32.77           C  
ATOM    670  CD1 LEU A 169      -1.572 -20.825 -29.557  1.00 29.32           C  
ATOM    671  CD2 LEU A 169      -1.307 -20.687 -27.053  1.00 30.66           C  
ATOM    672  N   GLY A 170       4.059 -20.815 -27.958  1.00 33.65           N  
ATOM    673  CA  GLY A 170       5.401 -21.344 -28.044  1.00 26.75           C  
ATOM    674  C   GLY A 170       5.927 -21.537 -29.452  1.00 33.48           C  
ATOM    675  O   GLY A 170       5.148 -21.594 -30.402  1.00 30.50           O  
ATOM    676  N   SER A 171       7.256 -21.651 -29.562  1.00 34.26           N  
ATOM    677  CA  SER A 171       7.960 -21.904 -30.821  1.00 35.79           C  
ATOM    678  C   SER A 171       7.605 -23.220 -31.516  1.00 32.77           C  
ATOM    679  O   SER A 171       7.542 -23.274 -32.753  1.00 33.60           O  
ATOM    680  CB  SER A 171       9.467 -21.892 -30.584  1.00 30.94           C  
ATOM    681  OG  SER A 171       9.869 -20.637 -30.116  1.00 36.16           O  
ATOM    682  N   GLY A 172       7.401 -24.281 -30.740  1.00 29.85           N  
ATOM    683  CA  GLY A 172       7.122 -25.588 -31.328  1.00 27.09           C  
ATOM    684  C   GLY A 172       5.816 -25.591 -32.101  1.00 23.76           C  
ATOM    685  O   GLY A 172       5.738 -26.091 -33.225  1.00 29.73           O  
ATOM    686  N   LYS A 173       4.791 -25.008 -31.496  1.00 24.88           N  
ATOM    687  CA  LYS A 173       3.495 -24.833 -32.141  1.00 25.39           C  
ATOM    688  C   LYS A 173       3.620 -24.143 -33.514  1.00 26.74           C  
ATOM    689  O   LYS A 173       3.137 -24.652 -34.532  1.00 26.11           O  
ATOM    690  CB  LYS A 173       2.567 -24.026 -31.223  1.00 25.21           C  
ATOM    691  CG  LYS A 173       1.172 -23.753 -31.815  1.00 29.68           C  
ATOM    692  CD  LYS A 173       0.177 -24.775 -31.360  1.00 28.16           C  
ATOM    693  CE  LYS A 173       0.005 -24.717 -29.856  1.00 30.20           C  
ATOM    694  NZ  LYS A 173      -0.778 -25.865 -29.405  1.00 30.78           N  
ATOM    695  N   LEU A 174       4.287 -22.993 -33.529  1.00 24.61           N  
ATOM    696  CA  LEU A 174       4.506 -22.241 -34.763  1.00 24.58           C  
ATOM    697  C   LEU A 174       5.250 -23.078 -35.802  1.00 23.28           C  
ATOM    698  O   LEU A 174       4.865 -23.090 -36.959  1.00 24.38           O  
ATOM    699  CB  LEU A 174       5.273 -20.939 -34.464  1.00 26.52           C  
ATOM    700  CG  LEU A 174       5.607 -20.059 -35.662  1.00 25.89           C  
ATOM    701  CD1 LEU A 174       4.330 -19.754 -36.423  1.00 22.63           C  
ATOM    702  CD2 LEU A 174       6.302 -18.774 -35.218  1.00 23.68           C  
ATOM    703  N   ILE A 175       6.308 -23.776 -35.376  1.00 24.23           N  
ATOM    704  CA  ILE A 175       7.052 -24.682 -36.250  1.00 23.78           C  
ATOM    705  C   ILE A 175       6.159 -25.730 -36.911  1.00 22.46           C  
ATOM    706  O   ILE A 175       6.212 -25.946 -38.130  1.00 23.15           O  
ATOM    707  CB  ILE A 175       8.197 -25.406 -35.497  1.00 30.16           C  
ATOM    708  CG1 ILE A 175       9.359 -24.442 -35.238  1.00 27.42           C  
ATOM    709  CG2 ILE A 175       8.700 -26.577 -36.318  1.00 27.04           C  
ATOM    710  CD1 ILE A 175      10.265 -24.829 -34.109  1.00 21.18           C  
ATOM    711  N   VAL A 176       5.315 -26.366 -36.125  1.00 23.97           N  
ATOM    712  CA  VAL A 176       4.482 -27.437 -36.683  1.00 25.01           C  
ATOM    713  C   VAL A 176       3.418 -26.920 -37.652  1.00 22.02           C  
ATOM    714  O   VAL A 176       3.230 -27.485 -38.737  1.00 23.96           O  
ATOM    715  CB  VAL A 176       3.872 -28.325 -35.569  1.00 24.94           C  
ATOM    716  CG1 VAL A 176       2.916 -29.380 -36.162  1.00 26.86           C  
ATOM    717  CG2 VAL A 176       5.004 -29.010 -34.789  1.00 19.93           C  
ATOM    718  N   ILE A 177       2.732 -25.847 -37.269  1.00 21.82           N  
ATOM    719  CA  ILE A 177       1.751 -25.219 -38.150  1.00 23.26           C  
ATOM    720  C   ILE A 177       2.399 -24.860 -39.490  1.00 22.73           C  
ATOM    721  O   ILE A 177       1.845 -25.115 -40.568  1.00 26.08           O  
ATOM    722  CB  ILE A 177       1.165 -23.934 -37.520  1.00 25.61           C  
ATOM    723  CG1 ILE A 177       0.442 -24.252 -36.200  1.00 26.15           C  
ATOM    724  CG2 ILE A 177       0.222 -23.253 -38.505  1.00 23.45           C  
ATOM    725  CD1 ILE A 177      -0.149 -23.020 -35.471  1.00 26.27           C  
ATOM    726  N   THR A 178       3.601 -24.302 -39.410  1.00 18.84           N  
ATOM    727  CA  THR A 178       4.347 -23.887 -40.594  1.00 21.14           C  
ATOM    728  C   THR A 178       4.747 -25.066 -41.482  1.00 18.62           C  
ATOM    729  O   THR A 178       4.542 -25.037 -42.712  1.00 16.48           O  
ATOM    730  CB  THR A 178       5.623 -23.090 -40.173  1.00 22.83           C  
ATOM    731  OG1 THR A 178       5.244 -21.952 -39.394  1.00 19.97           O  
ATOM    732  CG2 THR A 178       6.428 -22.630 -41.370  1.00 17.63           C  
ATOM    733  N   LEU A 179       5.342 -26.086 -40.867  1.00 20.21           N  
ATOM    734  CA  LEU A 179       5.784 -27.269 -41.613  1.00 20.48           C  
ATOM    735  C   LEU A 179       4.631 -27.950 -42.324  1.00 18.61           C  
ATOM    736  O   LEU A 179       4.717 -28.259 -43.503  1.00 21.48           O  
ATOM    737  CB  LEU A 179       6.500 -28.269 -40.707  1.00 20.53           C  
ATOM    738  CG  LEU A 179       7.827 -27.778 -40.123  1.00 27.14           C  
ATOM    739  CD1 LEU A 179       8.425 -28.836 -39.209  1.00 22.16           C  
ATOM    740  CD2 LEU A 179       8.816 -27.332 -41.251  1.00 21.05           C  
ATOM    741  N   ILE A 180       3.539 -28.154 -41.615  1.00 20.34           N  
ATOM    742  CA  ILE A 180       2.414 -28.864 -42.204  1.00 22.32           C  
ATOM    743  C   ILE A 180       1.687 -28.022 -43.255  1.00 21.29           C  
ATOM    744  O   ILE A 180       1.305 -28.530 -44.314  1.00 19.95           O  
ATOM    745  CB  ILE A 180       1.404 -29.316 -41.129  1.00 20.02           C  
ATOM    746  CG1 ILE A 180       2.117 -30.116 -40.037  1.00 21.81           C  
ATOM    747  CG2 ILE A 180       0.258 -30.096 -41.778  1.00 15.84           C  
ATOM    748  CD1 ILE A 180       1.182 -30.728 -39.005  1.00 22.58           C  
ATOM    749  N   SER A 181       1.478 -26.740 -42.963  1.00 21.09           N  
ATOM    750  CA  SER A 181       0.767 -25.901 -43.924  1.00 22.05           C  
ATOM    751  C   SER A 181       1.624 -25.751 -45.162  1.00 18.01           C  
ATOM    752  O   SER A 181       1.106 -25.793 -46.263  1.00 21.28           O  
ATOM    753  CB  SER A 181       0.395 -24.533 -43.341  1.00 19.36           C  
ATOM    754  OG  SER A 181       1.545 -23.775 -42.998  1.00 19.36           O  
ATOM    755  N   ALA A 182       2.940 -25.614 -44.988  1.00 18.51           N  
ATOM    756  CA  ALA A 182       3.815 -25.455 -46.152  1.00 23.57           C  
ATOM    757  C   ALA A 182       3.754 -26.671 -47.067  1.00 25.96           C  
ATOM    758  O   ALA A 182       3.725 -26.515 -48.295  1.00 24.59           O  
ATOM    759  CB  ALA A 182       5.266 -25.151 -45.752  1.00 17.12           C  
ATOM    760  N   LEU A 183       3.737 -27.866 -46.459  1.00 25.11           N  
ATOM    761  CA  LEU A 183       3.731 -29.141 -47.193  1.00 24.43           C  
ATOM    762  C   LEU A 183       2.398 -29.350 -47.892  1.00 23.35           C  
ATOM    763  O   LEU A 183       2.358 -29.695 -49.064  1.00 21.26           O  
ATOM    764  CB  LEU A 183       4.010 -30.329 -46.252  1.00 18.66           C  
ATOM    765  CG  LEU A 183       5.476 -30.649 -45.941  1.00 26.70           C  
ATOM    766  CD1 LEU A 183       5.584 -31.591 -44.755  1.00 27.73           C  
ATOM    767  CD2 LEU A 183       6.223 -31.230 -47.163  1.00 17.62           C  
ATOM    768  N   LEU A 184       1.303 -29.130 -47.175  1.00 19.24           N  
ATOM    769  CA  LEU A 184       0.005 -29.408 -47.769  1.00 23.23           C  
ATOM    770  C   LEU A 184      -0.387 -28.403 -48.854  1.00 23.49           C  
ATOM    771  O   LEU A 184      -0.905 -28.793 -49.899  1.00 21.95           O  
ATOM    772  CB  LEU A 184      -1.115 -29.548 -46.710  1.00 22.76           C  
ATOM    773  CG  LEU A 184      -2.445 -30.058 -47.318  1.00 24.50           C  
ATOM    774  CD1 LEU A 184      -2.350 -31.523 -47.789  1.00 19.21           C  
ATOM    775  CD2 LEU A 184      -3.657 -29.847 -46.406  1.00 23.43           C  
ATOM    776  N   SER A 185      -0.159 -27.112 -48.621  1.00 22.98           N  
ATOM    777  CA  SER A 185      -0.477 -26.133 -49.669  1.00 26.24           C  
ATOM    778  C   SER A 185       0.456 -26.297 -50.884  1.00 20.10           C  
ATOM    779  O   SER A 185       0.016 -26.273 -52.030  1.00 19.43           O  
ATOM    780  CB  SER A 185      -0.525 -24.679 -49.130  1.00 25.75           C  
ATOM    781  OG  SER A 185       0.717 -24.262 -48.589  1.00 22.13           O  
ATOM    782  N   GLY A 186       1.745 -26.500 -50.633  1.00 26.03           N  
ATOM    783  CA  GLY A 186       2.655 -26.850 -51.715  1.00 21.13           C  
ATOM    784  C   GLY A 186       2.157 -28.051 -52.522  1.00 24.21           C  
ATOM    785  O   GLY A 186       2.224 -28.051 -53.755  1.00 22.34           O  
ATOM    786  N   TYR A 187       1.659 -29.075 -51.823  1.00 24.67           N  
ATOM    787  CA  TYR A 187       1.196 -30.292 -52.474  1.00 23.35           C  
ATOM    788  C   TYR A 187       0.028 -29.995 -53.420  1.00 24.17           C  
ATOM    789  O   TYR A 187       0.016 -30.419 -54.579  1.00 24.60           O  
ATOM    790  CB  TYR A 187       0.776 -31.388 -51.463  1.00 19.51           C  
ATOM    791  CG  TYR A 187       0.265 -32.581 -52.226  1.00 24.56           C  
ATOM    792  CD1 TYR A 187       1.155 -33.433 -52.877  1.00 27.80           C  
ATOM    793  CD2 TYR A 187      -1.099 -32.802 -52.387  1.00 23.73           C  
ATOM    794  CE1 TYR A 187       0.710 -34.481 -53.638  1.00 28.84           C  
ATOM    795  CE2 TYR A 187      -1.566 -33.855 -53.155  1.00 25.99           C  
ATOM    796  CZ  TYR A 187      -0.658 -34.696 -53.773  1.00 34.12           C  
ATOM    797  OH  TYR A 187      -1.108 -35.748 -54.534  1.00 31.83           O  
ATOM    798  N   VAL A 188      -0.954 -29.270 -52.903  1.00 21.85           N  
ATOM    799  CA  VAL A 188      -2.181 -28.996 -53.627  1.00 24.38           C  
ATOM    800  C   VAL A 188      -1.887 -28.102 -54.807  1.00 27.46           C  
ATOM    801  O   VAL A 188      -2.435 -28.291 -55.898  1.00 29.41           O  
ATOM    802  CB  VAL A 188      -3.220 -28.348 -52.700  1.00 24.29           C  
ATOM    803  CG1 VAL A 188      -4.432 -27.876 -53.482  1.00 23.98           C  
ATOM    804  CG2 VAL A 188      -3.628 -29.335 -51.629  1.00 19.87           C  
ATOM    805  N   GLN A 189      -0.993 -27.139 -54.584  1.00 25.40           N  
ATOM    806  CA  GLN A 189      -0.609 -26.209 -55.622  1.00 22.82           C  
ATOM    807  C   GLN A 189       0.021 -26.917 -56.800  1.00 25.54           C  
ATOM    808  O   GLN A 189      -0.404 -26.715 -57.939  1.00 30.62           O  
ATOM    809  CB  GLN A 189       0.331 -25.134 -55.076  1.00 27.16           C  
ATOM    810  CG  GLN A 189       0.838 -24.161 -56.124  1.00 24.46           C  
ATOM    811  CD  GLN A 189      -0.271 -23.362 -56.809  1.00 35.09           C  
ATOM    812  OE1 GLN A 189      -1.360 -23.176 -56.266  1.00 31.08           O  
ATOM    813  NE2 GLN A 189       0.013 -22.889 -58.021  1.00 38.64           N  
ATOM    814  N   GLN A 190       1.033 -27.741 -56.543  1.00 24.66           N  
ATOM    815  CA  GLN A 190       1.702 -28.429 -57.641  1.00 27.00           C  
ATOM    816  C   GLN A 190       0.771 -29.417 -58.324  1.00 29.04           C  
ATOM    817  O   GLN A 190       0.867 -29.618 -59.526  1.00 34.91           O  
ATOM    818  CB  GLN A 190       3.007 -29.106 -57.202  1.00 25.30           C  
ATOM    819  CG  GLN A 190       2.865 -30.288 -56.236  1.00 23.87           C  
ATOM    820  CD  GLN A 190       2.527 -31.616 -56.925  1.00 31.03           C  
ATOM    821  OE1 GLN A 190       2.880 -31.840 -58.089  1.00 27.06           O  
ATOM    822  NE2 GLN A 190       1.820 -32.495 -56.202  1.00 26.88           N  
ATOM    823  N   LYS A 191      -0.137 -30.025 -57.563  1.00 28.86           N  
ATOM    824  CA  LYS A 191      -1.050 -31.008 -58.131  1.00 32.11           C  
ATOM    825  C   LYS A 191      -1.931 -30.354 -59.181  1.00 39.85           C  
ATOM    826  O   LYS A 191      -2.173 -30.914 -60.254  1.00 37.34           O  
ATOM    827  CB  LYS A 191      -1.942 -31.614 -57.055  1.00 32.07           C  
ATOM    828  CG  LYS A 191      -2.815 -32.749 -57.575  1.00 33.33           C  
ATOM    829  CD  LYS A 191      -1.928 -33.820 -58.207  1.00 35.71           C  
ATOM    830  CE  LYS A 191      -2.707 -35.082 -58.548  1.00 46.67           C  
ATOM    831  NZ  LYS A 191      -3.868 -34.832 -59.457  1.00 52.72           N  
ATOM    832  N   PHE A 192      -2.395 -29.151 -58.864  1.00 34.08           N  
ATOM    833  CA  PHE A 192      -3.340 -28.458 -59.717  1.00 35.28           C  
ATOM    834  C   PHE A 192      -2.671 -27.636 -60.819  1.00 39.56           C  
ATOM    835  O   PHE A 192      -3.285 -27.400 -61.858  1.00 41.13           O  
ATOM    836  CB  PHE A 192      -4.264 -27.576 -58.874  1.00 33.94           C  
ATOM    837  CG  PHE A 192      -5.273 -28.347 -58.077  1.00 40.65           C  
ATOM    838  CD1 PHE A 192      -5.701 -29.598 -58.502  1.00 46.82           C  
ATOM    839  CD2 PHE A 192      -5.818 -27.814 -56.916  1.00 46.72           C  
ATOM    840  CE1 PHE A 192      -6.652 -30.319 -57.778  1.00 50.62           C  
ATOM    841  CE2 PHE A 192      -6.775 -28.518 -56.183  1.00 48.45           C  
ATOM    842  CZ  PHE A 192      -7.188 -29.781 -56.617  1.00 49.55           C  
ATOM    843  N   SER A 193      -1.426 -27.202 -60.614  1.00 33.02           N  
ATOM    844  CA  SER A 193      -0.842 -26.228 -61.538  1.00 31.49           C  
ATOM    845  C   SER A 193       0.672 -26.340 -61.739  1.00 32.89           C  
ATOM    846  O   SER A 193       1.325 -25.422 -62.246  1.00 34.75           O  
ATOM    847  CB  SER A 193      -1.196 -24.822 -61.069  1.00 38.35           C  
ATOM    848  OG  SER A 193      -2.513 -24.802 -60.543  1.00 41.81           O  
ATOM    849  N   GLY A 194       1.243 -27.460 -61.340  1.00 29.50           N  
ATOM    850  CA  GLY A 194       2.659 -27.647 -61.560  1.00 30.13           C  
ATOM    851  C   GLY A 194       3.485 -27.007 -60.466  1.00 31.71           C  
ATOM    852  O   GLY A 194       2.950 -26.316 -59.598  1.00 28.33           O  
ATOM    853  N   PRO A 195       4.799 -27.237 -60.520  1.00 26.55           N  
ATOM    854  CA  PRO A 195       5.733 -26.958 -59.423  1.00 31.99           C  
ATOM    855  C   PRO A 195       6.300 -25.526 -59.368  1.00 31.77           C  
ATOM    856  O   PRO A 195       7.098 -25.208 -58.474  1.00 28.33           O  
ATOM    857  CB  PRO A 195       6.870 -27.957 -59.700  1.00 32.12           C  
ATOM    858  CG  PRO A 195       6.857 -28.077 -61.217  1.00 31.92           C  
ATOM    859  CD  PRO A 195       5.423 -27.997 -61.620  1.00 26.33           C  
ATOM    860  N   TRP A 196       5.899 -24.666 -60.294  1.00 34.77           N  
ATOM    861  CA  TRP A 196       6.486 -23.323 -60.360  1.00 38.43           C  
ATOM    862  C   TRP A 196       5.666 -22.285 -59.599  1.00 34.15           C  
ATOM    863  O   TRP A 196       4.791 -21.636 -60.168  1.00 35.42           O  
ATOM    864  CB  TRP A 196       6.689 -22.896 -61.818  1.00 37.15           C  
ATOM    865  CG  TRP A 196       7.503 -23.886 -62.577  1.00 38.05           C  
ATOM    866  CD1 TRP A 196       7.060 -24.767 -63.540  1.00 37.27           C  
ATOM    867  CD2 TRP A 196       8.898 -24.142 -62.407  1.00 31.00           C  
ATOM    868  NE1 TRP A 196       8.112 -25.533 -63.991  1.00 35.28           N  
ATOM    869  CE2 TRP A 196       9.247 -25.175 -63.307  1.00 29.09           C  
ATOM    870  CE3 TRP A 196       9.891 -23.587 -61.595  1.00 33.27           C  
ATOM    871  CZ2 TRP A 196      10.543 -25.658 -63.416  1.00 28.84           C  
ATOM    872  CZ3 TRP A 196      11.183 -24.077 -61.696  1.00 33.50           C  
ATOM    873  CH2 TRP A 196      11.498 -25.103 -62.601  1.00 34.32           C  
ATOM    874  N   PHE A 197       5.975 -22.140 -58.312  1.00 31.67           N  
ATOM    875  CA  PHE A 197       5.202 -21.304 -57.382  1.00 34.09           C  
ATOM    876  C   PHE A 197       6.084 -21.049 -56.166  1.00 29.01           C  
ATOM    877  O   PHE A 197       7.143 -21.654 -56.034  1.00 29.65           O  
ATOM    878  CB  PHE A 197       3.900 -21.998 -56.944  1.00 29.30           C  
ATOM    879  CG  PHE A 197       4.126 -23.289 -56.169  1.00 32.35           C  
ATOM    880  CD1 PHE A 197       4.303 -23.272 -54.785  1.00 31.28           C  
ATOM    881  CD2 PHE A 197       4.173 -24.512 -56.828  1.00 28.83           C  
ATOM    882  CE1 PHE A 197       4.521 -24.452 -54.080  1.00 28.27           C  
ATOM    883  CE2 PHE A 197       4.394 -25.690 -56.131  1.00 28.78           C  
ATOM    884  CZ  PHE A 197       4.570 -25.658 -54.752  1.00 26.90           C  
ATOM    885  N   GLY A 198       5.650 -20.161 -55.282  1.00 24.26           N  
ATOM    886  CA  GLY A 198       6.434 -19.821 -54.108  1.00 24.82           C  
ATOM    887  C   GLY A 198       5.675 -18.985 -53.097  1.00 29.08           C  
ATOM    888  O   GLY A 198       4.576 -18.475 -53.369  1.00 25.61           O  
ATOM    889  N   GLY A 199       6.242 -18.844 -51.908  1.00 23.07           N  
ATOM    890  CA  GLY A 199       5.673 -17.889 -50.983  1.00 26.35           C  
ATOM    891  C   GLY A 199       5.065 -18.433 -49.717  1.00 26.69           C  
ATOM    892  O   GLY A 199       4.726 -19.613 -49.640  1.00 30.76           O  
ATOM    893  N   LEU A 200       4.926 -17.550 -48.731  1.00 28.90           N  
ATOM    894  CA  LEU A 200       4.329 -17.881 -47.442  1.00 28.53           C  
ATOM    895  C   LEU A 200       2.798 -17.877 -47.381  1.00 22.35           C  
ATOM    896  O   LEU A 200       2.252 -17.924 -46.293  1.00 26.26           O  
ATOM    897  CB  LEU A 200       4.857 -16.932 -46.363  1.00 25.52           C  
ATOM    898  CG  LEU A 200       6.197 -17.317 -45.735  1.00 35.84           C  
ATOM    899  CD1 LEU A 200       6.663 -16.252 -44.730  1.00 26.92           C  
ATOM    900  CD2 LEU A 200       6.111 -18.708 -45.079  1.00 23.08           C  
ATOM    901  N   SER A 201       2.099 -17.831 -48.511  1.00 22.26           N  
ATOM    902  CA  SER A 201       0.638 -17.651 -48.454  1.00 28.05           C  
ATOM    903  C   SER A 201      -0.122 -18.775 -47.772  1.00 27.64           C  
ATOM    904  O   SER A 201      -1.061 -18.516 -47.018  1.00 23.46           O  
ATOM    905  CB  SER A 201       0.031 -17.397 -49.830  1.00 27.47           C  
ATOM    906  OG  SER A 201       0.456 -16.140 -50.302  1.00 40.95           O  
ATOM    907  N   GLY A 202       0.287 -20.016 -48.044  1.00 27.77           N  
ATOM    908  CA  GLY A 202      -0.353 -21.166 -47.450  1.00 21.01           C  
ATOM    909  C   GLY A 202      -0.179 -21.098 -45.960  1.00 19.33           C  
ATOM    910  O   GLY A 202      -1.094 -21.393 -45.203  1.00 24.13           O  
ATOM    911  N   VAL A 203       1.010 -20.685 -45.536  1.00 22.76           N  
ATOM    912  CA  VAL A 203       1.331 -20.645 -44.119  1.00 17.76           C  
ATOM    913  C   VAL A 203       0.487 -19.590 -43.417  1.00 25.11           C  
ATOM    914  O   VAL A 203       0.009 -19.825 -42.311  1.00 24.84           O  
ATOM    915  CB  VAL A 203       2.828 -20.398 -43.899  1.00 19.73           C  
ATOM    916  CG1 VAL A 203       3.129 -20.149 -42.426  1.00 17.87           C  
ATOM    917  CG2 VAL A 203       3.634 -21.574 -44.419  1.00 18.19           C  
ATOM    918  N   VAL A 204       0.285 -18.442 -44.076  1.00 24.16           N  
ATOM    919  CA  VAL A 204      -0.494 -17.341 -43.511  1.00 21.63           C  
ATOM    920  C   VAL A 204      -1.958 -17.715 -43.350  1.00 21.11           C  
ATOM    921  O   VAL A 204      -2.556 -17.462 -42.310  1.00 27.20           O  
ATOM    922  CB  VAL A 204      -0.318 -16.022 -44.337  1.00 25.98           C  
ATOM    923  CG1 VAL A 204      -1.276 -14.941 -43.855  1.00 25.77           C  
ATOM    924  CG2 VAL A 204       1.129 -15.545 -44.250  1.00 20.21           C  
ATOM    925  N   TYR A 205      -2.521 -18.346 -44.374  1.00 25.83           N  
ATOM    926  CA  TYR A 205      -3.883 -18.872 -44.324  1.00 27.29           C  
ATOM    927  C   TYR A 205      -4.076 -19.820 -43.140  1.00 27.76           C  
ATOM    928  O   TYR A 205      -5.088 -19.769 -42.442  1.00 27.38           O  
ATOM    929  CB  TYR A 205      -4.226 -19.586 -45.643  1.00 29.67           C  
ATOM    930  CG  TYR A 205      -4.883 -18.688 -46.679  1.00 29.60           C  
ATOM    931  CD1 TYR A 205      -6.260 -18.479 -46.668  1.00 32.34           C  
ATOM    932  CD2 TYR A 205      -4.131 -18.045 -47.655  1.00 29.51           C  
ATOM    933  CE1 TYR A 205      -6.868 -17.659 -47.592  1.00 32.00           C  
ATOM    934  CE2 TYR A 205      -4.737 -17.216 -48.591  1.00 33.39           C  
ATOM    935  CZ  TYR A 205      -6.107 -17.032 -48.550  1.00 33.35           C  
ATOM    936  OH  TYR A 205      -6.731 -16.231 -49.474  1.00 38.45           O  
ATOM    937  N   ALA A 206      -3.089 -20.680 -42.917  1.00 23.76           N  
ATOM    938  CA  ALA A 206      -3.075 -21.539 -41.737  1.00 26.37           C  
ATOM    939  C   ALA A 206      -3.055 -20.752 -40.430  1.00 28.33           C  
ATOM    940  O   ALA A 206      -3.829 -21.058 -39.521  1.00 25.07           O  
ATOM    941  CB  ALA A 206      -1.888 -22.470 -41.789  1.00 23.88           C  
ATOM    942  N   LEU A 207      -2.149 -19.769 -40.317  1.00 24.27           N  
ATOM    943  CA  LEU A 207      -2.068 -18.960 -39.096  1.00 25.16           C  
ATOM    944  C   LEU A 207      -3.361 -18.189 -38.821  1.00 28.37           C  
ATOM    945  O   LEU A 207      -3.849 -18.168 -37.698  1.00 28.70           O  
ATOM    946  CB  LEU A 207      -0.881 -18.006 -39.119  1.00 24.10           C  
ATOM    947  CG  LEU A 207       0.477 -18.670 -38.921  1.00 29.39           C  
ATOM    948  CD1 LEU A 207       1.593 -17.711 -39.277  1.00 26.61           C  
ATOM    949  CD2 LEU A 207       0.642 -19.179 -37.487  1.00 26.67           C  
ATOM    950  N   MET A 208      -3.945 -17.574 -39.834  1.00 26.95           N  
ATOM    951  C   MET A 208      -6.344 -17.800 -39.300  1.00 31.59           C  
ATOM    952  O   MET A 208      -7.217 -17.481 -38.502  1.00 37.32           O  
ATOM    953  CA AMET A 208      -5.199 -16.850 -39.664  0.46 31.05           C  
ATOM    954  CB AMET A 208      -5.523 -16.070 -40.941  0.46 31.22           C  
ATOM    955  CG AMET A 208      -6.738 -15.167 -40.853  0.46 33.59           C  
ATOM    956  SD AMET A 208      -8.261 -16.098 -41.113  0.46 45.79           S  
ATOM    957  CE AMET A 208      -7.858 -16.939 -42.642  0.46 37.07           C  
ATOM    958  CA BMET A 208      -5.178 -16.856 -39.566  0.54 31.03           C  
ATOM    959  CB BMET A 208      -5.508 -15.834 -40.648  0.54 31.45           C  
ATOM    960  CG BMET A 208      -5.693 -16.402 -42.008  0.54 32.45           C  
ATOM    961  SD BMET A 208      -7.025 -15.515 -42.811  0.54 44.40           S  
ATOM    962  CE BMET A 208      -8.417 -16.515 -42.291  0.54 40.56           C  
ATOM    963  N   GLY A 209      -6.359 -18.965 -39.927  1.00 31.06           N  
ATOM    964  CA  GLY A 209      -7.381 -19.940 -39.600  1.00 29.10           C  
ATOM    965  C   GLY A 209      -7.171 -20.408 -38.164  1.00 34.97           C  
ATOM    966  O   GLY A 209      -8.130 -20.589 -37.407  1.00 32.73           O  
ATOM    967  N   TYR A 210      -5.907 -20.557 -37.769  1.00 27.88           N  
ATOM    968  CA  TYR A 210      -5.613 -21.026 -36.429  1.00 29.27           C  
ATOM    969  C   TYR A 210      -6.020 -20.037 -35.346  1.00 34.01           C  
ATOM    970  O   TYR A 210      -6.791 -20.381 -34.446  1.00 32.61           O  
ATOM    971  CB  TYR A 210      -4.140 -21.382 -36.267  1.00 24.94           C  
ATOM    972  CG  TYR A 210      -3.852 -21.947 -34.895  1.00 31.37           C  
ATOM    973  CD1 TYR A 210      -3.983 -23.311 -34.638  1.00 25.33           C  
ATOM    974  CD2 TYR A 210      -3.460 -21.109 -33.844  1.00 35.33           C  
ATOM    975  CE1 TYR A 210      -3.721 -23.820 -33.370  1.00 28.00           C  
ATOM    976  CE2 TYR A 210      -3.210 -21.605 -32.583  1.00 34.53           C  
ATOM    977  CZ  TYR A 210      -3.353 -22.959 -32.342  1.00 33.72           C  
ATOM    978  OH  TYR A 210      -3.095 -23.444 -31.075  1.00 34.31           O  
ATOM    979  N   VAL A 211      -5.459 -18.831 -35.421  1.00 32.83           N  
ATOM    980  CA  VAL A 211      -5.743 -17.767 -34.467  1.00 33.96           C  
ATOM    981  C   VAL A 211      -7.248 -17.496 -34.385  1.00 37.25           C  
ATOM    982  O   VAL A 211      -7.821 -17.424 -33.294  1.00 37.51           O  
ATOM    983  CB  VAL A 211      -4.975 -16.463 -34.817  1.00 38.34           C  
ATOM    984  CG1 VAL A 211      -5.444 -15.319 -33.956  1.00 32.45           C  
ATOM    985  CG2 VAL A 211      -3.476 -16.658 -34.643  1.00 27.79           C  
ATOM    986  N   TRP A 212      -7.899 -17.376 -35.533  1.00 31.75           N  
ATOM    987  CA  TRP A 212      -9.329 -17.128 -35.513  1.00 36.80           C  
ATOM    988  C   TRP A 212     -10.139 -18.216 -34.782  1.00 40.78           C  
ATOM    989  O   TRP A 212     -10.848 -17.931 -33.822  1.00 44.57           O  
ATOM    990  CB  TRP A 212      -9.869 -16.943 -36.918  1.00 34.50           C  
ATOM    991  CG  TRP A 212     -11.319 -16.767 -36.873  1.00 40.13           C  
ATOM    992  CD1 TRP A 212     -11.996 -15.647 -36.476  1.00 40.23           C  
ATOM    993  CD2 TRP A 212     -12.306 -17.745 -37.190  1.00 44.25           C  
ATOM    994  NE1 TRP A 212     -13.343 -15.865 -36.553  1.00 42.17           N  
ATOM    995  CE2 TRP A 212     -13.564 -17.144 -36.991  1.00 37.90           C  
ATOM    996  CE3 TRP A 212     -12.251 -19.072 -37.640  1.00 41.35           C  
ATOM    997  CZ2 TRP A 212     -14.757 -17.820 -37.217  1.00 42.49           C  
ATOM    998  CZ3 TRP A 212     -13.437 -19.743 -37.870  1.00 39.71           C  
ATOM    999  CH2 TRP A 212     -14.678 -19.115 -37.656  1.00 44.33           C  
ATOM   1000  N   LEU A 213     -10.028 -19.459 -35.233  1.00 40.40           N  
ATOM   1001  CA  LEU A 213     -10.803 -20.543 -34.645  1.00 39.39           C  
ATOM   1002  C   LEU A 213     -10.448 -20.757 -33.178  1.00 41.85           C  
ATOM   1003  O   LEU A 213     -11.324 -21.011 -32.350  1.00 44.92           O  
ATOM   1004  CB  LEU A 213     -10.622 -21.849 -35.430  1.00 34.51           C  
ATOM   1005  CG  LEU A 213     -11.550 -22.968 -34.934  1.00 39.87           C  
ATOM   1006  CD1 LEU A 213     -12.955 -22.427 -34.822  1.00 40.48           C  
ATOM   1007  CD2 LEU A 213     -11.538 -24.205 -35.843  1.00 32.62           C  
ATOM   1008  N   ARG A 214      -9.165 -20.655 -32.857  1.00 35.24           N  
ATOM   1009  CA  ARG A 214      -8.718 -20.847 -31.484  1.00 37.62           C  
ATOM   1010  C   ARG A 214      -9.434 -19.879 -30.543  1.00 46.35           C  
ATOM   1011  O   ARG A 214     -10.034 -20.301 -29.561  1.00 47.27           O  
ATOM   1012  CB  ARG A 214      -7.198 -20.691 -31.383  1.00 39.47           C  
ATOM   1013  CG  ARG A 214      -6.629 -21.091 -30.056  1.00 37.75           C  
ATOM   1014  CD  ARG A 214      -6.849 -22.564 -29.778  1.00 43.90           C  
ATOM   1015  NE  ARG A 214      -6.621 -22.858 -28.366  1.00 43.51           N  
ATOM   1016  CZ  ARG A 214      -5.421 -23.019 -27.822  1.00 42.87           C  
ATOM   1017  NH1 ARG A 214      -4.335 -22.916 -28.566  1.00 37.63           N  
ATOM   1018  NH2 ARG A 214      -5.303 -23.274 -26.527  1.00 53.44           N  
ATOM   1019  N   GLY A 215      -9.393 -18.586 -30.867  1.00 49.39           N  
ATOM   1020  CA  GLY A 215     -10.060 -17.565 -30.074  1.00 48.79           C  
ATOM   1021  C   GLY A 215     -11.575 -17.690 -30.090  1.00 50.46           C  
ATOM   1022  O   GLY A 215     -12.245 -17.444 -29.092  1.00 54.77           O  
ATOM   1023  N   GLU A 216     -12.115 -18.081 -31.234  1.00 48.16           N  
ATOM   1024  CA  GLU A 216     -13.553 -18.261 -31.395  1.00 48.43           C  
ATOM   1025  C   GLU A 216     -14.095 -19.388 -30.523  1.00 54.29           C  
ATOM   1026  O   GLU A 216     -15.286 -19.440 -30.237  1.00 62.04           O  
ATOM   1027  CB  GLU A 216     -13.874 -18.580 -32.861  1.00 49.82           C  
ATOM   1028  CG  GLU A 216     -15.340 -18.505 -33.223  1.00 55.01           C  
ATOM   1029  CD  GLU A 216     -15.802 -17.079 -33.506  1.00 66.93           C  
ATOM   1030  OE1 GLU A 216     -15.161 -16.110 -33.020  1.00 58.93           O  
ATOM   1031  OE2 GLU A 216     -16.809 -16.928 -34.232  1.00 71.34           O  
ATOM   1032  N   ARG A 217     -13.226 -20.303 -30.112  1.00 57.89           N  
ATOM   1033  CA  ARG A 217     -13.679 -21.499 -29.421  1.00 51.35           C  
ATOM   1034  C   ARG A 217     -13.121 -21.588 -28.017  1.00 59.31           C  
ATOM   1035  O   ARG A 217     -13.539 -22.437 -27.229  1.00 61.29           O  
ATOM   1036  CB  ARG A 217     -13.261 -22.745 -30.193  1.00 51.49           C  
ATOM   1037  CG  ARG A 217     -14.110 -23.051 -31.403  1.00 53.72           C  
ATOM   1038  CD  ARG A 217     -13.665 -24.364 -32.027  1.00 56.04           C  
ATOM   1039  NE  ARG A 217     -13.567 -25.441 -31.047  1.00 52.12           N  
ATOM   1040  CZ  ARG A 217     -14.416 -26.462 -30.978  1.00 60.28           C  
ATOM   1041  NH1 ARG A 217     -15.423 -26.540 -31.840  1.00 57.40           N  
ATOM   1042  NH2 ARG A 217     -14.253 -27.406 -30.056  1.00 57.87           N  
ATOM   1043  N   ASP A 218     -12.175 -20.714 -27.706  1.00 58.61           N  
ATOM   1044  CA  ASP A 218     -11.448 -20.817 -26.452  1.00 63.45           C  
ATOM   1045  C   ASP A 218     -10.698 -19.529 -26.146  1.00 66.95           C  
ATOM   1046  O   ASP A 218      -9.472 -19.471 -26.284  1.00 66.63           O  
ATOM   1047  CB  ASP A 218     -10.476 -22.001 -26.524  1.00 64.98           C  
ATOM   1048  CG  ASP A 218      -9.680 -22.183 -25.251  1.00 72.28           C  
ATOM   1049  OD1 ASP A 218     -10.158 -21.747 -24.175  1.00 78.26           O  
ATOM   1050  OD2 ASP A 218      -8.570 -22.754 -25.337  1.00 62.75           O  
ATOM   1051  N   PRO A 219     -11.434 -18.485 -25.734  1.00 65.51           N  
ATOM   1052  CA  PRO A 219     -10.810 -17.213 -25.352  1.00 67.47           C  
ATOM   1053  C   PRO A 219      -9.781 -17.386 -24.227  1.00 69.69           C  
ATOM   1054  O   PRO A 219      -8.793 -16.649 -24.182  1.00 70.32           O  
ATOM   1055  CB  PRO A 219     -11.999 -16.371 -24.870  1.00 68.70           C  
ATOM   1056  CG  PRO A 219     -13.068 -17.370 -24.527  1.00 66.92           C  
ATOM   1057  CD  PRO A 219     -12.890 -18.474 -25.518  1.00 64.62           C  
ATOM   1058  N   GLN A 220     -10.005 -18.366 -23.352  1.00 74.24           N  
ATOM   1059  CA  GLN A 220      -9.123 -18.618 -22.210  1.00 71.99           C  
ATOM   1060  C   GLN A 220      -7.672 -18.893 -22.621  1.00 75.69           C  
ATOM   1061  O   GLN A 220      -6.749 -18.762 -21.807  1.00 75.38           O  
ATOM   1062  CB  GLN A 220      -9.667 -19.770 -21.356  1.00 74.79           C  
ATOM   1063  N   SER A 221      -7.481 -19.266 -23.886  1.00 73.16           N  
ATOM   1064  CA  SER A 221      -6.150 -19.475 -24.459  1.00 69.56           C  
ATOM   1065  C   SER A 221      -5.340 -18.180 -24.502  1.00 66.43           C  
ATOM   1066  O   SER A 221      -4.119 -18.187 -24.327  1.00 65.80           O  
ATOM   1067  CB  SER A 221      -6.278 -20.046 -25.875  1.00 67.62           C  
ATOM   1068  OG  SER A 221      -7.116 -19.224 -26.682  1.00 66.63           O  
ATOM   1069  N   GLY A 222      -6.033 -17.070 -24.747  1.00 71.57           N  
ATOM   1070  CA  GLY A 222      -5.402 -15.765 -24.793  1.00 64.92           C  
ATOM   1071  C   GLY A 222      -5.144 -15.320 -26.215  1.00 62.67           C  
ATOM   1072  O   GLY A 222      -4.764 -14.183 -26.468  1.00 65.00           O  
ATOM   1073  N   ILE A 223      -5.353 -16.222 -27.160  1.00 63.51           N  
ATOM   1074  CA  ILE A 223      -5.145 -15.880 -28.554  1.00 57.87           C  
ATOM   1075  C   ILE A 223      -6.497 -15.727 -29.246  1.00 52.51           C  
ATOM   1076  O   ILE A 223      -7.457 -16.431 -28.911  1.00 54.37           O  
ATOM   1077  CB  ILE A 223      -4.233 -16.913 -29.255  1.00 51.15           C  
ATOM   1078  CG1 ILE A 223      -3.397 -16.239 -30.330  1.00 50.92           C  
ATOM   1079  CG2 ILE A 223      -5.029 -18.047 -29.848  1.00 49.02           C  
ATOM   1080  CD1 ILE A 223      -2.150 -16.994 -30.646  1.00 47.32           C  
ATOM   1081  N   TYR A 224      -6.575 -14.781 -30.179  1.00 47.05           N  
ATOM   1082  CA  TYR A 224      -7.823 -14.484 -30.884  1.00 48.26           C  
ATOM   1083  C   TYR A 224      -7.555 -13.501 -32.047  1.00 44.82           C  
ATOM   1084  O   TYR A 224      -6.622 -12.697 -32.016  1.00 37.80           O  
ATOM   1085  CB  TYR A 224      -8.866 -13.898 -29.912  1.00 45.33           C  
ATOM   1086  CG  TYR A 224      -8.537 -12.475 -29.518  1.00 51.48           C  
ATOM   1087  CD1 TYR A 224      -7.565 -12.208 -28.563  1.00 51.75           C  
ATOM   1088  CD2 TYR A 224      -9.166 -11.395 -30.136  1.00 48.75           C  
ATOM   1089  CE1 TYR A 224      -7.231 -10.898 -28.221  1.00 61.41           C  
ATOM   1090  CE2 TYR A 224      -8.845 -10.088 -29.802  1.00 54.00           C  
ATOM   1091  CZ  TYR A 224      -7.873  -9.844 -28.843  1.00 62.79           C  
ATOM   1092  OH  TYR A 224      -7.543  -8.547 -28.509  1.00 58.79           O  
ATOM   1093  N   LEU A 225      -8.370 -13.575 -33.085  1.00 39.84           N  
ATOM   1094  CA  LEU A 225      -8.236 -12.632 -34.175  1.00 44.05           C  
ATOM   1095  C   LEU A 225      -9.257 -11.519 -33.945  1.00 45.23           C  
ATOM   1096  O   LEU A 225     -10.453 -11.719 -34.127  1.00 45.72           O  
ATOM   1097  CB  LEU A 225      -8.467 -13.337 -35.513  1.00 38.29           C  
ATOM   1098  CG  LEU A 225      -8.103 -12.603 -36.805  1.00 39.01           C  
ATOM   1099  CD1 LEU A 225      -6.660 -12.093 -36.781  1.00 37.40           C  
ATOM   1100  CD2 LEU A 225      -8.333 -13.541 -37.989  1.00 38.21           C  
ATOM   1101  N   GLN A 226      -8.788 -10.353 -33.514  1.00 46.78           N  
ATOM   1102  CA  GLN A 226      -9.697  -9.251 -33.211  1.00 51.40           C  
ATOM   1103  C   GLN A 226     -10.446  -8.755 -34.456  1.00 47.41           C  
ATOM   1104  O   GLN A 226      -9.953  -8.881 -35.582  1.00 45.59           O  
ATOM   1105  CB  GLN A 226      -8.948  -8.097 -32.553  1.00 47.00           C  
ATOM   1106  CG  GLN A 226      -7.978  -7.411 -33.462  1.00 49.54           C  
ATOM   1107  CD  GLN A 226      -7.161  -6.388 -32.723  1.00 65.09           C  
ATOM   1108  OE1 GLN A 226      -7.621  -5.271 -32.477  1.00 68.10           O  
ATOM   1109  NE2 GLN A 226      -5.943  -6.766 -32.345  1.00 63.03           N  
ATOM   1110  N   ARG A 227     -11.627  -8.182 -34.225  1.00 40.72           N  
ATOM   1111  CA  ARG A 227     -12.574  -7.808 -35.279  1.00 42.49           C  
ATOM   1112  C   ARG A 227     -11.980  -7.054 -36.474  1.00 42.96           C  
ATOM   1113  O   ARG A 227     -12.231  -7.423 -37.618  1.00 43.69           O  
ATOM   1114  CB  ARG A 227     -13.738  -7.014 -34.679  1.00 44.75           C  
ATOM   1115  CG  ARG A 227     -14.709  -7.850 -33.863  1.00 44.03           C  
ATOM   1116  CD  ARG A 227     -15.723  -6.963 -33.190  1.00 41.26           C  
ATOM   1117  NE  ARG A 227     -16.836  -7.728 -32.657  1.00 43.68           N  
ATOM   1118  CZ  ARG A 227     -17.931  -7.188 -32.139  1.00 45.11           C  
ATOM   1119  NH1 ARG A 227     -18.050  -5.872 -32.087  1.00 44.09           N  
ATOM   1120  NH2 ARG A 227     -18.905  -7.959 -31.674  1.00 44.52           N  
ATOM   1121  N   GLY A 228     -11.193  -6.014 -36.219  1.00 37.78           N  
ATOM   1122  CA  GLY A 228     -10.573  -5.280 -37.306  1.00 36.32           C  
ATOM   1123  C   GLY A 228      -9.742  -6.189 -38.199  1.00 45.88           C  
ATOM   1124  O   GLY A 228      -9.758  -6.060 -39.433  1.00 41.64           O  
ATOM   1125  N   LEU A 229      -9.021  -7.127 -37.580  1.00 50.08           N  
ATOM   1126  CA  LEU A 229      -8.155  -8.036 -38.338  1.00 45.23           C  
ATOM   1127  C   LEU A 229      -8.930  -9.113 -39.086  1.00 39.03           C  
ATOM   1128  O   LEU A 229      -8.586  -9.437 -40.216  1.00 41.21           O  
ATOM   1129  CB  LEU A 229      -7.057  -8.631 -37.461  1.00 47.18           C  
ATOM   1130  CG  LEU A 229      -5.997  -7.601 -37.067  1.00 51.23           C  
ATOM   1131  CD1 LEU A 229      -5.053  -8.220 -36.081  1.00 47.61           C  
ATOM   1132  CD2 LEU A 229      -5.238  -7.070 -38.274  1.00 41.87           C  
ATOM   1133  N   ILE A 230      -9.989  -9.639 -38.474  1.00 37.10           N  
ATOM   1134  CA  ILE A 230     -10.902 -10.523 -39.187  1.00 36.45           C  
ATOM   1135  C   ILE A 230     -11.372  -9.842 -40.473  1.00 48.24           C  
ATOM   1136  O   ILE A 230     -11.481 -10.481 -41.531  1.00 48.05           O  
ATOM   1137  CB  ILE A 230     -12.126 -10.844 -38.348  1.00 41.37           C  
ATOM   1138  CG1 ILE A 230     -11.730 -11.609 -37.083  1.00 40.89           C  
ATOM   1139  CG2 ILE A 230     -13.124 -11.627 -39.159  1.00 36.99           C  
ATOM   1140  CD1 ILE A 230     -12.911 -11.885 -36.147  1.00 44.18           C  
ATOM   1141  N   ILE A 231     -11.621  -8.533 -40.387  1.00 44.49           N  
ATOM   1142  CA  ILE A 231     -12.046  -7.761 -41.551  1.00 38.96           C  
ATOM   1143  C   ILE A 231     -10.891  -7.544 -42.548  1.00 41.80           C  
ATOM   1144  O   ILE A 231     -11.051  -7.758 -43.752  1.00 37.62           O  
ATOM   1145  CB  ILE A 231     -12.680  -6.394 -41.145  1.00 41.23           C  
ATOM   1146  CG1 ILE A 231     -13.972  -6.597 -40.345  1.00 35.35           C  
ATOM   1147  CG2 ILE A 231     -12.938  -5.530 -42.379  1.00 35.09           C  
ATOM   1148  CD1 ILE A 231     -15.128  -7.181 -41.154  1.00 38.52           C  
ATOM   1149  N   PHE A 232      -9.737  -7.105 -42.051  1.00 36.06           N  
ATOM   1150  CA  PHE A 232      -8.561  -6.955 -42.901  1.00 45.21           C  
ATOM   1151  C   PHE A 232      -8.242  -8.312 -43.583  1.00 47.01           C  
ATOM   1152  O   PHE A 232      -7.972  -8.371 -44.782  1.00 45.28           O  
ATOM   1153  CB  PHE A 232      -7.380  -6.433 -42.060  1.00 49.88           C  
ATOM   1154  CG  PHE A 232      -6.162  -6.002 -42.867  1.00 51.78           C  
ATOM   1155  CD1 PHE A 232      -6.184  -5.958 -44.255  1.00 56.21           C  
ATOM   1156  CD2 PHE A 232      -4.984  -5.642 -42.215  1.00 56.17           C  
ATOM   1157  CE1 PHE A 232      -5.055  -5.561 -44.974  1.00 56.01           C  
ATOM   1158  CE2 PHE A 232      -3.860  -5.244 -42.925  1.00 49.89           C  
ATOM   1159  CZ  PHE A 232      -3.897  -5.206 -44.301  1.00 54.71           C  
ATOM   1160  N   ALA A 233      -8.325  -9.398 -42.823  1.00 42.15           N  
ATOM   1161  CA  ALA A 233      -8.022 -10.722 -43.344  1.00 43.12           C  
ATOM   1162  C   ALA A 233      -8.975 -11.149 -44.462  1.00 48.40           C  
ATOM   1163  O   ALA A 233      -8.528 -11.592 -45.524  1.00 50.15           O  
ATOM   1164  CB  ALA A 233      -8.024 -11.743 -42.219  1.00 32.99           C  
ATOM   1165  N   LEU A 234     -10.278 -11.027 -44.213  1.00 45.39           N  
ATOM   1166  CA  LEU A 234     -11.299 -11.400 -45.192  1.00 50.10           C  
ATOM   1167  C   LEU A 234     -11.117 -10.680 -46.518  1.00 44.78           C  
ATOM   1168  O   LEU A 234     -11.392 -11.231 -47.579  1.00 49.93           O  
ATOM   1169  CB  LEU A 234     -12.693 -11.082 -44.656  1.00 44.28           C  
ATOM   1170  CG  LEU A 234     -13.273 -12.043 -43.639  1.00 41.56           C  
ATOM   1171  CD1 LEU A 234     -14.507 -11.434 -42.991  1.00 38.47           C  
ATOM   1172  CD2 LEU A 234     -13.607 -13.354 -44.318  1.00 44.28           C  
ATOM   1173  N   ILE A 235     -10.668  -9.435 -46.449  1.00 48.09           N  
ATOM   1174  CA  ILE A 235     -10.460  -8.640 -47.649  1.00 48.18           C  
ATOM   1175  C   ILE A 235      -9.344  -9.247 -48.499  1.00 50.64           C  
ATOM   1176  O   ILE A 235      -9.414  -9.216 -49.732  1.00 50.62           O  
ATOM   1177  CB  ILE A 235     -10.175  -7.144 -47.310  1.00 52.24           C  
ATOM   1178  CG1 ILE A 235     -11.390  -6.516 -46.621  1.00 45.93           C  
ATOM   1179  CG2 ILE A 235      -9.845  -6.343 -48.567  1.00 44.96           C  
ATOM   1180  CD1 ILE A 235     -11.242  -5.022 -46.376  1.00 39.93           C  
ATOM   1181  N   TRP A 236      -8.330  -9.821 -47.842  1.00 56.06           N  
ATOM   1182  CA  TRP A 236      -7.255 -10.528 -48.556  1.00 48.64           C  
ATOM   1183  C   TRP A 236      -7.719 -11.869 -49.110  1.00 41.92           C  
ATOM   1184  O   TRP A 236      -7.424 -12.208 -50.246  1.00 48.61           O  
ATOM   1185  CB  TRP A 236      -6.001 -10.683 -47.691  1.00 52.02           C  
ATOM   1186  CG  TRP A 236      -5.028  -9.543 -47.857  1.00 57.33           C  
ATOM   1187  CD1 TRP A 236      -4.503  -8.764 -46.867  1.00 63.10           C  
ATOM   1188  CD2 TRP A 236      -4.480  -9.043 -49.092  1.00 61.53           C  
ATOM   1189  NE1 TRP A 236      -3.654  -7.816 -47.404  1.00 66.50           N  
ATOM   1190  CE2 TRP A 236      -3.626  -7.966 -48.766  1.00 71.44           C  
ATOM   1191  CE3 TRP A 236      -4.627  -9.404 -50.438  1.00 63.90           C  
ATOM   1192  CZ2 TRP A 236      -2.924  -7.244 -49.739  1.00 72.61           C  
ATOM   1193  CZ3 TRP A 236      -3.931  -8.685 -51.406  1.00 65.66           C  
ATOM   1194  CH2 TRP A 236      -3.089  -7.619 -51.049  1.00 69.90           C  
ATOM   1195  N   ILE A 237      -8.469 -12.614 -48.311  1.00 46.22           N  
ATOM   1196  CA  ILE A 237      -9.095 -13.843 -48.775  1.00 43.27           C  
ATOM   1197  C   ILE A 237      -9.955 -13.617 -50.015  1.00 50.06           C  
ATOM   1198  O   ILE A 237      -9.877 -14.382 -50.982  1.00 48.60           O  
ATOM   1199  CB  ILE A 237      -9.979 -14.441 -47.691  1.00 36.88           C  
ATOM   1200  CG1 ILE A 237      -9.117 -14.958 -46.543  1.00 45.57           C  
ATOM   1201  CG2 ILE A 237     -10.821 -15.555 -48.251  1.00 32.49           C  
ATOM   1202  CD1 ILE A 237      -9.925 -15.705 -45.488  1.00 47.11           C  
ATOM   1203  N   VAL A 238     -10.774 -12.566 -49.977  1.00 50.64           N  
ATOM   1204  CA  VAL A 238     -11.631 -12.212 -51.106  1.00 45.99           C  
ATOM   1205  C   VAL A 238     -10.799 -11.859 -52.325  1.00 42.53           C  
ATOM   1206  O   VAL A 238     -11.064 -12.336 -53.424  1.00 47.60           O  
ATOM   1207  CB  VAL A 238     -12.575 -11.031 -50.764  1.00 40.40           C  
ATOM   1208  CG1 VAL A 238     -13.147 -10.410 -52.035  1.00 40.74           C  
ATOM   1209  CG2 VAL A 238     -13.699 -11.503 -49.854  1.00 46.09           C  
ATOM   1210  N   ALA A 239      -9.791 -11.026 -52.108  1.00 39.79           N  
ATOM   1211  CA  ALA A 239      -8.905 -10.565 -53.165  1.00 44.13           C  
ATOM   1212  C   ALA A 239      -8.325 -11.738 -53.934  1.00 54.37           C  
ATOM   1213  O   ALA A 239      -8.606 -11.909 -55.117  1.00 59.11           O  
ATOM   1214  CB  ALA A 239      -7.785  -9.729 -52.576  1.00 44.06           C  
ATOM   1215  N   GLY A 240      -7.518 -12.544 -53.249  1.00 52.13           N  
ATOM   1216  CA  GLY A 240      -6.929 -13.734 -53.835  1.00 52.46           C  
ATOM   1217  C   GLY A 240      -7.961 -14.645 -54.467  1.00 52.63           C  
ATOM   1218  O   GLY A 240      -7.767 -15.133 -55.573  1.00 59.35           O  
ATOM   1219  N   TRP A 241      -9.074 -14.853 -53.775  1.00 52.54           N  
ATOM   1220  CA  TRP A 241     -10.142 -15.682 -54.311  1.00 49.98           C  
ATOM   1221  C   TRP A 241     -10.565 -15.306 -55.739  1.00 52.24           C  
ATOM   1222  O   TRP A 241     -10.620 -16.166 -56.614  1.00 59.11           O  
ATOM   1223  CB  TRP A 241     -11.345 -15.648 -53.387  1.00 45.92           C  
ATOM   1224  CG  TRP A 241     -12.308 -16.677 -53.729  1.00 47.27           C  
ATOM   1225  CD1 TRP A 241     -13.442 -16.533 -54.468  1.00 46.90           C  
ATOM   1226  CD2 TRP A 241     -12.224 -18.054 -53.378  1.00 56.76           C  
ATOM   1227  NE1 TRP A 241     -14.083 -17.742 -54.587  1.00 47.63           N  
ATOM   1228  CE2 TRP A 241     -13.353 -18.694 -53.925  1.00 55.10           C  
ATOM   1229  CE3 TRP A 241     -11.302 -18.812 -52.650  1.00 51.89           C  
ATOM   1230  CZ2 TRP A 241     -13.588 -20.056 -53.764  1.00 56.97           C  
ATOM   1231  CZ3 TRP A 241     -11.533 -20.163 -52.498  1.00 51.23           C  
ATOM   1232  CH2 TRP A 241     -12.667 -20.772 -53.049  1.00 53.18           C  
ATOM   1233  N   PHE A 242     -10.846 -14.025 -55.972  1.00 53.03           N  
ATOM   1234  CA  PHE A 242     -11.324 -13.555 -57.278  1.00 50.24           C  
ATOM   1235  C   PHE A 242     -10.200 -12.976 -58.120  1.00 52.85           C  
ATOM   1236  O   PHE A 242     -10.446 -12.259 -59.087  1.00 56.34           O  
ATOM   1237  CB  PHE A 242     -12.437 -12.507 -57.113  1.00 46.77           C  
ATOM   1238  CG  PHE A 242     -13.676 -13.040 -56.459  1.00 42.18           C  
ATOM   1239  CD1 PHE A 242     -14.627 -13.712 -57.206  1.00 34.20           C  
ATOM   1240  CD2 PHE A 242     -13.886 -12.873 -55.096  1.00 40.63           C  
ATOM   1241  CE1 PHE A 242     -15.765 -14.216 -56.618  1.00 34.44           C  
ATOM   1242  CE2 PHE A 242     -15.036 -13.370 -54.493  1.00 41.55           C  
ATOM   1243  CZ  PHE A 242     -15.973 -14.045 -55.257  1.00 41.25           C  
ATOM   1244  N   ASP A 243      -8.967 -13.275 -57.733  1.00 58.18           N  
ATOM   1245  CA  ASP A 243      -7.801 -12.882 -58.515  1.00 62.11           C  
ATOM   1246  C   ASP A 243      -7.765 -11.378 -58.771  1.00 63.25           C  
ATOM   1247  O   ASP A 243      -7.703 -10.939 -59.917  1.00 68.92           O  
ATOM   1248  CB  ASP A 243      -7.764 -13.658 -59.843  1.00 62.83           C  
ATOM   1249  CG  ASP A 243      -7.512 -15.149 -59.646  1.00 66.91           C  
ATOM   1250  OD1 ASP A 243      -8.480 -15.905 -59.383  1.00 62.72           O  
ATOM   1251  OD2 ASP A 243      -6.338 -15.567 -59.756  1.00 78.19           O  
ATOM   1252  N   LEU A 244      -7.805 -10.594 -57.698  1.00 60.23           N  
ATOM   1253  CA  LEU A 244      -7.780  -9.142 -57.805  1.00 60.09           C  
ATOM   1254  C   LEU A 244      -6.383  -8.566 -57.554  1.00 68.32           C  
ATOM   1255  O   LEU A 244      -6.172  -7.359 -57.692  1.00 74.28           O  
ATOM   1256  CB  LEU A 244      -8.772  -8.499 -56.823  1.00 58.48           C  
ATOM   1257  CG  LEU A 244     -10.218  -8.986 -56.688  1.00 56.58           C  
ATOM   1258  CD1 LEU A 244     -10.980  -8.092 -55.713  1.00 47.03           C  
ATOM   1259  CD2 LEU A 244     -10.929  -9.056 -58.029  1.00 56.26           C  
ATOM   1260  N   PHE A 245      -5.433  -9.414 -57.170  1.00 71.36           N  
ATOM   1261  CA  PHE A 245      -4.086  -8.937 -56.852  1.00 66.41           C  
ATOM   1262  C   PHE A 245      -3.004  -9.603 -57.709  1.00 67.73           C  
ATOM   1263  O   PHE A 245      -1.902  -9.068 -57.851  1.00 68.96           O  
ATOM   1264  CB  PHE A 245      -3.778  -9.107 -55.354  1.00 57.64           C  
ATOM   1265  N   GLY A 246      -3.325 -10.755 -58.294  1.00 62.52           N  
ATOM   1266  CA  GLY A 246      -2.334 -11.552 -59.003  1.00 60.56           C  
ATOM   1267  C   GLY A 246      -1.422 -12.283 -58.028  1.00 66.09           C  
ATOM   1268  O   GLY A 246      -0.683 -11.654 -57.258  1.00 62.50           O  
ATOM   1269  N   MET A 247      -1.479 -13.613 -58.045  1.00 58.53           N  
ATOM   1270  CA  MET A 247      -0.735 -14.412 -57.077  1.00 57.09           C  
ATOM   1271  C   MET A 247      -0.483 -15.830 -57.588  1.00 58.64           C  
ATOM   1272  O   MET A 247      -1.299 -16.392 -58.325  1.00 56.31           O  
ATOM   1273  CB  MET A 247      -1.474 -14.443 -55.734  1.00 49.25           C  
ATOM   1274  N   ALA A 250      -2.859 -20.118 -55.941  1.00 33.69           N  
ATOM   1275  CA  ALA A 250      -4.219 -20.471 -56.366  1.00 40.18           C  
ATOM   1276  C   ALA A 250      -5.105 -20.801 -55.174  1.00 38.20           C  
ATOM   1277  O   ALA A 250      -4.615 -21.030 -54.073  1.00 37.61           O  
ATOM   1278  CB  ALA A 250      -4.209 -21.635 -57.357  1.00 36.53           C  
ATOM   1279  N   ASN A 251      -6.410 -20.839 -55.405  1.00 38.23           N  
ATOM   1280  CA  ASN A 251      -7.374 -20.962 -54.316  1.00 43.98           C  
ATOM   1281  C   ASN A 251      -7.243 -22.249 -53.518  1.00 36.06           C  
ATOM   1282  O   ASN A 251      -7.286 -22.233 -52.283  1.00 36.25           O  
ATOM   1283  CB  ASN A 251      -8.813 -20.839 -54.843  1.00 46.48           C  
ATOM   1284  CG  ASN A 251      -9.111 -19.472 -55.420  1.00 47.95           C  
ATOM   1285  OD1 ASN A 251      -8.426 -18.490 -55.119  1.00 45.37           O  
ATOM   1286  ND2 ASN A 251     -10.143 -19.400 -56.257  1.00 49.19           N  
ATOM   1287  N   GLY A 252      -7.099 -23.356 -54.240  1.00 40.43           N  
ATOM   1288  CA  GLY A 252      -7.085 -24.687 -53.654  1.00 37.31           C  
ATOM   1289  C   GLY A 252      -5.994 -24.811 -52.614  1.00 36.61           C  
ATOM   1290  O   GLY A 252      -6.233 -25.309 -51.506  1.00 35.22           O  
ATOM   1291  N   ALA A 253      -4.806 -24.318 -52.962  1.00 29.60           N  
ATOM   1292  CA  ALA A 253      -3.673 -24.338 -52.050  1.00 27.67           C  
ATOM   1293  C   ALA A 253      -3.935 -23.486 -50.817  1.00 27.60           C  
ATOM   1294  O   ALA A 253      -3.507 -23.844 -49.730  1.00 30.72           O  
ATOM   1295  CB  ALA A 253      -2.407 -23.894 -52.752  1.00 24.07           C  
ATOM   1296  N   HIS A 254      -4.630 -22.362 -50.983  1.00 34.69           N  
ATOM   1297  CA  HIS A 254      -4.946 -21.475 -49.850  1.00 31.58           C  
ATOM   1298  C   HIS A 254      -5.960 -22.107 -48.910  1.00 29.00           C  
ATOM   1299  O   HIS A 254      -5.834 -21.998 -47.698  1.00 31.22           O  
ATOM   1300  CB  HIS A 254      -5.452 -20.127 -50.345  1.00 32.81           C  
ATOM   1301  CG  HIS A 254      -4.405 -19.324 -51.046  1.00 34.64           C  
ATOM   1302  ND1 HIS A 254      -4.707 -18.285 -51.901  1.00 41.31           N  
ATOM   1303  CD2 HIS A 254      -3.055 -19.414 -51.026  1.00 36.82           C  
ATOM   1304  CE1 HIS A 254      -3.586 -17.771 -52.378  1.00 39.76           C  
ATOM   1305  NE2 HIS A 254      -2.569 -18.440 -51.864  1.00 35.16           N  
ATOM   1306  N   ILE A 255      -6.954 -22.781 -49.487  1.00 28.19           N  
ATOM   1307  CA  ILE A 255      -7.905 -23.586 -48.732  1.00 27.97           C  
ATOM   1308  C   ILE A 255      -7.181 -24.679 -47.940  1.00 29.90           C  
ATOM   1309  O   ILE A 255      -7.452 -24.885 -46.751  1.00 27.41           O  
ATOM   1310  CB  ILE A 255      -8.911 -24.267 -49.685  1.00 36.64           C  
ATOM   1311  CG1 ILE A 255      -9.820 -23.232 -50.356  1.00 38.68           C  
ATOM   1312  CG2 ILE A 255      -9.740 -25.321 -48.955  1.00 34.44           C  
ATOM   1313  CD1 ILE A 255     -10.898 -23.864 -51.234  1.00 40.58           C  
ATOM   1314  N   ALA A 256      -6.264 -25.370 -48.615  1.00 25.45           N  
ATOM   1315  CA  ALA A 256      -5.430 -26.398 -47.997  1.00 27.22           C  
ATOM   1316  C   ALA A 256      -4.670 -25.845 -46.791  1.00 29.86           C  
ATOM   1317  O   ALA A 256      -4.652 -26.461 -45.715  1.00 26.94           O  
ATOM   1318  CB  ALA A 256      -4.458 -26.970 -49.014  1.00 23.28           C  
ATOM   1319  N   GLY A 257      -4.058 -24.676 -46.963  1.00 24.44           N  
ATOM   1320  CA  GLY A 257      -3.435 -23.997 -45.839  1.00 24.98           C  
ATOM   1321  C   GLY A 257      -4.423 -23.696 -44.711  1.00 27.83           C  
ATOM   1322  O   GLY A 257      -4.149 -23.944 -43.540  1.00 26.52           O  
ATOM   1323  N   LEU A 258      -5.588 -23.164 -45.060  1.00 29.28           N  
ATOM   1324  CA  LEU A 258      -6.580 -22.836 -44.049  1.00 29.89           C  
ATOM   1325  C   LEU A 258      -7.030 -24.094 -43.281  1.00 29.68           C  
ATOM   1326  O   LEU A 258      -7.161 -24.072 -42.055  1.00 34.03           O  
ATOM   1327  CB  LEU A 258      -7.775 -22.137 -44.700  1.00 33.63           C  
ATOM   1328  CG  LEU A 258      -8.857 -21.590 -43.763  1.00 33.85           C  
ATOM   1329  CD1 LEU A 258      -8.314 -20.436 -42.952  1.00 25.60           C  
ATOM   1330  CD2 LEU A 258     -10.072 -21.151 -44.555  1.00 33.74           C  
ATOM   1331  N   ALA A 259      -7.247 -25.185 -44.006  1.00 25.15           N  
ATOM   1332  CA  ALA A 259      -7.675 -26.438 -43.396  1.00 26.95           C  
ATOM   1333  C   ALA A 259      -6.700 -26.865 -42.298  1.00 25.84           C  
ATOM   1334  O   ALA A 259      -7.113 -27.236 -41.205  1.00 28.74           O  
ATOM   1335  CB  ALA A 259      -7.824 -27.534 -44.465  1.00 23.30           C  
ATOM   1336  N   VAL A 260      -5.402 -26.790 -42.580  1.00 23.87           N  
ATOM   1337  CA  VAL A 260      -4.403 -27.107 -41.570  1.00 23.40           C  
ATOM   1338  C   VAL A 260      -4.561 -26.285 -40.281  1.00 23.62           C  
ATOM   1339  O   VAL A 260      -4.518 -26.831 -39.178  1.00 25.28           O  
ATOM   1340  CB  VAL A 260      -2.963 -26.974 -42.118  1.00 23.38           C  
ATOM   1341  CG1 VAL A 260      -1.972 -27.296 -41.039  1.00 19.62           C  
ATOM   1342  CG2 VAL A 260      -2.757 -27.896 -43.318  1.00 19.24           C  
ATOM   1343  N   GLY A 261      -4.766 -24.978 -40.412  1.00 28.59           N  
ATOM   1344  CA  GLY A 261      -4.904 -24.121 -39.240  1.00 25.61           C  
ATOM   1345  C   GLY A 261      -6.178 -24.394 -38.458  1.00 28.94           C  
ATOM   1346  O   GLY A 261      -6.192 -24.365 -37.227  1.00 27.10           O  
ATOM   1347  N   LEU A 262      -7.259 -24.665 -39.178  1.00 27.65           N  
ATOM   1348  CA  LEU A 262      -8.527 -24.929 -38.532  1.00 30.46           C  
ATOM   1349  C   LEU A 262      -8.430 -26.256 -37.794  1.00 33.49           C  
ATOM   1350  O   LEU A 262      -8.838 -26.367 -36.639  1.00 29.97           O  
ATOM   1351  CB  LEU A 262      -9.657 -24.968 -39.561  1.00 33.51           C  
ATOM   1352  CG  LEU A 262     -10.009 -23.632 -40.223  1.00 29.49           C  
ATOM   1353  CD1 LEU A 262     -11.079 -23.862 -41.275  1.00 30.04           C  
ATOM   1354  CD2 LEU A 262     -10.489 -22.620 -39.206  1.00 27.06           C  
ATOM   1355  N   ALA A 263      -7.860 -27.250 -38.466  1.00 31.89           N  
ATOM   1356  CA  ALA A 263      -7.667 -28.562 -37.875  1.00 29.47           C  
ATOM   1357  C   ALA A 263      -6.865 -28.498 -36.579  1.00 29.92           C  
ATOM   1358  O   ALA A 263      -7.259 -29.085 -35.573  1.00 32.41           O  
ATOM   1359  CB  ALA A 263      -6.992 -29.490 -38.869  1.00 28.48           C  
ATOM   1360  N   MET A 264      -5.744 -27.782 -36.593  1.00 28.12           N  
ATOM   1361  CA  MET A 264      -4.922 -27.670 -35.390  1.00 27.95           C  
ATOM   1362  C   MET A 264      -5.565 -26.846 -34.272  1.00 32.20           C  
ATOM   1363  O   MET A 264      -5.351 -27.139 -33.091  1.00 33.24           O  
ATOM   1364  CB  MET A 264      -3.523 -27.139 -35.719  1.00 24.64           C  
ATOM   1365  CG  MET A 264      -2.782 -28.022 -36.691  1.00 26.79           C  
ATOM   1366  SD  MET A 264      -1.077 -27.568 -37.070  1.00 28.17           S  
ATOM   1367  CE  MET A 264      -0.324 -27.694 -35.451  1.00 25.69           C  
ATOM   1368  N   ALA A 265      -6.336 -25.815 -34.626  1.00 31.84           N  
ATOM   1369  CA  ALA A 265      -7.012 -25.015 -33.608  1.00 30.63           C  
ATOM   1370  C   ALA A 265      -8.097 -25.877 -32.962  1.00 34.80           C  
ATOM   1371  O   ALA A 265      -8.250 -25.894 -31.733  1.00 33.60           O  
ATOM   1372  CB  ALA A 265      -7.604 -23.737 -34.206  1.00 30.61           C  
ATOM   1373  N   PHE A 266      -8.829 -26.597 -33.808  1.00 29.89           N  
ATOM   1374  CA  PHE A 266      -9.839 -27.552 -33.363  1.00 33.27           C  
ATOM   1375  C   PHE A 266      -9.296 -28.557 -32.351  1.00 39.20           C  
ATOM   1376  O   PHE A 266      -9.824 -28.708 -31.251  1.00 45.34           O  
ATOM   1377  CB  PHE A 266     -10.397 -28.306 -34.557  1.00 34.72           C  
ATOM   1378  CG  PHE A 266     -11.430 -29.324 -34.194  1.00 43.31           C  
ATOM   1379  CD1 PHE A 266     -12.710 -28.934 -33.836  1.00 50.40           C  
ATOM   1380  CD2 PHE A 266     -11.131 -30.672 -34.221  1.00 43.81           C  
ATOM   1381  CE1 PHE A 266     -13.671 -29.875 -33.506  1.00 44.00           C  
ATOM   1382  CE2 PHE A 266     -12.087 -31.616 -33.893  1.00 44.47           C  
ATOM   1383  CZ  PHE A 266     -13.357 -31.210 -33.531  1.00 40.64           C  
ATOM   1384  N   VAL A 267      -8.233 -29.239 -32.737  1.00 34.22           N  
ATOM   1385  CA  VAL A 267      -7.569 -30.176 -31.867  1.00 34.74           C  
ATOM   1386  C   VAL A 267      -7.127 -29.498 -30.573  1.00 37.51           C  
ATOM   1387  O   VAL A 267      -7.350 -30.029 -29.480  1.00 38.14           O  
ATOM   1388  CB  VAL A 267      -6.344 -30.783 -32.581  1.00 31.20           C  
ATOM   1389  CG1 VAL A 267      -5.316 -31.254 -31.571  1.00 25.55           C  
ATOM   1390  CG2 VAL A 267      -6.775 -31.885 -33.555  1.00 24.52           C  
ATOM   1391  N   ASP A 268      -6.516 -28.323 -30.699  1.00 34.71           N  
ATOM   1392  CA  ASP A 268      -5.933 -27.635 -29.551  1.00 32.99           C  
ATOM   1393  C   ASP A 268      -7.009 -27.192 -28.568  1.00 42.00           C  
ATOM   1394  O   ASP A 268      -6.756 -27.074 -27.365  1.00 43.21           O  
ATOM   1395  CB  ASP A 268      -5.135 -26.406 -29.995  1.00 35.67           C  
ATOM   1396  CG  ASP A 268      -3.735 -26.739 -30.453  1.00 35.87           C  
ATOM   1397  OD1 ASP A 268      -3.394 -27.944 -30.505  1.00 33.70           O  
ATOM   1398  OD2 ASP A 268      -2.973 -25.784 -30.766  1.00 30.86           O  
ATOM   1399  N   SER A 269      -8.204 -26.937 -29.083  1.00 38.10           N  
ATOM   1400  CA  SER A 269      -9.298 -26.463 -28.250  1.00 42.59           C  
ATOM   1401  C   SER A 269     -10.195 -27.609 -27.768  1.00 51.18           C  
ATOM   1402  O   SER A 269     -11.381 -27.405 -27.515  1.00 62.57           O  
ATOM   1403  CB  SER A 269     -10.149 -25.484 -29.036  1.00 44.73           C  
ATOM   1404  OG  SER A 269     -11.021 -26.216 -29.877  1.00 51.32           O  
ATOM   1405  N   LEU A 270      -9.638 -28.812 -27.660  1.00 50.33           N  
ATOM   1406  CA  LEU A 270     -10.357 -29.950 -27.089  1.00 56.14           C  
ATOM   1407  C   LEU A 270      -9.766 -30.343 -25.734  1.00 63.07           C  
ATOM   1408  O   LEU A 270      -8.626 -29.987 -25.408  1.00 68.05           O  
ATOM   1409  CB  LEU A 270     -10.297 -31.155 -28.028  1.00 48.47           C  
ATOM   1410  CG  LEU A 270     -10.966 -31.050 -29.394  1.00 47.99           C  
ATOM   1411  CD1 LEU A 270     -10.407 -32.117 -30.303  1.00 49.30           C  
ATOM   1412  CD2 LEU A 270     -12.479 -31.179 -29.283  1.00 46.05           C  
ATOM   1413  N   ASN A 271     -10.547 -31.091 -24.958  1.00 68.89           N  
ATOM   1414  CA  ASN A 271     -10.129 -31.573 -23.638  1.00 70.32           C  
ATOM   1415  C   ASN A 271     -10.516 -33.046 -23.414  1.00 74.22           C  
ATOM   1416  O   ASN A 271     -10.607 -33.528 -22.282  1.00 78.78           O  
ATOM   1417  CB  ASN A 271     -10.724 -30.688 -22.536  1.00 67.47           C  
ATOM   1418  CG  ASN A 271     -10.780 -29.215 -22.936  1.00 74.28           C  
ATOM   1419  OD1 ASN A 271     -11.680 -28.793 -23.668  1.00 74.25           O  
ATOM   1420  ND2 ASN A 271      -9.816 -28.433 -22.464  1.00 66.22           N  
ATOM   1421  OXT ASN A 271     -10.758 -33.804 -24.359  1.00 66.64           O  
TER    1422      ASN A 271                                                      
HETATM 1423  O1  L6C A 401      -1.660 -15.502 -50.590  1.00 49.15           O  
HETATM 1424  C2  L6C A 401      -0.489 -15.227 -50.741  1.00 40.24           C  
HETATM 1425  C3  L6C A 401      -0.078 -13.940 -51.335  1.00 37.82           C  
HETATM 1426  C4  L6C A 401      -1.021 -12.940 -50.808  1.00 41.09           C  
HETATM 1427  C12 L6C A 401      -0.719 -11.593 -51.367  1.00 48.05           C  
HETATM 1428  C17 L6C A 401      -1.465 -11.055 -52.423  1.00 53.81           C  
HETATM 1429  C16 L6C A 401      -1.189  -9.793 -52.955  1.00 56.41           C  
HETATM 1430  C15 L6C A 401      -0.158  -9.022 -52.436  1.00 51.02           C  
HETATM 1431  C14 L6C A 401       0.587  -9.530 -51.386  1.00 51.20           C  
HETATM 1432  C13 L6C A 401       0.313 -10.799 -50.862  1.00 45.70           C  
HETATM 1433  N1  L6C A 401      -0.840 -12.924 -49.374  1.00 41.21           N  
HETATM 1434  C5  L6C A 401      -2.076 -12.732 -48.649  1.00 48.50           C  
HETATM 1435  O2  L6C A 401      -3.178 -12.881 -49.203  1.00 48.23           O  
HETATM 1436  O3  L6C A 401      -1.986 -12.838 -47.278  1.00 45.49           O  
HETATM 1437  C6  L6C A 401      -3.097 -13.140 -46.525  1.00 45.82           C  
HETATM 1438  C7  L6C A 401      -3.761 -14.372 -46.667  1.00 44.62           C  
HETATM 1439  C8  L6C A 401      -4.886 -14.665 -45.896  1.00 47.75           C  
HETATM 1440  C9  L6C A 401      -5.368 -13.747 -44.957  1.00 48.05           C  
HETATM 1441  C10 L6C A 401      -4.699 -12.535 -44.809  1.00 47.01           C  
HETATM 1442  C11 L6C A 401      -3.583 -12.224 -45.572  1.00 40.20           C  
HETATM 1443  C1' BNG A 402       1.792  -1.481 -43.130  1.00 53.30           C  
HETATM 1444  C2' BNG A 402       2.989  -1.611 -42.192  1.00 51.40           C  
HETATM 1445  C3' BNG A 402       2.581  -1.513 -40.725  1.00 46.01           C  
HETATM 1446  C4' BNG A 402       3.781  -1.845 -39.843  1.00 52.52           C  
HETATM 1447  C5' BNG A 402       3.418  -1.871 -38.359  1.00 53.61           C  
HETATM 1448  C6' BNG A 402       4.624  -2.214 -37.503  1.00 54.29           C  
HETATM 1449  C1' BNG A 403      -9.348 -35.833 -32.342  1.00 40.11           C  
HETATM 1450  C2' BNG A 403      -9.697 -35.221 -33.694  1.00 33.23           C  
HETATM 1451  C3' BNG A 403      -8.437 -34.955 -34.503  1.00 32.15           C  
HETATM 1452  C4' BNG A 403      -8.759 -34.217 -35.802  1.00 42.75           C  
HETATM 1453  C5' BNG A 403      -7.623 -34.355 -36.815  1.00 36.55           C  
HETATM 1454  C6' BNG A 403      -7.750 -33.309 -37.914  1.00 40.22           C  
HETATM 1455  C7' BNG A 403      -9.123 -33.316 -38.551  1.00 46.96           C  
HETATM 1456  C1' BNG A 404      18.399 -44.669 -54.507  1.00 48.68           C  
HETATM 1457  C2' BNG A 404      18.178 -44.515 -53.008  1.00 46.93           C  
HETATM 1458  C3' BNG A 404      17.401 -43.233 -52.738  1.00 49.76           C  
HETATM 1459  C4' BNG A 404      16.996 -43.137 -51.271  1.00 46.91           C  
HETATM 1460  C5' BNG A 404      15.712 -42.338 -51.068  1.00 40.22           C  
HETATM 1461  C6' BNG A 404      15.532 -41.983 -49.596  1.00 43.33           C  
HETATM 1462  C7' BNG A 404      14.070 -42.007 -49.193  1.00 42.15           C  
HETATM 1463  C1' BNG A 405      23.023 -20.455 -55.367  1.00 63.24           C  
HETATM 1464  C2' BNG A 405      21.639 -20.946 -55.772  1.00 59.55           C  
HETATM 1465  C3' BNG A 405      20.546 -20.305 -54.928  1.00 56.40           C  
HETATM 1466  C4' BNG A 405      20.883 -20.283 -53.440  1.00 56.90           C  
HETATM 1467  C5' BNG A 405      19.765 -19.561 -52.689  1.00 59.00           C  
HETATM 1468  C6' BNG A 405      20.176 -19.169 -51.277  1.00 51.42           C  
HETATM 1469  C7' BNG A 405      19.318 -18.027 -50.781  1.00 47.47           C  
HETATM 1470  C1' BNG A 406      14.566 -31.200 -67.133  0.50 48.89           C  
HETATM 1471  C2' BNG A 406      15.753 -30.350 -66.704  0.50 48.18           C  
HETATM 1472  C3' BNG A 406      16.134 -30.611 -65.251  0.50 50.01           C  
HETATM 1473  C4' BNG A 406      17.435 -29.892 -64.902  0.50 52.12           C  
HETATM 1474  C5' BNG A 406      17.630 -29.795 -63.392  0.50 50.77           C  
HETATM 1475  C6' BNG A 406      18.868 -28.977 -63.041  0.50 49.72           C  
HETATM 1476  C7' BNG A 406      18.794 -28.482 -61.601  0.50 48.05           C  
HETATM 1477  C8' BNG A 406      20.151 -27.979 -61.122  0.50 50.08           C  
HETATM 1478  C9' BNG A 406      20.099 -27.557 -59.667  0.50 51.99           C  
HETATM 1479  O1  BNG A 406      14.339 -31.000 -68.528  0.50 51.85           O  
HETATM 1480  C1' BNG A 407      14.207 -25.462 -44.798  1.00 40.98           C  
HETATM 1481  C2' BNG A 407      13.178 -24.340 -44.942  1.00 37.46           C  
HETATM 1482  C3' BNG A 407      11.879 -24.691 -44.231  1.00 38.40           C  
HETATM 1483  C4' BNG A 407      10.809 -23.645 -44.536  1.00 34.68           C  
HETATM 1484  C5' BNG A 407       9.569 -23.954 -43.707  1.00 32.51           C  
HETATM 1485  C6' BNG A 407       8.295 -23.682 -44.481  1.00 27.88           C  
HETATM 1486  C1' BNG A 408      17.042 -21.786 -42.653  1.00 46.56           C  
HETATM 1487  C2' BNG A 408      15.545 -21.968 -42.882  1.00 45.56           C  
HETATM 1488  C3' BNG A 408      14.732 -21.337 -41.751  1.00 42.46           C  
HETATM 1489  C4' BNG A 408      13.279 -21.206 -42.134  1.00 37.68           C  
HETATM 1490  C1' BNG A 409      19.188 -17.349 -42.595  1.00 43.14           C  
HETATM 1491  C2' BNG A 409      19.150 -18.491 -43.611  1.00 49.16           C  
HETATM 1492  C3' BNG A 409      18.987 -17.982 -45.042  1.00 48.31           C  
HETATM 1493  C4' BNG A 409      18.875 -19.122 -46.053  1.00 53.43           C  
HETATM 1494  C5' BNG A 409      17.416 -19.384 -46.439  1.00 55.30           C  
HETATM 1495  C6' BNG A 409      17.280 -20.372 -47.602  1.00 45.00           C  
HETATM 1496  C7' BNG A 409      17.541 -21.799 -47.176  1.00 46.35           C  
HETATM 1497  C1  BNG A 410     -18.994 -11.354 -33.902  1.00 66.55           C  
HETATM 1498  C2  BNG A 410     -17.643 -11.584 -33.209  1.00 64.81           C  
HETATM 1499  C3  BNG A 410     -16.601 -12.030 -34.243  1.00 66.81           C  
HETATM 1500  C4  BNG A 410     -17.110 -13.323 -34.877  1.00 68.98           C  
HETATM 1501  C5  BNG A 410     -18.447 -13.015 -35.560  1.00 69.38           C  
HETATM 1502  C6  BNG A 410     -19.009 -14.218 -36.313  1.00 76.18           C  
HETATM 1503  C1' BNG A 410     -21.246 -10.626 -33.570  1.00 63.62           C  
HETATM 1504  C2' BNG A 410     -22.196 -10.036 -32.531  1.00 62.39           C  
HETATM 1505  O1  BNG A 410     -19.988 -10.928 -32.957  1.00 68.78           O  
HETATM 1506  O2  BNG A 410     -17.216 -10.402 -32.519  1.00 56.93           O  
HETATM 1507  O3  BNG A 410     -15.287 -12.211 -33.687  1.00 56.96           O  
HETATM 1508  O4  BNG A 410     -16.134 -13.852 -35.792  1.00 61.86           O  
HETATM 1509  O5  BNG A 410     -19.404 -12.551 -34.589  1.00 72.90           O  
HETATM 1510  O6  BNG A 410     -20.213 -13.833 -36.997  1.00 83.99           O  
HETATM 1511 CL    CL A 411      -2.351 -25.158 -26.922  1.00 50.99          CL  
HETATM 1512 CL    CL A 412     -11.133  -4.476 -33.269  1.00 50.49          CL  
HETATM 1513  O   HOH A2001       7.173 -13.894 -30.823  1.00 39.16           O  
HETATM 1514  O   HOH A2002      11.346 -14.284 -50.243  1.00 30.11           O  
HETATM 1515  O   HOH A2003      15.648  -7.442 -59.610  1.00 49.23           O  
HETATM 1516  O   HOH A2004      11.420 -11.696 -56.711  1.00 39.26           O  
HETATM 1517  O   HOH A2005      17.872 -16.303 -63.070  1.00 43.40           O  
HETATM 1518  O   HOH A2006      22.004 -21.404 -64.646  1.00 47.57           O  
HETATM 1519  O   HOH A2007       7.953 -24.419 -56.038  1.00 27.81           O  
HETATM 1520  O   HOH A2008       6.654 -32.185 -59.703  1.00 39.38           O  
HETATM 1521  O   HOH A2009       9.699 -31.282 -66.017  1.00 49.21           O  
HETATM 1522  O   HOH A2010      16.464 -36.547 -56.299  1.00 40.35           O  
HETATM 1523  O   HOH A2011       8.625 -35.112 -55.644  1.00 29.59           O  
HETATM 1524  O   HOH A2012       4.523 -21.913 -51.312  1.00 19.10           O  
HETATM 1525  O   HOH A2013       2.580 -16.909 -51.730  1.00 26.45           O  
HETATM 1526  O   HOH A2014      -5.906  -9.753 -33.127  1.00 51.10           O  
HETATM 1527  O   HOH A2015       3.207 -31.198 -62.606  1.00 45.81           O  
HETATM 1528  O   HOH A2016       7.392 -18.072 -26.631  1.00 45.43           O  
HETATM 1529  O   HOH A2017       4.733 -24.800 -28.408  1.00 33.69           O  
HETATM 1530  O   HOH A2018       8.629 -21.179 -27.061  1.00 37.43           O  
HETATM 1531  O   HOH A2019       7.710 -24.832 -27.746  1.00 29.17           O  
HETATM 1532  O   HOH A2020       2.993 -23.459 -49.211  1.00 25.72           O  
HETATM 1533  O   HOH A2021       2.025 -23.451 -59.685  1.00 31.77           O  
HETATM 1534  O   HOH A2022       4.517 -30.873 -60.382  1.00 39.11           O  
HETATM 1535  O   HOH A2023       4.035 -24.654 -62.321  1.00 32.06           O  
HETATM 1536  O   HOH A2024       3.021 -20.991 -48.037  1.00 25.44           O  
HETATM 1537  O   HOH A2025       0.124 -16.932 -53.370  1.00 33.87           O  
HETATM 1538  O   HOH A2026      -7.279 -17.323 -52.348  1.00 47.61           O  
HETATM 1539  O   HOH A2027      -5.156 -14.408 -50.499  1.00 42.18           O  
HETATM 1540  O   HOH A2028     -10.748 -15.478 -32.858  1.00 42.93           O  
HETATM 1541  O   HOH A2029     -13.271 -14.341 -32.087  1.00 46.27           O  
CONECT  906 1424                                                                
CONECT 1423 1424                                                                
CONECT 1424  906 1423 1425                                                      
CONECT 1425 1424 1426                                                           
CONECT 1426 1425 1427 1433                                                      
CONECT 1427 1426 1428 1432                                                      
CONECT 1428 1427 1429                                                           
CONECT 1429 1428 1430                                                           
CONECT 1430 1429 1431                                                           
CONECT 1431 1430 1432                                                           
CONECT 1432 1427 1431                                                           
CONECT 1433 1426 1434                                                           
CONECT 1434 1433 1435 1436                                                      
CONECT 1435 1434                                                                
CONECT 1436 1434 1437                                                           
CONECT 1437 1436 1438 1442                                                      
CONECT 1438 1437 1439                                                           
CONECT 1439 1438 1440                                                           
CONECT 1440 1439 1441                                                           
CONECT 1441 1440 1442                                                           
CONECT 1442 1437 1441                                                           
CONECT 1443 1444                                                                
CONECT 1444 1443 1445                                                           
CONECT 1445 1444 1446                                                           
CONECT 1446 1445 1447                                                           
CONECT 1447 1446 1448                                                           
CONECT 1448 1447                                                                
CONECT 1449 1450                                                                
CONECT 1450 1449 1451                                                           
CONECT 1451 1450 1452                                                           
CONECT 1452 1451 1453                                                           
CONECT 1453 1452 1454                                                           
CONECT 1454 1453 1455                                                           
CONECT 1455 1454                                                                
CONECT 1456 1457                                                                
CONECT 1457 1456 1458                                                           
CONECT 1458 1457 1459                                                           
CONECT 1459 1458 1460                                                           
CONECT 1460 1459 1461                                                           
CONECT 1461 1460 1462                                                           
CONECT 1462 1461                                                                
CONECT 1463 1464                                                                
CONECT 1464 1463 1465                                                           
CONECT 1465 1464 1466                                                           
CONECT 1466 1465 1467                                                           
CONECT 1467 1466 1468                                                           
CONECT 1468 1467 1469                                                           
CONECT 1469 1468                                                                
CONECT 1470 1471 1479                                                           
CONECT 1471 1470 1472                                                           
CONECT 1472 1471 1473                                                           
CONECT 1473 1472 1474                                                           
CONECT 1474 1473 1475                                                           
CONECT 1475 1474 1476                                                           
CONECT 1476 1475 1477                                                           
CONECT 1477 1476 1478                                                           
CONECT 1478 1477                                                                
CONECT 1479 1470                                                                
CONECT 1480 1481                                                                
CONECT 1481 1480 1482                                                           
CONECT 1482 1481 1483                                                           
CONECT 1483 1482 1484                                                           
CONECT 1484 1483 1485                                                           
CONECT 1485 1484                                                                
CONECT 1486 1487                                                                
CONECT 1487 1486 1488                                                           
CONECT 1488 1487 1489                                                           
CONECT 1489 1488                                                                
CONECT 1490 1491                                                                
CONECT 1491 1490 1492                                                           
CONECT 1492 1491 1493                                                           
CONECT 1493 1492 1494                                                           
CONECT 1494 1493 1495                                                           
CONECT 1495 1494 1496                                                           
CONECT 1496 1495                                                                
CONECT 1497 1498 1505 1509                                                      
CONECT 1498 1497 1499 1506                                                      
CONECT 1499 1498 1500 1507                                                      
CONECT 1500 1499 1501 1508                                                      
CONECT 1501 1500 1502 1509                                                      
CONECT 1502 1501 1510                                                           
CONECT 1503 1504 1505                                                           
CONECT 1504 1503                                                                
CONECT 1505 1497 1503                                                           
CONECT 1506 1498                                                                
CONECT 1507 1499                                                                
CONECT 1508 1500                                                                
CONECT 1509 1497 1501                                                           
CONECT 1510 1502                                                                
MASTER      349    0   12   11    0    0   13    6 1540    1   89   14          
END                                                                             
