# Supplementary material for: Structure of Rhomboid Protease in Complex with β-Lactam Inhibitors Defines the S2′ Cavity
Source: Structure. 2013 Jun 4;21(6):1051–8. doi: 10.1016/j.str.2013.03.013 (PMC3690538; doi:10.1016/j.str.2013.03.013)
Supplement: 3D Molecular Model S3. 3ZMJ: Structure of GlpG in Complex with L61, Related to Figures 1B and 2 [file mmc4.zip]

Archive with 1 entries (1 files):
- stfode_2674_mmc4.ent
