# Supplementary material for: Structure of Rhomboid Protease in Complex with β-Lactam Inhibitors Defines the S2′ Cavity
Source: Structure. 2013 Jun 4;21(6):1051–8. doi: 10.1016/j.str.2013.03.013 (PMC3690538; doi:10.1016/j.str.2013.03.013)
Supplement: 3D Molecular Model S3. 3ZMJ: Structure of GlpG in Complex with L61, Related to Figures 1B and 2 [file mmc4.zip › stfode_2674_mmc4.ent]

HEADER    HYDROLASE                               11-FEB-13   3ZMJ              
TITLE     STRUCTURE OF E.COLI RHOMBOID PROTEASE GLPG IN COMPLEX WITH            
TITLE    2 MONOBACTAM L61                                                       
COMPND    MOL_ID: 1;                                                            
COMPND   2 MOLECULE: RHOMBOID PROTEASE GLPG;                                    
COMPND   3 CHAIN: A;                                                            
COMPND   4 FRAGMENT: CORE TM DOMAIN, RESIDUES 92-270;                           
COMPND   5 SYNONYM: GLPG, INTRAMEMBRANE SERINE PROTEASE;                        
COMPND   6 EC: 3.4.21.105;                                                      
COMPND   7 ENGINEERED: YES;                                                     
COMPND   8 OTHER_DETAILS: THE BETA LACTAM RING IS OPENED BY THE NUCLEOPHILIC    
COMPND   9  ATTACK OF S201 ON C2-O1 TO FORM A COVALENT BOND                     
SOURCE    MOL_ID: 1;                                                            
SOURCE   2 ORGANISM_SCIENTIFIC: ESCHERICHIA COLI;                               
SOURCE   3 ORGANISM_TAXID: 562;                                                 
SOURCE   4 EXPRESSION_SYSTEM: ESCHERICHIA COLI;                                 
SOURCE   5 EXPRESSION_SYSTEM_TAXID: 469008;                                     
SOURCE   6 EXPRESSION_SYSTEM_STRAIN: BL21(DE3);                                 
SOURCE   7 EXPRESSION_SYSTEM_VARIANT: C41;                                      
SOURCE   8 EXPRESSION_SYSTEM_VECTOR_TYPE: PLASMID;                              
SOURCE   9 EXPRESSION_SYSTEM_VECTOR: PET                                        
KEYWDS    HYDROLASE, INTRA-MEMBRANE PROTEASE, ACYL ENZYME, BETA LACTAMS         
EXPDTA    X-RAY DIFFRACTION                                                     
AUTHOR    K.R.VINOTHKUMAR,O.PIERRAT,J.M.LARGE,M.FREEMAN                         
REVDAT   1   14-MAR-13 3ZMJ    0                                                
JRNL        AUTH   K.R.VINOTHKUMAR,O.PIERRAT,J.M.LARGE,M.FREEMAN                
JRNL        TITL   STRUCTURE OF RHOMBOID PROTEASE IN COMPLEX WITH BETA-LACTAM   
JRNL        TITL 2 INHIBITORS DEFINE THE S2' CAVITY                             
JRNL        REF    TO BE PUBLISHED                                              
JRNL        REFN                                                                
REMARK   2                                                                      
REMARK   2 RESOLUTION.    2.30 ANGSTROMS.                                       
REMARK   3                                                                      
REMARK   3 REFINEMENT.                                                          
REMARK   3   PROGRAM     : PHENIX (PHENIX.REFINE: DEV_1284)                     
REMARK   3   AUTHORS     : PAUL ADAMS,PAVEL AFONINE,VICENT CHEN,IAN             
REMARK   3               : DAVIS,KRESHNA GOPAL,RALF GROSSE-                     
REMARK   3               : KUNSTLEVE,LI-WEI HUNG,ROBERT IMMORMINO,              
REMARK   3               : TOM IOERGER,AIRLIE MCCOY,ERIK MCKEE,NIGEL            
REMARK   3               : MORIARTY,REETAL PAI,RANDY READ,JANE                  
REMARK   3               : RICHARDSON,DAVID RICHARDSON,TOD ROMO,JIM             
REMARK   3               : SACCHETTINI,NICHOLAS SAUTER,JACOB SMITH,             
REMARK   3               : LAURENT STORONI,TOM TERWILLIGER,PETER                
REMARK   3               : ZWART                                                
REMARK   3                                                                      
REMARK   3    REFINEMENT TARGET : ML                                            
REMARK   3                                                                      
REMARK   3  DATA USED IN REFINEMENT.                                            
REMARK   3   RESOLUTION RANGE HIGH (ANGSTROMS) : 2.30                           
REMARK   3   RESOLUTION RANGE LOW  (ANGSTROMS) : 53.235                         
REMARK   3   MIN(FOBS/SIGMA_FOBS)              : 1.37                           
REMARK   3   COMPLETENESS FOR RANGE        (%) : 99.03                          
REMARK   3   NUMBER OF REFLECTIONS             : 13416                          
REMARK   3                                                                      
REMARK   3  FIT TO DATA USED IN REFINEMENT.                                     
REMARK   3   R VALUE     (WORKING + TEST SET) : 0.1981                          
REMARK   3   R VALUE            (WORKING SET) : 0.1965                          
REMARK   3   FREE R VALUE                     : 0.2306                          
REMARK   3   FREE R VALUE TEST SET SIZE   (%) : 5.0                             
REMARK   3   FREE R VALUE TEST SET COUNT      : 669                             
REMARK   3                                                                      
REMARK   3  FIT TO DATA USED IN REFINEMENT (IN BINS).                           
REMARK   3   BIN  RESOLUTION RANGE  COMPL.    NWORK NFREE   RWORK  RFREE        
REMARK   3     1 53.2493 -  3.9326    0.98     2606   130  0.2047 0.2281        
REMARK   3     2  3.9326 -  3.1215    0.99     2572   118  0.1903 0.2214        
REMARK   3     3  3.1215 -  2.7269    0.99     2513   145  0.1752 0.2325        
REMARK   3     4  2.7269 -  2.4776    0.99     2521   133  0.1897 0.2324        
REMARK   3     5  2.4776 -  2.3000    1.00     2535   143  0.2199 0.2607        
REMARK   3                                                                      
REMARK   3  BULK SOLVENT MODELLING.                                             
REMARK   3   METHOD USED        : FLAT BULK SOLVENT MODEL                       
REMARK   3   SOLVENT RADIUS     : 1.11                                          
REMARK   3   SHRINKAGE RADIUS   : 0.90                                          
REMARK   3   K_SOL              : NULL                                          
REMARK   3   B_SOL              : NULL                                          
REMARK   3                                                                      
REMARK   3  ERROR ESTIMATES.                                                    
REMARK   3   COORDINATE ERROR (MAXIMUM-LIKELIHOOD BASED)     : 0.28             
REMARK   3   PHASE ERROR (DEGREES, MAXIMUM-LIKELIHOOD BASED) : 23.18            
REMARK   3                                                                      
REMARK   3  B VALUES.                                                           
REMARK   3   FROM WILSON PLOT           (A**2) : 40.9                           
REMARK   3   MEAN B VALUE      (OVERALL, A**2) : 42                             
REMARK   3   OVERALL ANISOTROPIC B VALUE.                                       
REMARK   3    B11 (A**2) : NULL                                                 
REMARK   3    B22 (A**2) : NULL                                                 
REMARK   3    B33 (A**2) : NULL                                                 
REMARK   3    B12 (A**2) : NULL                                                 
REMARK   3    B13 (A**2) : NULL                                                 
REMARK   3    B23 (A**2) : NULL                                                 
REMARK   3                                                                      
REMARK   3  TWINNING INFORMATION.                                               
REMARK   3   FRACTION: NULL                                                     
REMARK   3   OPERATOR: NULL                                                     
REMARK   3                                                                      
REMARK   3  DEVIATIONS FROM IDEAL VALUES.                                       
REMARK   3                 RMSD          COUNT                                  
REMARK   3   BOND      :  0.007           1532                                  
REMARK   3   ANGLE     :  1.036           2070                                  
REMARK   3   CHIRALITY :  0.070            219                                  
REMARK   3   PLANARITY :  0.004            242                                  
REMARK   3   DIHEDRAL  : 12.558            521                                  
REMARK   3                                                                      
REMARK   3  TLS DETAILS                                                         
REMARK   3   NUMBER OF TLS GROUPS  : NULL                                       
REMARK   3                                                                      
REMARK   3  NCS DETAILS                                                         
REMARK   3   NUMBER OF NCS GROUPS : NULL                                        
REMARK   3                                                                      
REMARK   3  OTHER REFINEMENT REMARKS: NULL                                      
REMARK   4                                                                      
REMARK   4 3ZMJ COMPLIES WITH FORMAT V. 3.30, 13-JUL-11                         
REMARK 100                                                                      
REMARK 100 THIS ENTRY HAS BEEN PROCESSED BY PDBE ON 13-MAR-13.                  
REMARK 100 THE PDBE ID CODE IS EBI-55776.                                       
REMARK 200                                                                      
REMARK 200 EXPERIMENTAL DETAILS                                                 
REMARK 200  EXPERIMENT TYPE                : X-RAY DIFFRACTION                  
REMARK 200  DATE OF DATA COLLECTION        : 07-AUG-11                          
REMARK 200  TEMPERATURE           (KELVIN) : 100                                
REMARK 200  PH                             : 7.0                                
REMARK 200  NUMBER OF CRYSTALS USED        : 1                                  
REMARK 200                                                                      
REMARK 200  SYNCHROTRON              (Y/N) : Y                                  
REMARK 200  RADIATION SOURCE               : DIAMOND                            
REMARK 200  BEAMLINE                       : I02                                
REMARK 200  X-RAY GENERATOR MODEL          : NULL                               
REMARK 200  MONOCHROMATIC OR LAUE    (M/L) : M                                  
REMARK 200  WAVELENGTH OR RANGE        (A) : 0.9795                             
REMARK 200  MONOCHROMATOR                  : NULL                               
REMARK 200  OPTICS                         : NULL                               
REMARK 200                                                                      
REMARK 200  DETECTOR TYPE                  : CCD                                
REMARK 200  DETECTOR MANUFACTURER          : ADSC                               
REMARK 200  INTENSITY-INTEGRATION SOFTWARE : MOSFLM                             
REMARK 200  DATA SCALING SOFTWARE          : SCALA                              
REMARK 200                                                                      
REMARK 200  NUMBER OF UNIQUE REFLECTIONS   : 13419                              
REMARK 200  RESOLUTION RANGE HIGH      (A) : 2.30                               
REMARK 200  RESOLUTION RANGE LOW       (A) : 53.24                              
REMARK 200  REJECTION CRITERIA  (SIGMA(I)) : NULL                               
REMARK 200                                                                      
REMARK 200 OVERALL.                                                             
REMARK 200  COMPLETENESS FOR RANGE     (%) : 99.2                               
REMARK 200  DATA REDUNDANCY                : 5.2                                
REMARK 200  R MERGE                    (I) : 0.07                               
REMARK 200  R SYM                      (I) : NULL                               
REMARK 200  <I/SIGMA(I)> FOR THE DATA SET  : 14.40                              
REMARK 200                                                                      
REMARK 200 IN THE HIGHEST RESOLUTION SHELL.                                     
REMARK 200  HIGHEST RESOLUTION SHELL, RANGE HIGH (A) : 2.30                     
REMARK 200  HIGHEST RESOLUTION SHELL, RANGE LOW  (A) : 2.42                     
REMARK 200  COMPLETENESS FOR SHELL     (%) : 99.9                               
REMARK 200  DATA REDUNDANCY IN SHELL       : 5.2                                
REMARK 200  R MERGE FOR SHELL          (I) : 0.59                               
REMARK 200  R SYM FOR SHELL            (I) : NULL                               
REMARK 200  <I/SIGMA(I)> FOR SHELL         : 3.00                               
REMARK 200                                                                      
REMARK 200 DIFFRACTION PROTOCOL: SINGLE WAVELENGTH                              
REMARK 200 METHOD USED TO DETERMINE THE STRUCTURE: MOLECULAR REPLACEMENT        
REMARK 200 SOFTWARE USED: PHASER                                                
REMARK 200 STARTING MODEL: PDB ENTRY 2XOV                                       
REMARK 200                                                                      
REMARK 200 REMARK: NONE                                                         
REMARK 280                                                                      
REMARK 280 CRYSTAL                                                              
REMARK 280 SOLVENT CONTENT, VS   (%): 65.6                                      
REMARK 280 MATTHEWS COEFFICIENT, VM (ANGSTROMS**3/DA): 3.5                      
REMARK 280                                                                      
REMARK 280 CRYSTALLIZATION CONDITIONS: 1.75 M AMMONIUM CHLORIDE, 0.1M           
REMARK 280  BIS-TRIS, PH 7.0, 298 K                                             
REMARK 290                                                                      
REMARK 290 CRYSTALLOGRAPHIC SYMMETRY                                            
REMARK 290 SYMMETRY OPERATORS FOR SPACE GROUP: H 3 2                            
REMARK 290                                                                      
REMARK 290      SYMOP   SYMMETRY                                                
REMARK 290     NNNMMM   OPERATOR                                                
REMARK 290       1555   X,Y,Z                                                   
REMARK 290       2555   -Y,X-Y,Z                                                
REMARK 290       3555   -X+Y,-X,Z                                               
REMARK 290       4555   Y,X,-Z                                                  
REMARK 290       5555   X-Y,-Y,-Z                                               
REMARK 290       6555   -X,-X+Y,-Z                                              
REMARK 290       7555   X+2/3,Y+1/3,Z+1/3                                       
REMARK 290       8555   -Y+2/3,X-Y+1/3,Z+1/3                                    
REMARK 290       9555   -X+Y+2/3,-X+1/3,Z+1/3                                   
REMARK 290      10555   Y+2/3,X+1/3,-Z+1/3                                      
REMARK 290      11555   X-Y+2/3,-Y+1/3,-Z+1/3                                   
REMARK 290      12555   -X+2/3,-X+Y+1/3,-Z+1/3                                  
REMARK 290      13555   X+1/3,Y+2/3,Z+2/3                                       
REMARK 290      14555   -Y+1/3,X-Y+2/3,Z+2/3                                    
REMARK 290      15555   -X+Y+1/3,-X+2/3,Z+2/3                                   
REMARK 290      16555   Y+1/3,X+2/3,-Z+2/3                                      
REMARK 290      17555   X-Y+1/3,-Y+2/3,-Z+2/3                                   
REMARK 290      18555   -X+1/3,-X+Y+2/3,-Z+2/3                                  
REMARK 290                                                                      
REMARK 290     WHERE NNN -> OPERATOR NUMBER                                     
REMARK 290           MMM -> TRANSLATION VECTOR                                  
REMARK 290                                                                      
REMARK 290 CRYSTALLOGRAPHIC SYMMETRY TRANSFORMATIONS                            
REMARK 290 THE FOLLOWING TRANSFORMATIONS OPERATE ON THE ATOM/HETATM             
REMARK 290 RECORDS IN THIS ENTRY TO PRODUCE CRYSTALLOGRAPHICALLY                
REMARK 290 RELATED MOLECULES.                                                   
REMARK 290   SMTRY1   1  1.000000  0.000000  0.000000        0.00000            
REMARK 290   SMTRY2   1  0.000000  1.000000  0.000000        0.00000            
REMARK 290   SMTRY3   1  0.000000  0.000000  1.000000        0.00000            
REMARK 290   SMTRY1   2 -0.500000 -0.866025  0.000000        0.00000            
REMARK 290   SMTRY2   2  0.866025 -0.500000  0.000000        0.00000            
REMARK 290   SMTRY3   2  0.000000  0.000000  1.000000        0.00000            
REMARK 290   SMTRY1   3 -0.500000  0.866025  0.000000        0.00000            
REMARK 290   SMTRY2   3 -0.866025 -0.500000  0.000000        0.00000            
REMARK 290   SMTRY3   3  0.000000  0.000000  1.000000        0.00000            
REMARK 290   SMTRY1   4 -0.500000  0.866025  0.000000        0.00000            
REMARK 290   SMTRY2   4  0.866025  0.500000  0.000000        0.00000            
REMARK 290   SMTRY3   4  0.000000  0.000000 -1.000000        0.00000            
REMARK 290   SMTRY1   5  1.000000  0.000000  0.000000        0.00000            
REMARK 290   SMTRY2   5  0.000000 -1.000000  0.000000        0.00000            
REMARK 290   SMTRY3   5  0.000000  0.000000 -1.000000        0.00000            
REMARK 290   SMTRY1   6 -0.500000 -0.866025  0.000000        0.00000            
REMARK 290   SMTRY2   6 -0.866025  0.500000  0.000000        0.00000            
REMARK 290   SMTRY3   6  0.000000  0.000000 -1.000000        0.00000            
REMARK 290   SMTRY1   7  1.000000  0.000000  0.000000       55.14000            
REMARK 290   SMTRY2   7  0.000000  1.000000  0.000000       31.83509            
REMARK 290   SMTRY3   7  0.000000  0.000000  1.000000       42.74667            
REMARK 290   SMTRY1   8 -0.500000 -0.866025  0.000000       55.14000            
REMARK 290   SMTRY2   8  0.866025 -0.500000  0.000000       31.83509            
REMARK 290   SMTRY3   8  0.000000  0.000000  1.000000       42.74667            
REMARK 290   SMTRY1   9 -0.500000  0.866025  0.000000       55.14000            
REMARK 290   SMTRY2   9 -0.866025 -0.500000  0.000000       31.83509            
REMARK 290   SMTRY3   9  0.000000  0.000000  1.000000       42.74667            
REMARK 290   SMTRY1  10 -0.500000  0.866025  0.000000       55.14000            
REMARK 290   SMTRY2  10  0.866025  0.500000  0.000000       31.83509            
REMARK 290   SMTRY3  10  0.000000  0.000000 -1.000000       42.74667            
REMARK 290   SMTRY1  11  1.000000  0.000000  0.000000       55.14000            
REMARK 290   SMTRY2  11  0.000000 -1.000000  0.000000       31.83509            
REMARK 290   SMTRY3  11  0.000000  0.000000 -1.000000       42.74667            
REMARK 290   SMTRY1  12 -0.500000 -0.866025  0.000000       55.14000            
REMARK 290   SMTRY2  12 -0.866025  0.500000  0.000000       31.83509            
REMARK 290   SMTRY3  12  0.000000  0.000000 -1.000000       42.74667            
REMARK 290   SMTRY1  13  1.000000  0.000000  0.000000        0.00000            
REMARK 290   SMTRY2  13  0.000000  1.000000  0.000000       63.67019            
REMARK 290   SMTRY3  13  0.000000  0.000000  1.000000       85.49333            
REMARK 290   SMTRY1  14 -0.500000 -0.866025  0.000000        0.00000            
REMARK 290   SMTRY2  14  0.866025 -0.500000  0.000000       63.67019            
REMARK 290   SMTRY3  14  0.000000  0.000000  1.000000       85.49333            
REMARK 290   SMTRY1  15 -0.500000  0.866025  0.000000        0.00000            
REMARK 290   SMTRY2  15 -0.866025 -0.500000  0.000000       63.67019            
REMARK 290   SMTRY3  15  0.000000  0.000000  1.000000       85.49333            
REMARK 290   SMTRY1  16 -0.500000  0.866025  0.000000        0.00000            
REMARK 290   SMTRY2  16  0.866025  0.500000  0.000000       63.67019            
REMARK 290   SMTRY3  16  0.000000  0.000000 -1.000000       85.49333            
REMARK 290   SMTRY1  17  1.000000  0.000000  0.000000        0.00000            
REMARK 290   SMTRY2  17  0.000000 -1.000000  0.000000       63.67019            
REMARK 290   SMTRY3  17  0.000000  0.000000 -1.000000       85.49333            
REMARK 290   SMTRY1  18 -0.500000 -0.866025  0.000000        0.00000            
REMARK 290   SMTRY2  18 -0.866025  0.500000  0.000000       63.67019            
REMARK 290   SMTRY3  18  0.000000  0.000000 -1.000000       85.49333            
REMARK 290                                                                      
REMARK 290 REMARK: NULL                                                         
REMARK 300                                                                      
REMARK 300 BIOMOLECULE: 1                                                       
REMARK 300 SEE REMARK 350 FOR THE AUTHOR PROVIDED AND/OR PROGRAM                
REMARK 300 GENERATED ASSEMBLY INFORMATION FOR THE STRUCTURE IN                  
REMARK 300 THIS ENTRY. THE REMARK MAY ALSO PROVIDE INFORMATION ON               
REMARK 300 BURIED SURFACE AREA.                                                 
REMARK 350                                                                      
REMARK 350 COORDINATES FOR A COMPLETE MULTIMER REPRESENTING THE KNOWN           
REMARK 350 BIOLOGICALLY SIGNIFICANT OLIGOMERIZATION STATE OF THE                
REMARK 350 MOLECULE CAN BE GENERATED BY APPLYING BIOMT TRANSFORMATIONS          
REMARK 350 GIVEN BELOW.  BOTH NON-CRYSTALLOGRAPHIC AND                          
REMARK 350 CRYSTALLOGRAPHIC OPERATIONS ARE GIVEN.                               
REMARK 350                                                                      
REMARK 350 BIOMOLECULE: 1                                                       
REMARK 350 AUTHOR DETERMINED BIOLOGICAL UNIT: MONOMERIC                         
REMARK 350 SOFTWARE DETERMINED QUATERNARY STRUCTURE: MONOMERIC                  
REMARK 350 SOFTWARE USED: PISA                                                  
REMARK 350 APPLY THE FOLLOWING TO CHAINS: A                                     
REMARK 350   BIOMT1   1  1.000000  0.000000  0.000000        0.00000            
REMARK 350   BIOMT2   1  0.000000  1.000000  0.000000        0.00000            
REMARK 350   BIOMT3   1  0.000000  0.000000  1.000000        0.00000            
REMARK 465                                                                      
REMARK 465 MISSING RESIDUES                                                     
REMARK 465 THE FOLLOWING RESIDUES WERE NOT LOCATED IN THE                       
REMARK 465 EXPERIMENT. (M=MODEL NUMBER; RES=RESIDUE NAME; C=CHAIN               
REMARK 465 IDENTIFIER; SSSEQ=SEQUENCE NUMBER; I=INSERTION CODE.)                
REMARK 465                                                                      
REMARK 465   M RES C SSSEQI                                                     
REMARK 465     PHE A   245                                                      
REMARK 470                                                                      
REMARK 470 MISSING ATOM                                                         
REMARK 470 THE FOLLOWING RESIDUES HAVE MISSING ATOMS (M=MODEL NUMBER;           
REMARK 470 RES=RESIDUE NAME; C=CHAIN IDENTIFIER; SSEQ=SEQUENCE NUMBER;          
REMARK 470 I=INSERTION CODE):                                                   
REMARK 470   M RES CSSEQI  ATOMS                                                
REMARK 470     GLN A 220    CG   CD   OE1  NE2                                  
REMARK 500                                                                      
REMARK 500 GEOMETRY AND STEREOCHEMISTRY                                         
REMARK 500 SUBTOPIC: TORSION ANGLES                                             
REMARK 500                                                                      
REMARK 500 TORSION ANGLES OUTSIDE THE EXPECTED RAMACHANDRAN REGIONS:            
REMARK 500 (M=MODEL NUMBER; RES=RESIDUE NAME; C=CHAIN IDENTIFIER;               
REMARK 500 SSEQ=SEQUENCE NUMBER; I=INSERTION CODE).                             
REMARK 500                                                                      
REMARK 500 STANDARD TABLE:                                                      
REMARK 500 FORMAT:(10X,I3,1X,A3,1X,A1,I4,A1,4X,F7.2,3X,F7.2)                    
REMARK 500                                                                      
REMARK 500 EXPECTED VALUES: GJ KLEYWEGT AND TA JONES (1996). PHI/PSI-           
REMARK 500 CHOLOGY: RAMACHANDRAN REVISITED. STRUCTURE 4, 1395 - 1400            
REMARK 500                                                                      
REMARK 500  M RES CSSEQI        PSI       PHI                                   
REMARK 500    ASP A 218       70.26   -161.31                                   
REMARK 500    GLN A 220       -7.67    -54.33                                   
REMARK 500                                                                      
REMARK 500 REMARK: NULL                                                         
REMARK 600                                                                      
REMARK 600 HETEROGEN                                                            
REMARK 600 ISOBUTYL(1-PHENYLBUT-3-EN-1-YL)CARBAMATE (L61): L61 IS               
REMARK 600  COVALENTLY BONDED TO S201. BNG 404 IS IN SPECIAL POSITION.          
REMARK 610                                                                      
REMARK 610 MISSING HETEROATOM                                                   
REMARK 610 THE FOLLOWING RESIDUES HAVE MISSING ATOMS (M=MODEL NUMBER;           
REMARK 610 RES=RESIDUE NAME; C=CHAIN IDENTIFIER; SSEQ=SEQUENCE NUMBER;          
REMARK 610 I=INSERTION CODE):                                                   
REMARK 610   M RES C SSEQI                                                      
REMARK 610     BNG A  402                                                       
REMARK 610     BNG A  403                                                       
REMARK 610     BNG A  404                                                       
REMARK 610     BNG A  405                                                       
REMARK 610     BNG A  406                                                       
REMARK 800                                                                      
REMARK 800 SITE                                                                 
REMARK 800 SITE_IDENTIFIER: AC1                                                 
REMARK 800 EVIDENCE_CODE: SOFTWARE                                              
REMARK 800 SITE_DESCRIPTION: BINDING SITE FOR RESIDUE BNG A 402                 
REMARK 800                                                                      
REMARK 800 SITE_IDENTIFIER: AC2                                                 
REMARK 800 EVIDENCE_CODE: SOFTWARE                                              
REMARK 800 SITE_DESCRIPTION: BINDING SITE FOR RESIDUE BNG A 404                 
REMARK 800                                                                      
REMARK 800 SITE_IDENTIFIER: AC3                                                 
REMARK 800 EVIDENCE_CODE: SOFTWARE                                              
REMARK 800 SITE_DESCRIPTION: BINDING SITE FOR RESIDUE BNG A 405                 
REMARK 800                                                                      
REMARK 800 SITE_IDENTIFIER: AC4                                                 
REMARK 800 EVIDENCE_CODE: SOFTWARE                                              
REMARK 800 SITE_DESCRIPTION: BINDING SITE FOR RESIDUE  CL A 407                 
REMARK 800                                                                      
REMARK 800 SITE_IDENTIFIER: AC5                                                 
REMARK 800 EVIDENCE_CODE: SOFTWARE                                              
REMARK 800 SITE_DESCRIPTION: BINDING SITE FOR RESIDUE  CL A 408                 
REMARK 800                                                                      
REMARK 800 SITE_IDENTIFIER: AC6                                                 
REMARK 800 EVIDENCE_CODE: SOFTWARE                                              
REMARK 800 SITE_DESCRIPTION: BINDING SITE FOR RESIDUE  CL A 409                 
REMARK 800                                                                      
REMARK 800 SITE_IDENTIFIER: AC7                                                 
REMARK 800 EVIDENCE_CODE: SOFTWARE                                              
REMARK 800 SITE_DESCRIPTION: BINDING SITE FOR LIGAND                            
REMARK 800  L61 A 401  BOUND TO SER A 201                                       
REMARK 900                                                                      
REMARK 900 RELATED ENTRIES                                                      
REMARK 900 RELATED ID: 3ZMH   RELATED DB: PDB                                   
REMARK 900  STRUCTURE OF E.COLI RHOMBOID PROTEASE GLPG IN COMPLEX               
REMARK 900   WITH MONOBACTAM L62                                                
REMARK 900 RELATED ID: 3ZMI   RELATED DB: PDB                                   
REMARK 900  STRUCTURE OF E.COLI RHOMBOID PROTEASE GLPG IN COMPLEX               
REMARK 900   WITH MONOBACTAM L29                                                
DBREF  3ZMJ A   92   270  UNP    P09391   GLPG_ECOLI      92    270             
SEQRES   1 A  179  ARG ALA GLY PRO VAL THR TRP VAL MET MET ILE ALA CYS          
SEQRES   2 A  179  VAL VAL VAL PHE ILE ALA MET GLN ILE LEU GLY ASP GLN          
SEQRES   3 A  179  GLU VAL MET LEU TRP LEU ALA TRP PRO PHE ASP PRO THR          
SEQRES   4 A  179  LEU LYS PHE GLU PHE TRP ARG TYR PHE THR HIS ALA LEU          
SEQRES   5 A  179  MET HIS PHE SER LEU MET HIS ILE LEU PHE ASN LEU LEU          
SEQRES   6 A  179  TRP TRP TRP TYR LEU GLY GLY ALA VAL GLU LYS ARG LEU          
SEQRES   7 A  179  GLY SER GLY LYS LEU ILE VAL ILE THR LEU ILE SER ALA          
SEQRES   8 A  179  LEU LEU SER GLY TYR VAL GLN GLN LYS PHE SER GLY PRO          
SEQRES   9 A  179  TRP PHE GLY GLY LEU SER GLY VAL VAL TYR ALA LEU MET          
SEQRES  10 A  179  GLY TYR VAL TRP LEU ARG GLY GLU ARG ASP PRO GLN SER          
SEQRES  11 A  179  GLY ILE TYR LEU GLN ARG GLY LEU ILE ILE PHE ALA LEU          
SEQRES  12 A  179  ILE TRP ILE VAL ALA GLY TRP PHE ASP LEU PHE GLY MET          
SEQRES  13 A  179  SER MET ALA ASN GLY ALA HIS ILE ALA GLY LEU ALA VAL          
SEQRES  14 A  179  GLY LEU ALA MET ALA PHE VAL ASP SER LEU                      
HET    L61  A 401      18                                                       
HET    BNG  A 402       6                                                       
HET    BNG  A 403       7                                                       
HET    BNG  A 404      10                                                       
HET    BNG  A 405       7                                                       
HET    BNG  A 406       4                                                       
HET     CL  A 407       1                                                       
HET     CL  A 408       1                                                       
HET     CL  A 409       1                                                       
HETNAM      CL CHLORIDE ION                                                     
HETNAM     BNG B-NONYLGLUCOSIDE                                                 
HETNAM     L61 2-METHYLPROPYL N-[(1R)-3-OXIDANYLIDENE-1-                        
HETNAM   2 L61  PHENYL-PROPYL]CARBAMATE                                         
FORMUL   2   CL    3(CL 1-)                                                     
FORMUL   3  BNG    5(C15 H30 O6)                                                
FORMUL   4  L61    C14 H19 N O3                                                 
FORMUL   6  HOH   *27(H2 O)                                                     
HELIX    1   1 GLY A   94  GLY A  115  1                                  22    
HELIX    2   2 GLY A  115  ALA A  124  1                                  10    
HELIX    3   3 ASP A  128  LYS A  132  5                                   5    
HELIX    4   4 TRP A  136  HIS A  141  1                                   6    
HELIX    5   5 ALA A  142  MET A  144  5                                   3    
HELIX    6   6 SER A  147  GLY A  170  1                                  24    
HELIX    7   7 GLY A  170  GLY A  194  1                                  25    
HELIX    8   8 LEU A  200  ASP A  218  1                                  19    
HELIX    9   9 PRO A  219  GLY A  222  5                                   4    
HELIX   10  10 GLN A  226  PHE A  242  1                                  17    
HELIX   11  11 ALA A  250  SER A  269  1                                  20    
LINK         C2  L61 A 401                 OG  SER A 201     1555   1555  1.40  
SITE     1 AC1  1 VAL A 267                                                     
SITE     1 AC2  2 LEU A 131  ARG A 137                                          
SITE     1 AC3  1 ALA A 182                                                     
SITE     1 AC4  3 ALA A  93  TRP A 159  GLY A 228                               
SITE     1 AC5  5 SER A 201  SER A 248  MET A 249  HIS A 254                    
SITE     2 AC5  5 L61 A 401                                                     
SITE     1 AC6  2 LYS A 173  ARG A 214                                          
SITE     1 AC7 12 MET A 149  HIS A 150  PHE A 153  ASN A 154                    
SITE     2 AC7 12 TRP A 157  SER A 201  TYR A 205  MET A 208                    
SITE     3 AC7 12 TRP A 236  MET A 247  HIS A 254   CL A 408                    
CRYST1  110.280  110.280  128.240  90.00  90.00 120.00 H 3 2        18          
ORIGX1      1.000000  0.000000  0.000000        0.00000                         
ORIGX2      0.000000  1.000000  0.000000        0.00000                         
ORIGX3      0.000000  0.000000  1.000000        0.00000                         
SCALE1      0.009068  0.005235  0.000000        0.00000                         
SCALE2      0.000000  0.010471  0.000000        0.00000                         
SCALE3      0.000000  0.000000  0.007798        0.00000                         
ATOM      1  N   ARG A  92     -12.080   4.089  28.179  1.00 62.12           N  
ATOM      2  CA  ARG A  92     -12.531   4.451  29.517  1.00 57.41           C  
ATOM      3  C   ARG A  92     -13.529   3.432  30.067  1.00 58.41           C  
ATOM      4  O   ARG A  92     -14.190   2.731  29.309  1.00 55.71           O  
ATOM      5  CB  ARG A  92     -13.178   5.835  29.514  1.00 49.30           C  
ATOM      6  CG  ARG A  92     -14.467   5.902  28.728  1.00 53.92           C  
ATOM      7  CD  ARG A  92     -15.289   7.142  29.065  1.00 53.80           C  
ATOM      8  NE  ARG A  92     -16.652   7.043  28.539  1.00 62.74           N  
ATOM      9  CZ  ARG A  92     -17.581   7.990  28.661  1.00 64.78           C  
ATOM     10  NH1 ARG A  92     -17.297   9.121  29.291  1.00 69.46           N  
ATOM     11  NH2 ARG A  92     -18.797   7.809  28.148  1.00 60.08           N  
ATOM     12  N   ALA A  93     -13.626   3.373  31.393  1.00 56.18           N  
ATOM     13  CA  ALA A  93     -14.577   2.525  32.104  1.00 46.43           C  
ATOM     14  C   ALA A  93     -16.030   2.765  31.670  1.00 45.95           C  
ATOM     15  O   ALA A  93     -16.510   3.909  31.694  1.00 39.07           O  
ATOM     16  CB  ALA A  93     -14.442   2.768  33.613  1.00 36.86           C  
ATOM     17  N   GLY A  94     -16.729   1.688  31.303  1.00 40.35           N  
ATOM     18  CA  GLY A  94     -18.134   1.768  30.902  1.00 35.30           C  
ATOM     19  C   GLY A  94     -19.086   2.263  31.980  1.00 34.55           C  
ATOM     20  O   GLY A  94     -18.695   2.433  33.136  1.00 36.86           O  
ATOM     21  N   PRO A  95     -20.359   2.488  31.615  1.00 33.08           N  
ATOM     22  CA  PRO A  95     -21.316   3.114  32.531  1.00 27.59           C  
ATOM     23  C   PRO A  95     -21.585   2.359  33.833  1.00 34.56           C  
ATOM     24  O   PRO A  95     -21.752   3.025  34.865  1.00 33.61           O  
ATOM     25  CB  PRO A  95     -22.602   3.210  31.687  1.00 37.44           C  
ATOM     26  CG  PRO A  95     -22.451   2.170  30.639  1.00 37.80           C  
ATOM     27  CD  PRO A  95     -20.977   2.142  30.322  1.00 33.86           C  
ATOM     28  N   VAL A  96     -21.646   1.023  33.803  1.00 33.86           N  
ATOM     29  CA  VAL A  96     -21.873   0.265  35.036  1.00 32.33           C  
ATOM     30  C   VAL A  96     -20.632   0.307  35.925  1.00 31.42           C  
ATOM     31  O   VAL A  96     -20.723   0.524  37.143  1.00 31.87           O  
ATOM     32  CB  VAL A  96     -22.254  -1.228  34.779  1.00 36.00           C  
ATOM     33  CG1 VAL A  96     -22.481  -1.951  36.105  1.00 24.34           C  
ATOM     34  CG2 VAL A  96     -23.487  -1.339  33.910  1.00 30.75           C  
ATOM     35  N   THR A  97     -19.475   0.078  35.311  1.00 32.74           N  
ATOM     36  CA  THR A  97     -18.199   0.155  36.021  1.00 31.92           C  
ATOM     37  C   THR A  97     -18.079   1.511  36.718  1.00 36.40           C  
ATOM     38  O   THR A  97     -17.759   1.592  37.912  1.00 31.89           O  
ATOM     39  CB  THR A  97     -17.019  -0.043  35.047  1.00 38.42           C  
ATOM     40  OG1 THR A  97     -17.089  -1.360  34.483  1.00 34.20           O  
ATOM     41  CG2 THR A  97     -15.670   0.142  35.759  1.00 32.18           C  
ATOM     42  N   TRP A  98     -18.411   2.563  35.972  1.00 32.24           N  
ATOM     43  CA  TRP A  98     -18.273   3.937  36.438  1.00 32.47           C  
ATOM     44  C   TRP A  98     -19.243   4.282  37.559  1.00 34.92           C  
ATOM     45  O   TRP A  98     -18.825   4.760  38.619  1.00 36.57           O  
ATOM     46  CB  TRP A  98     -18.449   4.877  35.243  1.00 35.85           C  
ATOM     47  CG  TRP A  98     -18.536   6.336  35.537  1.00 44.68           C  
ATOM     48  CD1 TRP A  98     -19.564   7.174  35.199  1.00 49.81           C  
ATOM     49  CD2 TRP A  98     -17.557   7.148  36.197  1.00 41.98           C  
ATOM     50  NE1 TRP A  98     -19.288   8.452  35.611  1.00 50.43           N  
ATOM     51  CE2 TRP A  98     -18.061   8.468  36.223  1.00 51.75           C  
ATOM     52  CE3 TRP A  98     -16.308   6.894  36.767  1.00 43.26           C  
ATOM     53  CZ2 TRP A  98     -17.361   9.528  36.803  1.00 48.42           C  
ATOM     54  CZ3 TRP A  98     -15.607   7.946  37.338  1.00 48.38           C  
ATOM     55  CH2 TRP A  98     -16.139   9.248  37.355  1.00 46.33           C  
ATOM     56  N   VAL A  99     -20.534   4.028  37.331  1.00 37.12           N  
ATOM     57  CA  VAL A  99     -21.570   4.387  38.299  1.00 31.51           C  
ATOM     58  C   VAL A  99     -21.375   3.643  39.617  1.00 31.69           C  
ATOM     59  O   VAL A  99     -21.602   4.193  40.693  1.00 35.45           O  
ATOM     60  CB  VAL A  99     -22.992   4.151  37.731  1.00 42.07           C  
ATOM     61  CG1 VAL A  99     -24.043   4.317  38.811  1.00 39.77           C  
ATOM     62  CG2 VAL A  99     -23.270   5.112  36.582  1.00 40.59           C  
ATOM     63  N   MET A 100     -20.904   2.405  39.536  1.00 31.44           N  
ATOM     64  CA  MET A 100     -20.615   1.655  40.749  1.00 36.51           C  
ATOM     65  C   MET A 100     -19.485   2.335  41.543  1.00 34.35           C  
ATOM     66  O   MET A 100     -19.559   2.496  42.771  1.00 29.29           O  
ATOM     67  CB  MET A 100     -20.252   0.208  40.410  1.00 28.21           C  
ATOM     68  CG  MET A 100     -19.694  -0.575  41.591  1.00 31.78           C  
ATOM     69  SD  MET A 100     -20.913  -0.867  42.905  1.00 40.41           S  
ATOM     70  CE  MET A 100     -21.908  -2.178  42.180  1.00 31.44           C  
ATOM     71  N   MET A 101     -18.441   2.728  40.828  1.00 35.24           N  
ATOM     72  CA  MET A 101     -17.296   3.388  41.451  1.00 34.55           C  
ATOM     73  C   MET A 101     -17.731   4.655  42.146  1.00 33.88           C  
ATOM     74  O   MET A 101     -17.408   4.872  43.314  1.00 32.74           O  
ATOM     75  CB  MET A 101     -16.211   3.664  40.414  1.00 32.56           C  
ATOM     76  CG  MET A 101     -15.502   2.381  40.024  1.00 32.35           C  
ATOM     77  SD  MET A 101     -14.236   2.526  38.763  1.00 41.95           S  
ATOM     78  CE  MET A 101     -12.814   2.764  39.804  1.00 44.75           C  
ATOM     79  N   ILE A 102     -18.522   5.459  41.444  1.00 30.62           N  
ATOM     80  CA  ILE A 102     -19.025   6.696  42.010  1.00 27.42           C  
ATOM     81  C   ILE A 102     -19.853   6.438  43.254  1.00 37.69           C  
ATOM     82  O   ILE A 102     -19.665   7.097  44.283  1.00 39.39           O  
ATOM     83  CB  ILE A 102     -19.936   7.407  41.028  1.00 40.37           C  
ATOM     84  CG1 ILE A 102     -19.158   7.865  39.807  1.00 44.00           C  
ATOM     85  CG2 ILE A 102     -20.619   8.589  41.695  1.00 43.02           C  
ATOM     86  CD1 ILE A 102     -20.044   8.575  38.814  1.00 54.86           C  
ATOM     87  N   ALA A 103     -20.784   5.491  43.142  1.00 37.65           N  
ATOM     88  CA  ALA A 103     -21.725   5.200  44.216  1.00 31.70           C  
ATOM     89  C   ALA A 103     -20.972   4.770  45.463  1.00 31.66           C  
ATOM     90  O   ALA A 103     -21.316   5.159  46.573  1.00 39.04           O  
ATOM     91  CB  ALA A 103     -22.735   4.114  43.773  1.00 31.04           C  
ATOM     92  N   CYS A 104     -19.938   3.962  45.273  1.00 33.51           N  
ATOM     93  CA  CYS A 104     -19.110   3.523  46.387  1.00 38.91           C  
ATOM     94  C   CYS A 104     -18.377   4.702  47.025  1.00 38.18           C  
ATOM     95  O   CYS A 104     -18.256   4.774  48.250  1.00 33.31           O  
ATOM     96  CB  CYS A 104     -18.107   2.473  45.921  1.00 31.83           C  
ATOM     97  SG  CYS A 104     -18.850   0.848  45.616  1.00 34.72           S  
ATOM     98  N   VAL A 105     -17.892   5.615  46.184  1.00 32.29           N  
ATOM     99  CA  VAL A 105     -17.208   6.820  46.659  1.00 38.97           C  
ATOM    100  C   VAL A 105     -18.165   7.708  47.447  1.00 37.62           C  
ATOM    101  O   VAL A 105     -17.866   8.115  48.572  1.00 37.97           O  
ATOM    102  CB  VAL A 105     -16.568   7.613  45.491  1.00 36.91           C  
ATOM    103  CG1 VAL A 105     -16.171   9.000  45.936  1.00 42.69           C  
ATOM    104  CG2 VAL A 105     -15.345   6.865  44.972  1.00 35.67           C  
ATOM    105  N   VAL A 106     -19.326   7.975  46.864  1.00 37.08           N  
ATOM    106  CA  VAL A 106     -20.344   8.794  47.512  1.00 38.74           C  
ATOM    107  C   VAL A 106     -20.783   8.215  48.856  1.00 46.27           C  
ATOM    108  O   VAL A 106     -20.908   8.937  49.845  1.00 49.22           O  
ATOM    109  CB  VAL A 106     -21.545   8.994  46.599  1.00 43.13           C  
ATOM    110  CG1 VAL A 106     -22.693   9.632  47.365  1.00 44.13           C  
ATOM    111  CG2 VAL A 106     -21.138   9.848  45.395  1.00 38.29           C  
ATOM    112  N   VAL A 107     -20.981   6.905  48.907  1.00 40.23           N  
ATOM    113  CA  VAL A 107     -21.347   6.263  50.162  1.00 37.02           C  
ATOM    114  C   VAL A 107     -20.202   6.329  51.194  1.00 37.09           C  
ATOM    115  O   VAL A 107     -20.436   6.510  52.388  1.00 37.62           O  
ATOM    116  CB  VAL A 107     -21.805   4.802  49.914  1.00 39.62           C  
ATOM    117  CG1 VAL A 107     -21.913   4.033  51.215  1.00 36.99           C  
ATOM    118  CG2 VAL A 107     -23.143   4.780  49.156  1.00 32.22           C  
ATOM    119  N   PHE A 108     -18.966   6.175  50.731  1.00 39.07           N  
ATOM    120  CA  PHE A 108     -17.800   6.227  51.613  1.00 37.54           C  
ATOM    121  C   PHE A 108     -17.670   7.617  52.241  1.00 40.51           C  
ATOM    122  O   PHE A 108     -17.322   7.755  53.411  1.00 47.20           O  
ATOM    123  CB  PHE A 108     -16.535   5.883  50.826  1.00 39.03           C  
ATOM    124  CG  PHE A 108     -15.302   5.738  51.673  1.00 39.74           C  
ATOM    125  CD1 PHE A 108     -15.129   4.623  52.487  1.00 39.18           C  
ATOM    126  CD2 PHE A 108     -14.303   6.704  51.641  1.00 44.03           C  
ATOM    127  CE1 PHE A 108     -13.995   4.473  53.264  1.00 39.14           C  
ATOM    128  CE2 PHE A 108     -13.156   6.561  52.419  1.00 41.54           C  
ATOM    129  CZ  PHE A 108     -13.005   5.442  53.229  1.00 46.86           C  
ATOM    130  N   ILE A 109     -17.964   8.643  51.456  1.00 36.90           N  
ATOM    131  CA  ILE A 109     -17.946  10.017  51.951  1.00 45.65           C  
ATOM    132  C   ILE A 109     -18.999  10.201  53.047  1.00 47.33           C  
ATOM    133  O   ILE A 109     -18.702  10.741  54.121  1.00 43.49           O  
ATOM    134  CB  ILE A 109     -18.216  11.011  50.804  1.00 42.65           C  
ATOM    135  CG1 ILE A 109     -17.023  11.053  49.853  1.00 40.46           C  
ATOM    136  CG2 ILE A 109     -18.527  12.389  51.348  1.00 48.24           C  
ATOM    137  CD1 ILE A 109     -17.257  11.928  48.652  1.00 45.15           C  
ATOM    138  N   ALA A 110     -20.217   9.726  52.773  1.00 45.53           N  
ATOM    139  CA  ALA A 110     -21.319   9.750  53.743  1.00 42.32           C  
ATOM    140  C   ALA A 110     -20.947   9.067  55.048  1.00 43.74           C  
ATOM    141  O   ALA A 110     -21.396   9.476  56.116  1.00 43.43           O  
ATOM    142  CB  ALA A 110     -22.562   9.107  53.161  1.00 37.04           C  
ATOM    143  N   MET A 111     -20.116   8.031  54.954  1.00 41.17           N  
ATOM    144  CA  MET A 111     -19.689   7.296  56.135  1.00 40.30           C  
ATOM    145  C   MET A 111     -18.651   8.086  56.939  1.00 50.25           C  
ATOM    146  O   MET A 111     -18.525   7.910  58.156  1.00 45.55           O  
ATOM    147  CB  MET A 111     -19.137   5.914  55.746  1.00 42.24           C  
ATOM    148  CG  MET A 111     -20.184   4.968  55.119  1.00 42.55           C  
ATOM    149  SD  MET A 111     -19.519   3.400  54.477  1.00 38.56           S  
ATOM    150  CE  MET A 111     -19.113   2.554  55.996  1.00 32.63           C  
ATOM    151  N   GLN A 112     -17.894   8.942  56.258  1.00 45.97           N  
ATOM    152  CA  GLN A 112     -16.919   9.759  56.956  1.00 52.98           C  
ATOM    153  C   GLN A 112     -17.665  10.841  57.725  1.00 47.33           C  
ATOM    154  O   GLN A 112     -17.433  11.036  58.915  1.00 44.26           O  
ATOM    155  CB  GLN A 112     -15.897  10.369  55.989  1.00 53.54           C  
ATOM    156  CG  GLN A 112     -15.062   9.347  55.211  1.00 42.02           C  
ATOM    157  CD  GLN A 112     -14.913   8.013  55.924  1.00 51.85           C  
ATOM    158  OE1 GLN A 112     -14.325   7.929  57.005  1.00 54.86           O  
ATOM    159  NE2 GLN A 112     -15.433   6.950  55.304  1.00 48.16           N  
ATOM    160  N   ILE A 113     -18.595  11.495  57.040  1.00 43.56           N  
ATOM    161  CA  ILE A 113     -19.385  12.591  57.601  1.00 49.08           C  
ATOM    162  C   ILE A 113     -20.365  12.189  58.710  1.00 58.61           C  
ATOM    163  O   ILE A 113     -20.461  12.877  59.736  1.00 52.60           O  
ATOM    164  CB  ILE A 113     -20.208  13.292  56.497  1.00 46.46           C  
ATOM    165  CG1 ILE A 113     -19.285  13.921  55.456  1.00 46.32           C  
ATOM    166  CG2 ILE A 113     -21.131  14.343  57.100  1.00 43.13           C  
ATOM    167  CD1 ILE A 113     -20.009  14.339  54.194  1.00 42.66           C  
ATOM    168  N   LEU A 114     -21.110  11.099  58.497  1.00 55.38           N  
ATOM    169  CA  LEU A 114     -22.161  10.695  59.437  1.00 44.05           C  
ATOM    170  C   LEU A 114     -21.711   9.602  60.385  1.00 43.44           C  
ATOM    171  O   LEU A 114     -22.418   9.271  61.336  1.00 55.43           O  
ATOM    172  CB  LEU A 114     -23.417  10.237  58.692  1.00 46.79           C  
ATOM    173  CG  LEU A 114     -23.985  11.218  57.669  1.00 55.03           C  
ATOM    174  CD1 LEU A 114     -24.951  10.512  56.729  1.00 51.36           C  
ATOM    175  CD2 LEU A 114     -24.665  12.397  58.367  1.00 52.70           C  
ATOM    176  N   GLY A 115     -20.535   9.043  60.131  1.00 45.27           N  
ATOM    177  CA  GLY A 115     -20.097   7.853  60.839  1.00 45.52           C  
ATOM    178  C   GLY A 115     -20.611   6.582  60.173  1.00 50.82           C  
ATOM    179  O   GLY A 115     -21.638   6.598  59.485  1.00 45.90           O  
ATOM    180  N   ASP A 116     -19.889   5.482  60.381  1.00 46.41           N  
ATOM    181  CA  ASP A 116     -20.202   4.191  59.766  1.00 47.88           C  
ATOM    182  C   ASP A 116     -21.592   3.642  60.133  1.00 48.94           C  
ATOM    183  O   ASP A 116     -22.370   3.272  59.259  1.00 46.05           O  
ATOM    184  CB  ASP A 116     -19.137   3.161  60.151  1.00 42.93           C  
ATOM    185  CG  ASP A 116     -17.838   3.326  59.367  1.00 43.13           C  
ATOM    186  OD1 ASP A 116     -17.736   4.244  58.527  1.00 40.67           O  
ATOM    187  OD2 ASP A 116     -16.913   2.520  59.592  1.00 46.69           O  
ATOM    188  N   GLN A 117     -21.883   3.591  61.431  1.00 52.41           N  
ATOM    189  CA  GLN A 117     -23.111   2.988  61.945  1.00 49.18           C  
ATOM    190  C   GLN A 117     -24.381   3.636  61.415  1.00 46.02           C  
ATOM    191  O   GLN A 117     -25.364   2.953  61.148  1.00 46.49           O  
ATOM    192  CB  GLN A 117     -23.119   3.023  63.471  1.00 42.32           C  
ATOM    193  CG  GLN A 117     -21.963   2.276  64.088  1.00 50.21           C  
ATOM    194  CD  GLN A 117     -20.835   3.189  64.543  1.00 56.71           C  
ATOM    195  OE1 GLN A 117     -20.421   4.113  63.827  1.00 55.29           O  
ATOM    196  NE2 GLN A 117     -20.331   2.935  65.750  1.00 58.45           N  
ATOM    197  N   GLU A 118     -24.353   4.953  61.260  1.00 48.34           N  
ATOM    198  CA  GLU A 118     -25.524   5.690  60.799  1.00 48.31           C  
ATOM    199  C   GLU A 118     -25.819   5.395  59.324  1.00 47.90           C  
ATOM    200  O   GLU A 118     -26.980   5.310  58.914  1.00 46.89           O  
ATOM    201  CB  GLU A 118     -25.332   7.194  61.031  1.00 49.23           C  
ATOM    202  CG  GLU A 118     -26.578   8.025  60.774  1.00 56.02           C  
ATOM    203  CD  GLU A 118     -27.772   7.605  61.640  1.00 61.47           C  
ATOM    204  OE1 GLU A 118     -27.581   7.278  62.840  1.00 46.29           O  
ATOM    205  OE2 GLU A 118     -28.907   7.602  61.107  1.00 64.82           O  
ATOM    206  N   VAL A 119     -24.769   5.242  58.523  1.00 43.80           N  
ATOM    207  CA  VAL A 119     -24.957   4.854  57.128  1.00 46.73           C  
ATOM    208  C   VAL A 119     -25.427   3.388  57.056  1.00 42.24           C  
ATOM    209  O   VAL A 119     -26.295   3.040  56.256  1.00 34.50           O  
ATOM    210  CB  VAL A 119     -23.674   5.071  56.303  1.00 47.51           C  
ATOM    211  CG1 VAL A 119     -23.718   4.270  55.005  1.00 39.08           C  
ATOM    212  CG2 VAL A 119     -23.466   6.566  56.029  1.00 41.65           C  
ATOM    213  N   MET A 120     -24.877   2.550  57.927  1.00 39.80           N  
ATOM    214  CA  MET A 120     -25.287   1.155  58.000  1.00 44.45           C  
ATOM    215  C   MET A 120     -26.763   1.063  58.355  1.00 48.39           C  
ATOM    216  O   MET A 120     -27.453   0.113  57.976  1.00 43.98           O  
ATOM    217  CB  MET A 120     -24.457   0.395  59.030  1.00 44.14           C  
ATOM    218  CG  MET A 120     -23.074   0.014  58.558  1.00 45.41           C  
ATOM    219  SD  MET A 120     -22.359  -1.321  59.536  1.00 55.92           S  
ATOM    220  CE  MET A 120     -22.019  -0.444  61.057  1.00 53.46           C  
ATOM    221  N   LEU A 121     -27.248   2.064  59.076  1.00 48.38           N  
ATOM    222  CA  LEU A 121     -28.623   2.051  59.542  1.00 47.00           C  
ATOM    223  C   LEU A 121     -29.565   2.070  58.344  1.00 46.70           C  
ATOM    224  O   LEU A 121     -30.593   1.391  58.337  1.00 46.80           O  
ATOM    225  CB  LEU A 121     -28.869   3.249  60.448  1.00 51.41           C  
ATOM    226  CG  LEU A 121     -29.955   3.109  61.503  1.00 48.53           C  
ATOM    227  CD1 LEU A 121     -29.664   1.915  62.383  1.00 43.16           C  
ATOM    228  CD2 LEU A 121     -30.003   4.395  62.317  1.00 52.63           C  
ATOM    229  N   TRP A 122     -29.186   2.833  57.321  1.00 46.13           N  
ATOM    230  CA  TRP A 122     -29.965   2.943  56.091  1.00 41.20           C  
ATOM    231  C   TRP A 122     -29.634   1.906  55.000  1.00 41.83           C  
ATOM    232  O   TRP A 122     -30.473   1.643  54.148  1.00 41.91           O  
ATOM    233  CB  TRP A 122     -29.801   4.343  55.486  1.00 49.36           C  
ATOM    234  CG  TRP A 122     -30.612   5.427  56.138  1.00 63.42           C  
ATOM    235  CD1 TRP A 122     -30.688   5.708  57.472  1.00 63.16           C  
ATOM    236  CD2 TRP A 122     -31.437   6.400  55.474  1.00 69.64           C  
ATOM    237  NE1 TRP A 122     -31.521   6.784  57.681  1.00 69.49           N  
ATOM    238  CE2 TRP A 122     -31.991   7.229  56.471  1.00 67.35           C  
ATOM    239  CE3 TRP A 122     -31.763   6.646  54.134  1.00 74.35           C  
ATOM    240  CZ2 TRP A 122     -32.856   8.286  56.173  1.00 75.52           C  
ATOM    241  CZ3 TRP A 122     -32.623   7.700  53.838  1.00 77.83           C  
ATOM    242  CH2 TRP A 122     -33.159   8.504  54.855  1.00 75.72           C  
ATOM    243  N   LEU A 123     -28.427   1.332  54.998  1.00 35.29           N  
ATOM    244  CA  LEU A 123     -27.993   0.563  53.825  1.00 34.07           C  
ATOM    245  C   LEU A 123     -27.711  -0.907  54.074  1.00 30.09           C  
ATOM    246  O   LEU A 123     -27.572  -1.672  53.130  1.00 32.00           O  
ATOM    247  CB  LEU A 123     -26.760   1.193  53.173  1.00 34.27           C  
ATOM    248  CG  LEU A 123     -26.940   2.592  52.600  1.00 41.82           C  
ATOM    249  CD1 LEU A 123     -25.698   2.980  51.810  1.00 35.60           C  
ATOM    250  CD2 LEU A 123     -28.196   2.663  51.739  1.00 31.31           C  
ATOM    251  N   ALA A 124     -27.593  -1.287  55.338  1.00 31.24           N  
ATOM    252  CA  ALA A 124     -27.234  -2.648  55.695  1.00 33.10           C  
ATOM    253  C   ALA A 124     -28.352  -3.624  55.376  1.00 34.56           C  
ATOM    254  O   ALA A 124     -29.518  -3.246  55.338  1.00 31.93           O  
ATOM    255  CB  ALA A 124     -26.890  -2.742  57.172  1.00 29.42           C  
ATOM    256  N   TRP A 125     -27.960  -4.876  55.160  1.00 29.61           N  
ATOM    257  CA  TRP A 125     -28.858  -6.019  55.084  1.00 33.52           C  
ATOM    258  C   TRP A 125     -29.873  -5.904  56.223  1.00 36.76           C  
ATOM    259  O   TRP A 125     -29.497  -5.510  57.330  1.00 33.79           O  
ATOM    260  CB  TRP A 125     -28.017  -7.296  55.244  1.00 26.36           C  
ATOM    261  CG  TRP A 125     -28.739  -8.579  54.934  1.00 31.83           C  
ATOM    262  CD1 TRP A 125     -29.560  -9.287  55.771  1.00 32.45           C  
ATOM    263  CD2 TRP A 125     -28.697  -9.312  53.700  1.00 30.28           C  
ATOM    264  NE1 TRP A 125     -30.031 -10.415  55.131  1.00 26.43           N  
ATOM    265  CE2 TRP A 125     -29.532 -10.445  53.857  1.00 31.68           C  
ATOM    266  CE3 TRP A 125     -28.049  -9.119  52.478  1.00 30.63           C  
ATOM    267  CZ2 TRP A 125     -29.724 -11.376  52.839  1.00 30.11           C  
ATOM    268  CZ3 TRP A 125     -28.243 -10.050  51.466  1.00 33.04           C  
ATOM    269  CH2 TRP A 125     -29.064 -11.166  51.656  1.00 29.93           C  
ATOM    270  N   PRO A 126     -31.158  -6.227  55.962  1.00 36.63           N  
ATOM    271  CA  PRO A 126     -32.191  -6.091  57.003  1.00 33.83           C  
ATOM    272  C   PRO A 126     -31.761  -6.701  58.334  1.00 38.09           C  
ATOM    273  O   PRO A 126     -31.476  -7.901  58.408  1.00 42.47           O  
ATOM    274  CB  PRO A 126     -33.384  -6.851  56.408  1.00 36.75           C  
ATOM    275  CG  PRO A 126     -33.240  -6.635  54.932  1.00 26.17           C  
ATOM    276  CD  PRO A 126     -31.726  -6.756  54.707  1.00 36.74           C  
ATOM    277  N   PHE A 127     -31.664  -5.870  59.369  1.00 41.64           N  
ATOM    278  CA  PHE A 127     -31.150  -6.328  60.661  1.00 43.57           C  
ATOM    279  C   PHE A 127     -32.258  -6.398  61.704  1.00 45.42           C  
ATOM    280  O   PHE A 127     -32.014  -6.661  62.879  1.00 49.19           O  
ATOM    281  CB  PHE A 127     -29.998  -5.440  61.149  1.00 37.69           C  
ATOM    282  CG  PHE A 127     -30.314  -3.976  61.150  1.00 37.60           C  
ATOM    283  CD1 PHE A 127     -30.878  -3.377  62.263  1.00 41.73           C  
ATOM    284  CD2 PHE A 127     -30.051  -3.200  60.036  1.00 41.38           C  
ATOM    285  CE1 PHE A 127     -31.172  -2.030  62.268  1.00 43.73           C  
ATOM    286  CE2 PHE A 127     -30.346  -1.846  60.029  1.00 46.74           C  
ATOM    287  CZ  PHE A 127     -30.902  -1.259  61.150  1.00 44.11           C  
ATOM    288  N   ASP A 128     -33.477  -6.163  61.247  1.00 47.75           N  
ATOM    289  CA  ASP A 128     -34.662  -6.245  62.083  1.00 55.44           C  
ATOM    290  C   ASP A 128     -35.817  -6.660  61.174  1.00 54.07           C  
ATOM    291  O   ASP A 128     -35.912  -6.173  60.047  1.00 49.67           O  
ATOM    292  CB  ASP A 128     -34.950  -4.882  62.722  1.00 52.72           C  
ATOM    293  CG  ASP A 128     -36.055  -4.944  63.771  1.00 65.78           C  
ATOM    294  OD1 ASP A 128     -35.964  -5.799  64.684  1.00 61.87           O  
ATOM    295  OD2 ASP A 128     -37.015  -4.140  63.673  1.00 61.52           O  
ATOM    296  N   PRO A 129     -36.684  -7.571  61.651  1.00 59.10           N  
ATOM    297  CA  PRO A 129     -37.849  -8.024  60.878  1.00 53.93           C  
ATOM    298  C   PRO A 129     -38.687  -6.879  60.305  1.00 52.54           C  
ATOM    299  O   PRO A 129     -39.259  -7.039  59.230  1.00 50.62           O  
ATOM    300  CB  PRO A 129     -38.646  -8.829  61.904  1.00 51.18           C  
ATOM    301  CG  PRO A 129     -37.579  -9.417  62.783  1.00 53.94           C  
ATOM    302  CD  PRO A 129     -36.531  -8.333  62.906  1.00 55.32           C  
ATOM    303  N   THR A 130     -38.735  -5.731  60.979  1.00 50.19           N  
ATOM    304  CA  THR A 130     -39.487  -4.587  60.451  1.00 48.59           C  
ATOM    305  C   THR A 130     -38.822  -3.945  59.227  1.00 50.48           C  
ATOM    306  O   THR A 130     -39.375  -3.023  58.615  1.00 41.54           O  
ATOM    307  CB  THR A 130     -39.730  -3.499  61.529  1.00 58.47           C  
ATOM    308  OG1 THR A 130     -38.524  -2.756  61.753  1.00 58.16           O  
ATOM    309  CG2 THR A 130     -40.190  -4.137  62.839  1.00 54.83           C  
ATOM    310  N   LEU A 131     -37.639  -4.441  58.872  1.00 46.65           N  
ATOM    311  CA  LEU A 131     -36.896  -3.924  57.729  1.00 47.04           C  
ATOM    312  C   LEU A 131     -36.852  -4.920  56.564  1.00 43.83           C  
ATOM    313  O   LEU A 131     -36.281  -4.629  55.506  1.00 38.08           O  
ATOM    314  CB  LEU A 131     -35.463  -3.542  58.156  1.00 45.75           C  
ATOM    315  CG  LEU A 131     -35.337  -2.475  59.259  1.00 50.02           C  
ATOM    316  CD1 LEU A 131     -33.909  -2.386  59.800  1.00 43.54           C  
ATOM    317  CD2 LEU A 131     -35.834  -1.086  58.783  1.00 42.59           C  
ATOM    318  N   LYS A 132     -37.455  -6.091  56.746  1.00 41.50           N  
ATOM    319  CA  LYS A 132     -37.317  -7.158  55.748  1.00 35.58           C  
ATOM    320  C   LYS A 132     -37.891  -6.787  54.368  1.00 33.27           C  
ATOM    321  O   LYS A 132     -37.567  -7.410  53.360  1.00 37.21           O  
ATOM    322  CB  LYS A 132     -37.882  -8.484  56.272  1.00 38.20           C  
ATOM    323  CG  LYS A 132     -39.390  -8.492  56.590  1.00 42.06           C  
ATOM    324  CD  LYS A 132     -39.730  -9.624  57.588  1.00 45.42           C  
ATOM    325  CE  LYS A 132     -41.231  -9.748  57.864  1.00 51.43           C  
ATOM    326  NZ  LYS A 132     -41.831  -8.525  58.482  1.00 55.53           N  
ATOM    327  N   PHE A 133     -38.717  -5.751  54.315  1.00 36.66           N  
ATOM    328  CA  PHE A 133     -39.341  -5.379  53.050  1.00 40.47           C  
ATOM    329  C   PHE A 133     -38.717  -4.136  52.422  1.00 45.81           C  
ATOM    330  O   PHE A 133     -39.204  -3.633  51.419  1.00 43.78           O  
ATOM    331  CB  PHE A 133     -40.854  -5.210  53.214  1.00 46.60           C  
ATOM    332  CG  PHE A 133     -41.551  -6.460  53.683  1.00 45.07           C  
ATOM    333  CD1 PHE A 133     -41.226  -7.702  53.140  1.00 39.57           C  
ATOM    334  CD2 PHE A 133     -42.510  -6.400  54.681  1.00 44.16           C  
ATOM    335  CE1 PHE A 133     -41.867  -8.856  53.577  1.00 46.33           C  
ATOM    336  CE2 PHE A 133     -43.159  -7.561  55.125  1.00 52.14           C  
ATOM    337  CZ  PHE A 133     -42.834  -8.786  54.576  1.00 41.60           C  
ATOM    338  N   GLU A 134     -37.627  -3.648  53.002  1.00 45.35           N  
ATOM    339  CA  GLU A 134     -36.876  -2.565  52.378  1.00 41.61           C  
ATOM    340  C   GLU A 134     -35.834  -3.197  51.448  1.00 41.20           C  
ATOM    341  O   GLU A 134     -34.725  -3.529  51.858  1.00 40.08           O  
ATOM    342  CB  GLU A 134     -36.282  -1.644  53.448  1.00 40.35           C  
ATOM    343  CG  GLU A 134     -37.374  -0.876  54.204  1.00 44.47           C  
ATOM    344  CD  GLU A 134     -36.890  -0.100  55.426  1.00 55.03           C  
ATOM    345  OE1 GLU A 134     -35.692  -0.181  55.775  1.00 47.12           O  
ATOM    346  OE2 GLU A 134     -37.731   0.601  56.043  1.00 57.11           O  
ATOM    347  N   PHE A 135     -36.233  -3.375  50.193  1.00 35.37           N  
ATOM    348  CA  PHE A 135     -35.570  -4.275  49.260  1.00 34.79           C  
ATOM    349  C   PHE A 135     -34.196  -3.851  48.750  1.00 42.09           C  
ATOM    350  O   PHE A 135     -33.430  -4.702  48.272  1.00 33.24           O  
ATOM    351  CB  PHE A 135     -36.497  -4.592  48.085  1.00 35.33           C  
ATOM    352  CG  PHE A 135     -37.656  -5.478  48.465  1.00 47.71           C  
ATOM    353  CD1 PHE A 135     -37.512  -6.855  48.473  1.00 42.06           C  
ATOM    354  CD2 PHE A 135     -38.881  -4.933  48.835  1.00 42.60           C  
ATOM    355  CE1 PHE A 135     -38.565  -7.678  48.828  1.00 43.55           C  
ATOM    356  CE2 PHE A 135     -39.937  -5.754  49.197  1.00 49.73           C  
ATOM    357  CZ  PHE A 135     -39.777  -7.132  49.194  1.00 37.52           C  
ATOM    358  N   TRP A 136     -33.879  -2.558  48.843  1.00 34.26           N  
ATOM    359  CA  TRP A 136     -32.559  -2.095  48.435  1.00 36.80           C  
ATOM    360  C   TRP A 136     -31.494  -2.754  49.317  1.00 35.16           C  
ATOM    361  O   TRP A 136     -30.395  -3.018  48.855  1.00 35.77           O  
ATOM    362  CB  TRP A 136     -32.449  -0.551  48.465  1.00 36.82           C  
ATOM    363  CG  TRP A 136     -32.638   0.049  49.817  1.00 31.22           C  
ATOM    364  CD1 TRP A 136     -31.673   0.275  50.760  1.00 36.94           C  
ATOM    365  CD2 TRP A 136     -33.876   0.475  50.399  1.00 41.38           C  
ATOM    366  NE1 TRP A 136     -32.232   0.823  51.892  1.00 34.48           N  
ATOM    367  CE2 TRP A 136     -33.584   0.956  51.696  1.00 42.49           C  
ATOM    368  CE3 TRP A 136     -35.210   0.494  49.953  1.00 38.30           C  
ATOM    369  CZ2 TRP A 136     -34.574   1.460  52.544  1.00 44.96           C  
ATOM    370  CZ3 TRP A 136     -36.184   0.989  50.795  1.00 32.94           C  
ATOM    371  CH2 TRP A 136     -35.863   1.464  52.077  1.00 39.27           C  
ATOM    372  N   ARG A 137     -31.851  -3.049  50.569  1.00 30.74           N  
ATOM    373  CA  ARG A 137     -30.912  -3.605  51.546  1.00 33.49           C  
ATOM    374  C   ARG A 137     -30.310  -4.954  51.175  1.00 38.04           C  
ATOM    375  O   ARG A 137     -29.243  -5.321  51.683  1.00 32.43           O  
ATOM    376  CB  ARG A 137     -31.566  -3.735  52.919  1.00 34.67           C  
ATOM    377  CG  ARG A 137     -32.068  -2.446  53.533  1.00 38.26           C  
ATOM    378  CD  ARG A 137     -32.595  -2.724  54.937  1.00 37.73           C  
ATOM    379  NE  ARG A 137     -33.089  -1.513  55.578  1.00 41.21           N  
ATOM    380  CZ  ARG A 137     -32.366  -0.719  56.358  1.00 40.73           C  
ATOM    381  NH1 ARG A 137     -31.085  -0.986  56.596  1.00 37.28           N  
ATOM    382  NH2 ARG A 137     -32.927   0.359  56.887  1.00 43.89           N  
ATOM    383  N   TYR A 138     -30.991  -5.710  50.322  1.00 34.03           N  
ATOM    384  CA  TYR A 138     -30.448  -6.997  49.905  1.00 31.04           C  
ATOM    385  C   TYR A 138     -29.265  -6.801  48.952  1.00 34.69           C  
ATOM    386  O   TYR A 138     -28.553  -7.758  48.638  1.00 29.95           O  
ATOM    387  CB  TYR A 138     -31.549  -7.922  49.324  1.00 31.50           C  
ATOM    388  CG  TYR A 138     -32.576  -8.287  50.372  1.00 29.33           C  
ATOM    389  CD1 TYR A 138     -32.267  -9.167  51.403  1.00 30.25           C  
ATOM    390  CD2 TYR A 138     -33.837  -7.702  50.368  1.00 29.67           C  
ATOM    391  CE1 TYR A 138     -33.203  -9.466  52.402  1.00 29.63           C  
ATOM    392  CE2 TYR A 138     -34.768  -7.988  51.353  1.00 28.87           C  
ATOM    393  CZ  TYR A 138     -34.455  -8.866  52.359  1.00 30.61           C  
ATOM    394  OH  TYR A 138     -35.403  -9.139  53.323  1.00 31.62           O  
ATOM    395  N   PHE A 139     -29.043  -5.550  48.528  1.00 33.52           N  
ATOM    396  CA  PHE A 139     -27.960  -5.207  47.592  1.00 32.28           C  
ATOM    397  C   PHE A 139     -27.016  -4.116  48.112  1.00 35.11           C  
ATOM    398  O   PHE A 139     -25.811  -4.163  47.868  1.00 30.74           O  
ATOM    399  CB  PHE A 139     -28.525  -4.725  46.246  1.00 32.46           C  
ATOM    400  CG  PHE A 139     -29.530  -5.661  45.632  1.00 35.45           C  
ATOM    401  CD1 PHE A 139     -30.877  -5.537  45.920  1.00 35.04           C  
ATOM    402  CD2 PHE A 139     -29.121  -6.667  44.771  1.00 32.05           C  
ATOM    403  CE1 PHE A 139     -31.806  -6.407  45.356  1.00 35.55           C  
ATOM    404  CE2 PHE A 139     -30.027  -7.527  44.210  1.00 33.38           C  
ATOM    405  CZ  PHE A 139     -31.378  -7.398  44.497  1.00 32.48           C  
ATOM    406  N   THR A 140     -27.575  -3.123  48.800  1.00 32.43           N  
ATOM    407  CA  THR A 140     -26.840  -1.902  49.115  1.00 31.65           C  
ATOM    408  C   THR A 140     -25.666  -2.091  50.083  1.00 36.33           C  
ATOM    409  O   THR A 140     -24.783  -1.238  50.151  1.00 34.04           O  
ATOM    410  CB  THR A 140     -27.765  -0.767  49.611  1.00 27.14           C  
ATOM    411  OG1 THR A 140     -28.498  -1.190  50.772  1.00 32.24           O  
ATOM    412  CG2 THR A 140     -28.717  -0.340  48.508  1.00 29.74           C  
ATOM    413  N   HIS A 141     -25.648  -3.207  50.808  1.00 29.24           N  
ATOM    414  CA  HIS A 141     -24.525  -3.535  51.681  1.00 29.87           C  
ATOM    415  C   HIS A 141     -23.206  -3.532  50.911  1.00 34.67           C  
ATOM    416  O   HIS A 141     -22.169  -3.199  51.471  1.00 32.85           O  
ATOM    417  CB  HIS A 141     -24.732  -4.889  52.340  1.00 26.55           C  
ATOM    418  CG  HIS A 141     -25.090  -5.967  51.366  1.00 38.08           C  
ATOM    419  ND1 HIS A 141     -24.144  -6.762  50.756  1.00 33.06           N  
ATOM    420  CD2 HIS A 141     -26.288  -6.353  50.867  1.00 28.03           C  
ATOM    421  CE1 HIS A 141     -24.742  -7.605  49.937  1.00 29.56           C  
ATOM    422  NE2 HIS A 141     -26.044  -7.374  49.981  1.00 32.44           N  
ATOM    423  N   ALA A 142     -23.261  -3.870  49.622  1.00 32.14           N  
ATOM    424  CA  ALA A 142     -22.064  -3.934  48.773  1.00 34.09           C  
ATOM    425  C   ALA A 142     -21.401  -2.572  48.538  1.00 35.50           C  
ATOM    426  O   ALA A 142     -20.253  -2.508  48.079  1.00 30.59           O  
ATOM    427  CB  ALA A 142     -22.407  -4.572  47.423  1.00 31.91           C  
ATOM    428  N   LEU A 143     -22.146  -1.500  48.828  1.00 32.40           N  
ATOM    429  CA  LEU A 143     -21.709  -0.136  48.563  1.00 31.40           C  
ATOM    430  C   LEU A 143     -20.890   0.473  49.716  1.00 33.85           C  
ATOM    431  O   LEU A 143     -20.232   1.482  49.535  1.00 31.63           O  
ATOM    432  CB  LEU A 143     -22.913   0.770  48.230  1.00 29.27           C  
ATOM    433  CG  LEU A 143     -23.710   0.476  46.951  1.00 29.75           C  
ATOM    434  CD1 LEU A 143     -24.871   1.442  46.828  1.00 30.50           C  
ATOM    435  CD2 LEU A 143     -22.853   0.513  45.683  1.00 29.41           C  
ATOM    436  N   MET A 144     -20.932  -0.144  50.894  1.00 33.55           N  
ATOM    437  CA  MET A 144     -20.261   0.413  52.061  1.00 30.87           C  
ATOM    438  C   MET A 144     -18.860  -0.151  52.217  1.00 36.45           C  
ATOM    439  O   MET A 144     -18.658  -1.346  52.053  1.00 33.00           O  
ATOM    440  CB  MET A 144     -21.076   0.137  53.328  1.00 33.34           C  
ATOM    441  CG  MET A 144     -22.368   0.978  53.452  1.00 27.60           C  
ATOM    442  SD  MET A 144     -23.241   0.558  54.978  1.00 33.30           S  
ATOM    443  CE  MET A 144     -23.666  -1.154  54.656  1.00 34.45           C  
ATOM    444  N   HIS A 145     -17.895   0.713  52.527  1.00 33.27           N  
ATOM    445  CA  HIS A 145     -16.547   0.256  52.865  1.00 34.99           C  
ATOM    446  C   HIS A 145     -16.066   0.934  54.137  1.00 38.60           C  
ATOM    447  O   HIS A 145     -16.500   2.044  54.453  1.00 38.17           O  
ATOM    448  CB  HIS A 145     -15.561   0.480  51.715  1.00 36.74           C  
ATOM    449  CG  HIS A 145     -15.907  -0.280  50.473  1.00 35.09           C  
ATOM    450  ND1 HIS A 145     -16.748   0.225  49.502  1.00 35.76           N  
ATOM    451  CD2 HIS A 145     -15.543  -1.514  50.049  1.00 32.37           C  
ATOM    452  CE1 HIS A 145     -16.876  -0.659  48.530  1.00 31.19           C  
ATOM    453  NE2 HIS A 145     -16.161  -1.725  48.839  1.00 29.20           N  
ATOM    454  N   PHE A 146     -15.148   0.266  54.839  1.00 44.20           N  
ATOM    455  CA  PHE A 146     -14.807   0.595  56.226  1.00 46.67           C  
ATOM    456  C   PHE A 146     -13.369   1.086  56.466  1.00 51.72           C  
ATOM    457  O   PHE A 146     -13.014   1.473  57.582  1.00 51.42           O  
ATOM    458  CB  PHE A 146     -15.123  -0.612  57.121  1.00 39.49           C  
ATOM    459  CG  PHE A 146     -16.563  -1.052  57.030  1.00 43.10           C  
ATOM    460  CD1 PHE A 146     -17.544  -0.406  57.766  1.00 41.12           C  
ATOM    461  CD2 PHE A 146     -16.937  -2.078  56.180  1.00 40.49           C  
ATOM    462  CE1 PHE A 146     -18.871  -0.782  57.671  1.00 42.40           C  
ATOM    463  CE2 PHE A 146     -18.266  -2.460  56.075  1.00 45.03           C  
ATOM    464  CZ  PHE A 146     -19.236  -1.811  56.825  1.00 40.78           C  
ATOM    465  N   SER A 147     -12.550   1.061  55.424  1.00 45.09           N  
ATOM    466  CA  SER A 147     -11.217   1.641  55.489  1.00 47.12           C  
ATOM    467  C   SER A 147     -10.775   2.037  54.089  1.00 46.86           C  
ATOM    468  O   SER A 147     -11.353   1.602  53.089  1.00 47.00           O  
ATOM    469  CB  SER A 147     -10.211   0.659  56.094  1.00 44.21           C  
ATOM    470  OG  SER A 147      -9.997  -0.458  55.241  1.00 48.48           O  
ATOM    471  N   LEU A 148      -9.743   2.864  54.029  1.00 45.43           N  
ATOM    472  CA  LEU A 148      -9.161   3.274  52.763  1.00 41.84           C  
ATOM    473  C   LEU A 148      -8.756   2.081  51.920  1.00 42.78           C  
ATOM    474  O   LEU A 148      -9.100   2.017  50.746  1.00 45.16           O  
ATOM    475  CB  LEU A 148      -7.938   4.147  53.011  1.00 44.10           C  
ATOM    476  CG  LEU A 148      -8.255   5.621  53.157  1.00 54.63           C  
ATOM    477  CD1 LEU A 148      -6.954   6.374  53.354  1.00 53.09           C  
ATOM    478  CD2 LEU A 148      -9.024   6.103  51.924  1.00 49.28           C  
ATOM    479  N   MET A 149      -8.014   1.156  52.529  1.00 42.80           N  
ATOM    480  CA  MET A 149      -7.549  -0.066  51.873  1.00 48.85           C  
ATOM    481  C   MET A 149      -8.683  -0.857  51.239  1.00 45.71           C  
ATOM    482  O   MET A 149      -8.579  -1.300  50.092  1.00 41.56           O  
ATOM    483  CB  MET A 149      -6.866  -0.980  52.889  1.00 45.95           C  
ATOM    484  CG  MET A 149      -5.463  -0.593  53.262  1.00 62.52           C  
ATOM    485  SD  MET A 149      -4.261  -1.193  52.072  1.00 77.04           S  
ATOM    486  CE  MET A 149      -4.050   0.271  51.050  1.00 59.69           C  
ATOM    487  N   HIS A 150      -9.738  -1.061  52.024  1.00 44.62           N  
ATOM    488  CA  HIS A 150     -10.915  -1.823  51.617  1.00 45.00           C  
ATOM    489  C   HIS A 150     -11.420  -1.277  50.286  1.00 32.71           C  
ATOM    490  O   HIS A 150     -11.433  -1.977  49.272  1.00 31.37           O  
ATOM    491  CB  HIS A 150     -11.995  -1.688  52.710  1.00 48.32           C  
ATOM    492  CG  HIS A 150     -13.123  -2.669  52.599  1.00 45.63           C  
ATOM    493  ND1 HIS A 150     -14.326  -2.490  53.253  1.00 42.08           N  
ATOM    494  CD2 HIS A 150     -13.234  -3.839  51.921  1.00 47.22           C  
ATOM    495  CE1 HIS A 150     -15.131  -3.501  52.975  1.00 39.07           C  
ATOM    496  NE2 HIS A 150     -14.491  -4.336  52.172  1.00 37.71           N  
ATOM    497  N   ILE A 151     -11.792  -0.005  50.285  1.00 30.92           N  
ATOM    498  CA  ILE A 151     -12.363   0.593  49.090  1.00 34.42           C  
ATOM    499  C   ILE A 151     -11.359   0.722  47.942  1.00 36.28           C  
ATOM    500  O   ILE A 151     -11.716   0.543  46.774  1.00 35.56           O  
ATOM    501  CB  ILE A 151     -13.076   1.935  49.387  1.00 36.12           C  
ATOM    502  CG1 ILE A 151     -13.967   2.323  48.204  1.00 28.52           C  
ATOM    503  CG2 ILE A 151     -12.057   3.043  49.742  1.00 44.33           C  
ATOM    504  CD1 ILE A 151     -14.736   3.625  48.382  1.00 29.96           C  
ATOM    505  N   LEU A 152     -10.100   1.000  48.271  1.00 41.03           N  
ATOM    506  C   LEU A 152      -8.813  -0.163  46.517  1.00 32.86           C  
ATOM    507  O   LEU A 152      -8.820  -0.204  45.285  1.00 35.06           O  
ATOM    508  CA ALEU A 152      -9.070   1.147  47.247  0.59 35.02           C  
ATOM    509  CB ALEU A 152      -7.763   1.677  47.843  0.59 40.36           C  
ATOM    510  CG ALEU A 152      -7.648   3.185  48.047  0.59 37.77           C  
ATOM    511  CD1ALEU A 152      -6.322   3.512  48.716  0.59 43.70           C  
ATOM    512  CD2ALEU A 152      -7.765   3.905  46.717  0.59 42.39           C  
ATOM    513  CA BLEU A 152      -9.050   1.138  47.264  0.41 35.18           C  
ATOM    514  CB BLEU A 152      -7.735   1.575  47.912  0.41 40.41           C  
ATOM    515  CG BLEU A 152      -6.520   1.354  47.011  0.41 36.82           C  
ATOM    516  CD1BLEU A 152      -6.528   2.371  45.878  0.41 36.43           C  
ATOM    517  CD2BLEU A 152      -5.226   1.412  47.801  0.41 47.92           C  
ATOM    518  N   PHE A 153      -8.575  -1.229  47.266  1.00 28.08           N  
ATOM    519  CA  PHE A 153      -8.338  -2.501  46.617  1.00 39.07           C  
ATOM    520  C   PHE A 153      -9.594  -3.033  45.927  1.00 37.05           C  
ATOM    521  O   PHE A 153      -9.500  -3.551  44.811  1.00 37.99           O  
ATOM    522  CB  PHE A 153      -7.680  -3.536  47.550  1.00 42.61           C  
ATOM    523  CG  PHE A 153      -6.180  -3.398  47.623  1.00 50.44           C  
ATOM    524  CD1 PHE A 153      -5.368  -3.946  46.634  1.00 51.14           C  
ATOM    525  CD2 PHE A 153      -5.580  -2.694  48.660  1.00 50.64           C  
ATOM    526  CE1 PHE A 153      -3.984  -3.798  46.682  1.00 52.84           C  
ATOM    527  CE2 PHE A 153      -4.194  -2.547  48.719  1.00 54.49           C  
ATOM    528  CZ  PHE A 153      -3.395  -3.099  47.727  1.00 48.04           C  
ATOM    529  N   ASN A 154     -10.758  -2.879  46.562  1.00 34.28           N  
ATOM    530  CA  ASN A 154     -12.006  -3.328  45.935  1.00 34.65           C  
ATOM    531  C   ASN A 154     -12.252  -2.641  44.594  1.00 31.35           C  
ATOM    532  O   ASN A 154     -12.470  -3.306  43.577  1.00 28.60           O  
ATOM    533  CB  ASN A 154     -13.209  -3.154  46.873  1.00 32.74           C  
ATOM    534  CG  ASN A 154     -13.351  -4.311  47.851  1.00 38.59           C  
ATOM    535  OD1 ASN A 154     -12.505  -5.200  47.894  1.00 33.88           O  
ATOM    536  ND2 ASN A 154     -14.425  -4.307  48.634  1.00 40.24           N  
ATOM    537  N   LEU A 155     -12.180  -1.314  44.588  1.00 31.64           N  
ATOM    538  CA  LEU A 155     -12.477  -0.544  43.379  1.00 30.35           C  
ATOM    539  C   LEU A 155     -11.442  -0.750  42.281  1.00 38.63           C  
ATOM    540  O   LEU A 155     -11.755  -0.614  41.104  1.00 39.55           O  
ATOM    541  CB  LEU A 155     -12.629   0.946  43.692  1.00 31.59           C  
ATOM    542  CG  LEU A 155     -13.928   1.336  44.399  1.00 31.49           C  
ATOM    543  CD1 LEU A 155     -14.182   2.849  44.287  1.00 30.72           C  
ATOM    544  CD2 LEU A 155     -15.101   0.535  43.838  1.00 26.36           C  
ATOM    545  N   LEU A 156     -10.215  -1.086  42.671  1.00 33.89           N  
ATOM    546  CA  LEU A 156      -9.159  -1.352  41.712  1.00 36.47           C  
ATOM    547  C   LEU A 156      -9.457  -2.644  40.946  1.00 35.65           C  
ATOM    548  O   LEU A 156      -9.430  -2.667  39.713  1.00 32.41           O  
ATOM    549  CB  LEU A 156      -7.802  -1.452  42.420  1.00 37.78           C  
ATOM    550  CG  LEU A 156      -6.584  -1.636  41.516  1.00 42.85           C  
ATOM    551  CD1 LEU A 156      -6.341  -0.365  40.724  1.00 39.04           C  
ATOM    552  CD2 LEU A 156      -5.346  -2.023  42.329  1.00 43.83           C  
ATOM    553  N   TRP A 157      -9.726  -3.721  41.676  1.00 32.58           N  
ATOM    554  CA  TRP A 157     -10.175  -4.957  41.038  1.00 34.83           C  
ATOM    555  C   TRP A 157     -11.490  -4.794  40.252  1.00 33.23           C  
ATOM    556  O   TRP A 157     -11.601  -5.274  39.123  1.00 33.72           O  
ATOM    557  CB  TRP A 157     -10.260  -6.094  42.051  1.00 35.97           C  
ATOM    558  CG  TRP A 157      -8.902  -6.607  42.459  1.00 44.20           C  
ATOM    559  CD1 TRP A 157      -8.217  -6.293  43.599  1.00 46.90           C  
ATOM    560  CD2 TRP A 157      -8.057  -7.507  41.720  1.00 37.11           C  
ATOM    561  NE1 TRP A 157      -7.013  -6.950  43.625  1.00 41.13           N  
ATOM    562  CE2 TRP A 157      -6.885  -7.700  42.481  1.00 42.99           C  
ATOM    563  CE3 TRP A 157      -8.179  -8.169  40.493  1.00 37.96           C  
ATOM    564  CZ2 TRP A 157      -5.843  -8.535  42.061  1.00 38.66           C  
ATOM    565  CZ3 TRP A 157      -7.140  -8.998  40.071  1.00 44.55           C  
ATOM    566  CH2 TRP A 157      -5.991  -9.174  40.855  1.00 44.82           C  
ATOM    567  N   TRP A 158     -12.458  -4.079  40.822  1.00 33.20           N  
ATOM    568  CA  TRP A 158     -13.702  -3.783  40.116  1.00 27.65           C  
ATOM    569  C   TRP A 158     -13.445  -3.036  38.804  1.00 37.20           C  
ATOM    570  O   TRP A 158     -14.006  -3.400  37.761  1.00 29.79           O  
ATOM    571  CB  TRP A 158     -14.658  -2.960  40.996  1.00 30.42           C  
ATOM    572  CG  TRP A 158     -15.843  -2.388  40.232  1.00 32.18           C  
ATOM    573  CD1 TRP A 158     -15.955  -1.133  39.707  1.00 34.72           C  
ATOM    574  CD2 TRP A 158     -17.071  -3.064  39.917  1.00 25.48           C  
ATOM    575  NE1 TRP A 158     -17.172  -0.984  39.080  1.00 37.44           N  
ATOM    576  CE2 TRP A 158     -17.877  -2.159  39.194  1.00 35.49           C  
ATOM    577  CE3 TRP A 158     -17.565  -4.352  40.168  1.00 28.28           C  
ATOM    578  CZ2 TRP A 158     -19.155  -2.496  38.722  1.00 30.89           C  
ATOM    579  CZ3 TRP A 158     -18.843  -4.688  39.702  1.00 25.79           C  
ATOM    580  CH2 TRP A 158     -19.616  -3.759  38.985  1.00 27.90           C  
ATOM    581  N   TRP A 159     -12.612  -1.989  38.871  1.00 33.81           N  
ATOM    582  C   TRP A 159     -11.726  -1.998  36.581  1.00 33.29           C  
ATOM    583  O   TRP A 159     -12.139  -1.875  35.431  1.00 32.83           O  
ATOM    584  CA ATRP A 159     -12.283  -1.153  37.712  0.39 32.92           C  
ATOM    585  CB ATRP A 159     -11.244  -0.089  38.104  0.39 37.02           C  
ATOM    586  CG ATRP A 159     -10.801   0.834  36.984  0.39 38.24           C  
ATOM    587  CD1ATRP A 159     -11.509   1.173  35.868  0.39 38.38           C  
ATOM    588  CD2ATRP A 159      -9.550   1.534  36.890  0.39 38.89           C  
ATOM    589  NE1ATRP A 159     -10.778   2.035  35.086  0.39 40.48           N  
ATOM    590  CE2ATRP A 159      -9.571   2.271  35.691  0.39 40.21           C  
ATOM    591  CE3ATRP A 159      -8.414   1.603  37.702  0.39 41.28           C  
ATOM    592  CZ2ATRP A 159      -8.502   3.074  35.286  0.39 43.05           C  
ATOM    593  CZ3ATRP A 159      -7.352   2.406  37.301  0.39 43.72           C  
ATOM    594  CH2ATRP A 159      -7.404   3.127  36.103  0.39 41.71           C  
ATOM    595  CA BTRP A 159     -12.318  -1.164  37.703  0.61 32.77           C  
ATOM    596  CB BTRP A 159     -11.357  -0.022  38.061  0.61 37.04           C  
ATOM    597  CG BTRP A 159     -10.811   0.704  36.860  0.61 38.22           C  
ATOM    598  CD1BTRP A 159     -11.428   1.695  36.149  0.61 37.92           C  
ATOM    599  CD2BTRP A 159      -9.542   0.488  36.230  0.61 35.84           C  
ATOM    600  NE1BTRP A 159     -10.621   2.107  35.117  0.61 40.60           N  
ATOM    601  CE2BTRP A 159      -9.457   1.385  35.146  0.61 37.74           C  
ATOM    602  CE3BTRP A 159      -8.466  -0.371  36.481  0.61 39.16           C  
ATOM    603  CZ2BTRP A 159      -8.339   1.445  34.309  0.61 40.09           C  
ATOM    604  CZ3BTRP A 159      -7.353  -0.311  35.644  0.61 38.52           C  
ATOM    605  CH2BTRP A 159      -7.302   0.589  34.574  0.61 37.40           C  
ATOM    606  N   TYR A 160     -10.770  -2.853  36.930  1.00 31.61           N  
ATOM    607  CA  TYR A 160     -10.069  -3.671  35.954  1.00 35.02           C  
ATOM    608  C   TYR A 160     -10.878  -4.874  35.455  1.00 35.96           C  
ATOM    609  O   TYR A 160     -11.048  -5.045  34.252  1.00 38.29           O  
ATOM    610  CB  TYR A 160      -8.700  -4.129  36.507  1.00 38.05           C  
ATOM    611  CG  TYR A 160      -7.915  -4.966  35.517  1.00 42.65           C  
ATOM    612  CD1 TYR A 160      -7.164  -4.376  34.496  1.00 47.61           C  
ATOM    613  CD2 TYR A 160      -7.946  -6.342  35.583  1.00 40.30           C  
ATOM    614  CE1 TYR A 160      -6.460  -5.164  33.573  1.00 43.71           C  
ATOM    615  CE2 TYR A 160      -7.267  -7.117  34.671  1.00 50.66           C  
ATOM    616  CZ  TYR A 160      -6.524  -6.532  33.676  1.00 43.94           C  
ATOM    617  OH  TYR A 160      -5.859  -7.352  32.795  1.00 60.18           O  
ATOM    618  N   LEU A 161     -11.344  -5.720  36.371  1.00 32.42           N  
ATOM    619  CA  LEU A 161     -12.138  -6.889  35.988  1.00 34.79           C  
ATOM    620  C   LEU A 161     -13.529  -6.515  35.474  1.00 31.30           C  
ATOM    621  O   LEU A 161     -13.923  -6.938  34.391  1.00 35.84           O  
ATOM    622  CB  LEU A 161     -12.268  -7.861  37.157  1.00 35.24           C  
ATOM    623  CG  LEU A 161     -10.965  -8.456  37.681  1.00 33.61           C  
ATOM    624  CD1 LEU A 161     -11.247  -9.337  38.886  1.00 34.26           C  
ATOM    625  CD2 LEU A 161     -10.225  -9.226  36.587  1.00 32.94           C  
ATOM    626  N   GLY A 162     -14.261  -5.730  36.258  1.00 35.69           N  
ATOM    627  CA  GLY A 162     -15.572  -5.235  35.863  1.00 34.11           C  
ATOM    628  C   GLY A 162     -15.529  -4.454  34.559  1.00 39.14           C  
ATOM    629  O   GLY A 162     -16.385  -4.627  33.690  1.00 36.55           O  
ATOM    630  N   GLY A 163     -14.514  -3.610  34.408  1.00 36.76           N  
ATOM    631  CA  GLY A 163     -14.359  -2.816  33.204  1.00 29.61           C  
ATOM    632  C   GLY A 163     -14.080  -3.656  31.972  1.00 36.50           C  
ATOM    633  O   GLY A 163     -14.624  -3.385  30.900  1.00 39.34           O  
ATOM    634  N   ALA A 164     -13.238  -4.677  32.116  1.00 34.60           N  
ATOM    635  CA  ALA A 164     -12.979  -5.594  31.003  1.00 37.69           C  
ATOM    636  C   ALA A 164     -14.250  -6.378  30.598  1.00 33.11           C  
ATOM    637  O   ALA A 164     -14.623  -6.420  29.423  1.00 39.66           O  
ATOM    638  CB  ALA A 164     -11.852  -6.541  31.344  1.00 26.84           C  
ATOM    639  N   VAL A 165     -14.895  -7.008  31.568  1.00 32.78           N  
ATOM    640  CA  VAL A 165     -16.167  -7.704  31.321  1.00 35.24           C  
ATOM    641  C   VAL A 165     -17.194  -6.797  30.632  1.00 36.43           C  
ATOM    642  O   VAL A 165     -17.784  -7.175  29.628  1.00 37.80           O  
ATOM    643  CB  VAL A 165     -16.758  -8.270  32.629  1.00 33.09           C  
ATOM    644  CG1 VAL A 165     -18.229  -8.664  32.438  1.00 31.83           C  
ATOM    645  CG2 VAL A 165     -15.912  -9.458  33.117  1.00 31.69           C  
ATOM    646  N   GLU A 166     -17.381  -5.588  31.153  1.00 34.82           N  
ATOM    647  CA  GLU A 166     -18.310  -4.647  30.535  1.00 33.77           C  
ATOM    648  C   GLU A 166     -17.945  -4.359  29.068  1.00 46.07           C  
ATOM    649  O   GLU A 166     -18.815  -4.371  28.193  1.00 41.76           O  
ATOM    650  CB  GLU A 166     -18.414  -3.350  31.344  1.00 33.64           C  
ATOM    651  CG  GLU A 166     -19.302  -2.283  30.706  1.00 33.58           C  
ATOM    652  CD  GLU A 166     -19.773  -1.227  31.700  1.00 40.48           C  
ATOM    653  OE1 GLU A 166     -19.001  -0.867  32.620  1.00 39.13           O  
ATOM    654  OE2 GLU A 166     -20.928  -0.763  31.568  1.00 38.51           O  
ATOM    655  N   LYS A 167     -16.660  -4.147  28.796  1.00 42.07           N  
ATOM    656  CA  LYS A 167     -16.216  -3.778  27.454  1.00 42.18           C  
ATOM    657  C   LYS A 167     -16.330  -4.912  26.434  1.00 39.53           C  
ATOM    658  O   LYS A 167     -16.823  -4.706  25.329  1.00 41.28           O  
ATOM    659  CB  LYS A 167     -14.774  -3.254  27.490  1.00 44.70           C  
ATOM    660  CG  LYS A 167     -14.190  -2.987  26.101  1.00 52.19           C  
ATOM    661  CD  LYS A 167     -12.846  -2.272  26.171  1.00 62.35           C  
ATOM    662  CE  LYS A 167     -12.596  -1.469  24.891  1.00 77.32           C  
ATOM    663  NZ  LYS A 167     -11.312  -0.696  24.911  1.00 69.77           N  
ATOM    664  N   ARG A 168     -15.862  -6.099  26.799  1.00 38.18           N  
ATOM    665  CA  ARG A 168     -15.867  -7.236  25.877  1.00 45.71           C  
ATOM    666  C   ARG A 168     -17.178  -8.017  25.838  1.00 46.55           C  
ATOM    667  O   ARG A 168     -17.480  -8.664  24.837  1.00 47.37           O  
ATOM    668  CB  ARG A 168     -14.734  -8.207  26.213  1.00 40.26           C  
ATOM    669  CG  ARG A 168     -13.356  -7.593  26.086  1.00 52.97           C  
ATOM    670  CD  ARG A 168     -12.341  -8.380  26.891  1.00 60.51           C  
ATOM    671  NE  ARG A 168     -10.999  -7.831  26.765  1.00 64.49           N  
ATOM    672  CZ  ARG A 168     -10.194  -8.099  25.743  1.00 75.45           C  
ATOM    673  NH1 ARG A 168     -10.608  -8.902  24.769  1.00 70.48           N  
ATOM    674  NH2 ARG A 168      -8.981  -7.565  25.690  1.00 85.98           N  
ATOM    675  N   LEU A 169     -17.946  -7.977  26.925  1.00 40.83           N  
ATOM    676  CA  LEU A 169     -19.118  -8.852  27.051  1.00 34.67           C  
ATOM    677  C   LEU A 169     -20.416  -8.084  27.288  1.00 38.30           C  
ATOM    678  O   LEU A 169     -21.499  -8.659  27.213  1.00 39.83           O  
ATOM    679  CB  LEU A 169     -18.894  -9.877  28.159  1.00 32.27           C  
ATOM    680  CG  LEU A 169     -17.640 -10.742  27.991  1.00 36.39           C  
ATOM    681  CD1 LEU A 169     -17.376 -11.609  29.224  1.00 30.29           C  
ATOM    682  CD2 LEU A 169     -17.773 -11.604  26.747  1.00 39.63           C  
ATOM    683  N   GLY A 170     -20.296  -6.790  27.591  1.00 37.91           N  
ATOM    684  CA  GLY A 170     -21.447  -5.908  27.695  1.00 34.75           C  
ATOM    685  C   GLY A 170     -21.885  -5.580  29.108  1.00 37.00           C  
ATOM    686  O   GLY A 170     -21.581  -6.310  30.048  1.00 35.11           O  
ATOM    687  N   SER A 171     -22.623  -4.480  29.241  1.00 37.69           N  
ATOM    688  CA  SER A 171     -23.155  -4.034  30.524  1.00 39.37           C  
ATOM    689  C   SER A 171     -24.060  -5.032  31.248  1.00 35.22           C  
ATOM    690  O   SER A 171     -23.967  -5.177  32.478  1.00 36.18           O  
ATOM    691  CB  SER A 171     -23.913  -2.723  30.343  1.00 39.41           C  
ATOM    692  OG  SER A 171     -23.030  -1.699  29.955  1.00 39.82           O  
ATOM    693  N   GLY A 172     -24.945  -5.690  30.500  1.00 36.69           N  
ATOM    694  CA  GLY A 172     -25.896  -6.638  31.072  1.00 30.66           C  
ATOM    695  C   GLY A 172     -25.184  -7.740  31.826  1.00 27.41           C  
ATOM    696  O   GLY A 172     -25.532  -8.070  32.959  1.00 29.70           O  
ATOM    697  N   LYS A 173     -24.145  -8.283  31.205  1.00 32.00           N  
ATOM    698  CA  LYS A 173     -23.333  -9.312  31.838  1.00 28.64           C  
ATOM    699  C   LYS A 173     -22.797  -8.863  33.205  1.00 33.10           C  
ATOM    700  O   LYS A 173     -22.913  -9.593  34.201  1.00 32.07           O  
ATOM    701  CB  LYS A 173     -22.173  -9.713  30.930  1.00 32.08           C  
ATOM    702  CG  LYS A 173     -21.269 -10.795  31.541  1.00 32.75           C  
ATOM    703  CD  LYS A 173     -21.750 -12.177  31.181  1.00 36.04           C  
ATOM    704  CE  LYS A 173     -21.675 -12.386  29.677  1.00 36.11           C  
ATOM    705  NZ  LYS A 173     -22.312 -13.655  29.293  1.00 29.27           N  
ATOM    706  N   LEU A 174     -22.223  -7.662  33.254  1.00 30.77           N  
ATOM    707  CA  LEU A 174     -21.633  -7.165  34.498  1.00 30.89           C  
ATOM    708  C   LEU A 174     -22.724  -6.971  35.547  1.00 27.72           C  
ATOM    709  O   LEU A 174     -22.549  -7.343  36.701  1.00 31.80           O  
ATOM    710  CB  LEU A 174     -20.846  -5.861  34.264  1.00 31.63           C  
ATOM    711  CG  LEU A 174     -20.141  -5.189  35.452  1.00 34.76           C  
ATOM    712  CD1 LEU A 174     -19.249  -6.186  36.207  1.00 29.36           C  
ATOM    713  CD2 LEU A 174     -19.311  -3.972  34.976  1.00 29.20           C  
ATOM    714  N   ILE A 175     -23.854  -6.410  35.130  1.00 27.02           N  
ATOM    715  CA  ILE A 175     -24.985  -6.196  36.030  1.00 30.09           C  
ATOM    716  C   ILE A 175     -25.423  -7.500  36.688  1.00 29.77           C  
ATOM    717  O   ILE A 175     -25.574  -7.570  37.908  1.00 29.16           O  
ATOM    718  CB  ILE A 175     -26.197  -5.557  35.296  1.00 31.52           C  
ATOM    719  CG1 ILE A 175     -25.921  -4.086  34.971  1.00 31.74           C  
ATOM    720  CG2 ILE A 175     -27.463  -5.673  36.144  1.00 31.06           C  
ATOM    721  CD1 ILE A 175     -26.768  -3.510  33.842  1.00 24.82           C  
ATOM    722  N   VAL A 176     -25.597  -8.545  35.887  1.00 29.59           N  
ATOM    723  CA  VAL A 176     -26.096  -9.805  36.433  1.00 31.74           C  
ATOM    724  C   VAL A 176     -25.088 -10.461  37.383  1.00 28.84           C  
ATOM    725  O   VAL A 176     -25.456 -10.861  38.491  1.00 27.17           O  
ATOM    726  CB  VAL A 176     -26.618 -10.764  35.318  1.00 33.62           C  
ATOM    727  CG1 VAL A 176     -27.036 -12.129  35.896  1.00 28.26           C  
ATOM    728  CG2 VAL A 176     -27.795 -10.099  34.578  1.00 30.06           C  
ATOM    729  N   ILE A 177     -23.822 -10.532  36.975  1.00 29.57           N  
ATOM    730  CA  ILE A 177     -22.777 -11.049  37.864  1.00 30.00           C  
ATOM    731  C   ILE A 177     -22.795 -10.310  39.209  1.00 27.37           C  
ATOM    732  O   ILE A 177     -22.713 -10.921  40.285  1.00 28.58           O  
ATOM    733  CB  ILE A 177     -21.362 -10.914  37.249  1.00 32.25           C  
ATOM    734  CG1 ILE A 177     -21.213 -11.772  35.986  1.00 31.78           C  
ATOM    735  CG2 ILE A 177     -20.302 -11.292  38.278  1.00 30.86           C  
ATOM    736  CD1 ILE A 177     -19.864 -11.603  35.267  1.00 32.17           C  
ATOM    737  N   THR A 178     -22.934  -8.990  39.134  1.00 25.10           N  
ATOM    738  CA  THR A 178     -22.942  -8.138  40.321  1.00 28.22           C  
ATOM    739  C   THR A 178     -24.143  -8.398  41.238  1.00 27.54           C  
ATOM    740  O   THR A 178     -23.980  -8.548  42.459  1.00 25.69           O  
ATOM    741  CB  THR A 178     -22.938  -6.637  39.913  1.00 30.18           C  
ATOM    742  OG1 THR A 178     -21.783  -6.366  39.108  1.00 26.31           O  
ATOM    743  CG2 THR A 178     -22.935  -5.734  41.137  1.00 24.82           C  
ATOM    744  N   LEU A 179     -25.342  -8.438  40.655  1.00 22.83           N  
ATOM    745  CA  LEU A 179     -26.565  -8.641  41.441  1.00 25.36           C  
ATOM    746  C   LEU A 179     -26.554  -9.985  42.135  1.00 25.37           C  
ATOM    747  O   LEU A 179     -26.821 -10.074  43.332  1.00 29.01           O  
ATOM    748  CB  LEU A 179     -27.839  -8.495  40.580  1.00 25.18           C  
ATOM    749  CG  LEU A 179     -28.060  -7.124  39.926  1.00 30.98           C  
ATOM    750  CD1 LEU A 179     -29.315  -7.109  39.034  1.00 32.10           C  
ATOM    751  CD2 LEU A 179     -28.124  -6.009  40.989  1.00 27.85           C  
ATOM    752  N   ILE A 180     -26.207 -11.027  41.392  1.00 24.49           N  
ATOM    753  CA  ILE A 180     -26.227 -12.372  41.947  1.00 27.81           C  
ATOM    754  C   ILE A 180     -25.168 -12.571  43.026  1.00 26.94           C  
ATOM    755  O   ILE A 180     -25.448 -13.113  44.110  1.00 26.13           O  
ATOM    756  CB  ILE A 180     -26.049 -13.448  40.850  1.00 25.36           C  
ATOM    757  CG1 ILE A 180     -27.119 -13.282  39.764  1.00 29.69           C  
ATOM    758  CG2 ILE A 180     -26.083 -14.826  41.471  1.00 20.14           C  
ATOM    759  CD1 ILE A 180     -27.122 -14.393  38.723  1.00 32.35           C  
ATOM    760  N   SER A 181     -23.944 -12.142  42.738  1.00 27.91           N  
ATOM    761  CA  SER A 181     -22.872 -12.335  43.705  1.00 26.58           C  
ATOM    762  C   SER A 181     -23.125 -11.489  44.943  1.00 25.77           C  
ATOM    763  O   SER A 181     -22.893 -11.957  46.049  1.00 24.95           O  
ATOM    764  CB  SER A 181     -21.502 -12.023  43.107  1.00 27.92           C  
ATOM    765  OG  SER A 181     -21.420 -10.673  42.691  1.00 26.51           O  
ATOM    766  N   ALA A 182     -23.636 -10.266  44.764  1.00 25.32           N  
ATOM    767  CA  ALA A 182     -23.939  -9.435  45.929  1.00 24.70           C  
ATOM    768  C   ALA A 182     -24.999 -10.108  46.821  1.00 30.47           C  
ATOM    769  O   ALA A 182     -24.828 -10.193  48.041  1.00 28.22           O  
ATOM    770  CB  ALA A 182     -24.355  -8.025  45.525  1.00 24.47           C  
ATOM    771  N   LEU A 183     -26.068 -10.616  46.207  1.00 29.71           N  
ATOM    772  CA  LEU A 183     -27.123 -11.311  46.961  1.00 27.42           C  
ATOM    773  C   LEU A 183     -26.598 -12.544  47.683  1.00 27.75           C  
ATOM    774  O   LEU A 183     -26.789 -12.686  48.890  1.00 25.61           O  
ATOM    775  CB  LEU A 183     -28.296 -11.693  46.053  1.00 24.57           C  
ATOM    776  CG  LEU A 183     -29.263 -10.559  45.735  1.00 32.94           C  
ATOM    777  CD1 LEU A 183     -30.122 -10.931  44.544  1.00 29.67           C  
ATOM    778  CD2 LEU A 183     -30.128 -10.207  46.955  1.00 27.11           C  
ATOM    779  N   LEU A 184     -25.920 -13.426  46.956  1.00 23.29           N  
ATOM    780  CA  LEU A 184     -25.500 -14.686  47.568  1.00 30.94           C  
ATOM    781  C   LEU A 184     -24.429 -14.502  48.658  1.00 29.50           C  
ATOM    782  O   LEU A 184     -24.528 -15.086  49.742  1.00 27.19           O  
ATOM    783  CB  LEU A 184     -25.041 -15.715  46.512  1.00 25.29           C  
ATOM    784  CG  LEU A 184     -24.742 -17.107  47.103  1.00 32.14           C  
ATOM    785  CD1 LEU A 184     -26.029 -17.773  47.649  1.00 26.13           C  
ATOM    786  CD2 LEU A 184     -24.016 -18.042  46.119  1.00 28.67           C  
ATOM    787  N   SER A 185     -23.411 -13.695  48.374  1.00 28.96           N  
ATOM    788  CA  SER A 185     -22.358 -13.438  49.363  1.00 30.84           C  
ATOM    789  C   SER A 185     -22.933 -12.693  50.590  1.00 29.46           C  
ATOM    790  O   SER A 185     -22.590 -13.000  51.726  1.00 29.85           O  
ATOM    791  CB  SER A 185     -21.161 -12.693  48.734  1.00 26.61           C  
ATOM    792  OG  SER A 185     -21.437 -11.322  48.508  1.00 29.66           O  
ATOM    793  N   GLY A 186     -23.827 -11.735  50.359  1.00 27.04           N  
ATOM    794  CA  GLY A 186     -24.526 -11.093  51.463  1.00 28.61           C  
ATOM    795  C   GLY A 186     -25.338 -12.085  52.293  1.00 32.20           C  
ATOM    796  O   GLY A 186     -25.337 -12.031  53.535  1.00 31.32           O  
ATOM    797  N   TYR A 187     -26.039 -12.989  51.609  1.00 25.65           N  
ATOM    798  CA  TYR A 187     -26.828 -13.998  52.297  1.00 28.10           C  
ATOM    799  C   TYR A 187     -25.945 -14.833  53.205  1.00 29.17           C  
ATOM    800  O   TYR A 187     -26.216 -14.968  54.402  1.00 27.95           O  
ATOM    801  CB  TYR A 187     -27.594 -14.933  51.336  1.00 26.82           C  
ATOM    802  CG  TYR A 187     -28.316 -15.988  52.140  1.00 33.25           C  
ATOM    803  CD1 TYR A 187     -29.519 -15.689  52.785  1.00 27.99           C  
ATOM    804  CD2 TYR A 187     -27.759 -17.254  52.323  1.00 28.96           C  
ATOM    805  CE1 TYR A 187     -30.154 -16.616  53.566  1.00 30.63           C  
ATOM    806  CE2 TYR A 187     -28.393 -18.203  53.106  1.00 30.62           C  
ATOM    807  CZ  TYR A 187     -29.590 -17.882  53.722  1.00 40.35           C  
ATOM    808  OH  TYR A 187     -30.218 -18.821  54.506  1.00 37.85           O  
ATOM    809  N   VAL A 188     -24.893 -15.399  52.620  1.00 28.62           N  
ATOM    810  CA  VAL A 188     -23.989 -16.280  53.353  1.00 29.54           C  
ATOM    811  C   VAL A 188     -23.348 -15.544  54.522  1.00 31.49           C  
ATOM    812  O   VAL A 188     -23.264 -16.079  55.626  1.00 33.29           O  
ATOM    813  CB  VAL A 188     -22.911 -16.888  52.431  1.00 30.77           C  
ATOM    814  CG1 VAL A 188     -21.833 -17.588  53.253  1.00 32.60           C  
ATOM    815  CG2 VAL A 188     -23.548 -17.843  51.438  1.00 26.89           C  
ATOM    816  N   GLN A 189     -22.941 -14.299  54.282  1.00 28.59           N  
ATOM    817  CA  GLN A 189     -22.308 -13.496  55.317  1.00 32.45           C  
ATOM    818  C   GLN A 189     -23.233 -13.271  56.500  1.00 36.23           C  
ATOM    819  O   GLN A 189     -22.823 -13.452  57.642  1.00 40.82           O  
ATOM    820  CB  GLN A 189     -21.839 -12.145  54.768  1.00 32.89           C  
ATOM    821  CG  GLN A 189     -21.374 -11.191  55.849  1.00 33.52           C  
ATOM    822  CD  GLN A 189     -20.049 -11.625  56.479  1.00 46.25           C  
ATOM    823  OE1 GLN A 189     -19.321 -12.442  55.918  1.00 41.44           O  
ATOM    824  NE2 GLN A 189     -19.746 -11.088  57.656  1.00 42.47           N  
ATOM    825  N   GLN A 190     -24.474 -12.865  56.244  1.00 35.67           N  
ATOM    826  CA  GLN A 190     -25.379 -12.610  57.365  1.00 36.89           C  
ATOM    827  C   GLN A 190     -25.722 -13.910  58.070  1.00 34.78           C  
ATOM    828  O   GLN A 190     -25.905 -13.927  59.279  1.00 37.95           O  
ATOM    829  CB  GLN A 190     -26.645 -11.839  56.955  1.00 33.33           C  
ATOM    830  CG  GLN A 190     -27.603 -12.557  56.002  1.00 32.18           C  
ATOM    831  CD  GLN A 190     -28.551 -13.533  56.697  1.00 37.34           C  
ATOM    832  OE1 GLN A 190     -28.944 -13.333  57.851  1.00 37.16           O  
ATOM    833  NE2 GLN A 190     -28.908 -14.609  55.992  1.00 31.57           N  
ATOM    834  N   LYS A 191     -25.789 -15.000  57.314  1.00 32.67           N  
ATOM    835  CA  LYS A 191     -26.143 -16.297  57.901  1.00 36.35           C  
ATOM    836  C   LYS A 191     -25.157 -16.726  58.992  1.00 45.89           C  
ATOM    837  O   LYS A 191     -25.561 -17.261  60.026  1.00 42.17           O  
ATOM    838  CB  LYS A 191     -26.227 -17.392  56.833  1.00 36.87           C  
ATOM    839  CG  LYS A 191     -26.661 -18.771  57.389  1.00 40.22           C  
ATOM    840  CD  LYS A 191     -28.017 -18.671  58.089  1.00 45.14           C  
ATOM    841  CE  LYS A 191     -28.632 -20.042  58.393  1.00 54.32           C  
ATOM    842  NZ  LYS A 191     -27.782 -20.898  59.285  1.00 60.78           N  
ATOM    843  N   PHE A 192     -23.869 -16.481  58.766  1.00 37.87           N  
ATOM    844  CA  PHE A 192     -22.854 -16.936  59.704  1.00 41.24           C  
ATOM    845  C   PHE A 192     -22.457 -15.880  60.733  1.00 46.40           C  
ATOM    846  O   PHE A 192     -22.047 -16.228  61.839  1.00 43.81           O  
ATOM    847  CB  PHE A 192     -21.610 -17.426  58.957  1.00 35.81           C  
ATOM    848  CG  PHE A 192     -21.855 -18.617  58.099  1.00 43.97           C  
ATOM    849  CD1 PHE A 192     -22.664 -19.657  58.549  1.00 49.04           C  
ATOM    850  CD2 PHE A 192     -21.286 -18.708  56.840  1.00 47.04           C  
ATOM    851  CE1 PHE A 192     -22.896 -20.770  57.759  1.00 54.82           C  
ATOM    852  CE2 PHE A 192     -21.512 -19.821  56.039  1.00 54.66           C  
ATOM    853  CZ  PHE A 192     -22.324 -20.854  56.501  1.00 55.91           C  
ATOM    854  N   SER A 193     -22.590 -14.601  60.384  1.00 41.18           N  
ATOM    855  CA  SER A 193     -22.029 -13.534  61.220  1.00 39.12           C  
ATOM    856  C   SER A 193     -22.950 -12.342  61.471  1.00 39.74           C  
ATOM    857  O   SER A 193     -22.512 -11.319  61.991  1.00 43.09           O  
ATOM    858  CB  SER A 193     -20.714 -13.032  60.613  1.00 42.39           C  
ATOM    859  OG  SER A 193     -19.860 -14.120  60.286  1.00 48.33           O  
ATOM    860  N   GLY A 194     -24.218 -12.454  61.097  1.00 37.55           N  
ATOM    861  CA  GLY A 194     -25.132 -11.344  61.289  1.00 37.25           C  
ATOM    862  C   GLY A 194     -25.057 -10.304  60.187  1.00 37.43           C  
ATOM    863  O   GLY A 194     -24.221 -10.389  59.303  1.00 38.09           O  
ATOM    864  N   PRO A 195     -25.928  -9.296  60.252  1.00 36.01           N  
ATOM    865  CA  PRO A 195     -26.162  -8.374  59.132  1.00 34.76           C  
ATOM    866  C   PRO A 195     -25.242  -7.145  59.058  1.00 38.80           C  
ATOM    867  O   PRO A 195     -25.406  -6.308  58.149  1.00 32.14           O  
ATOM    868  CB  PRO A 195     -27.612  -7.928  59.366  1.00 39.82           C  
ATOM    869  CG  PRO A 195     -27.764  -7.982  60.868  1.00 39.07           C  
ATOM    870  CD  PRO A 195     -26.872  -9.088  61.365  1.00 36.47           C  
ATOM    871  N   TRP A 196     -24.299  -7.015  59.985  1.00 36.21           N  
ATOM    872  CA  TRP A 196     -23.463  -5.811  59.997  1.00 41.33           C  
ATOM    873  C   TRP A 196     -22.147  -6.039  59.262  1.00 37.72           C  
ATOM    874  O   TRP A 196     -21.157  -6.442  59.858  1.00 36.76           O  
ATOM    875  CB  TRP A 196     -23.203  -5.315  61.427  1.00 39.87           C  
ATOM    876  CG  TRP A 196     -24.447  -5.131  62.210  1.00 39.06           C  
ATOM    877  CD1 TRP A 196     -24.941  -5.971  63.174  1.00 41.16           C  
ATOM    878  CD2 TRP A 196     -25.382  -4.051  62.097  1.00 37.94           C  
ATOM    879  NE1 TRP A 196     -26.126  -5.473  63.670  1.00 43.85           N  
ATOM    880  CE2 TRP A 196     -26.423  -4.300  63.024  1.00 34.84           C  
ATOM    881  CE3 TRP A 196     -25.443  -2.900  61.304  1.00 38.58           C  
ATOM    882  CZ2 TRP A 196     -27.511  -3.436  63.185  1.00 37.61           C  
ATOM    883  CZ3 TRP A 196     -26.528  -2.037  61.461  1.00 45.62           C  
ATOM    884  CH2 TRP A 196     -27.548  -2.311  62.398  1.00 44.50           C  
ATOM    885  N   PHE A 197     -22.160  -5.782  57.960  1.00 37.43           N  
ATOM    886  CA  PHE A 197     -21.004  -6.008  57.102  1.00 38.70           C  
ATOM    887  C   PHE A 197     -21.213  -5.145  55.872  1.00 35.37           C  
ATOM    888  O   PHE A 197     -22.273  -4.540  55.719  1.00 35.26           O  
ATOM    889  CB  PHE A 197     -20.940  -7.480  56.674  1.00 38.96           C  
ATOM    890  CG  PHE A 197     -22.148  -7.929  55.877  1.00 36.16           C  
ATOM    891  CD1 PHE A 197     -23.275  -8.419  56.523  1.00 30.81           C  
ATOM    892  CD2 PHE A 197     -22.159  -7.851  54.488  1.00 33.39           C  
ATOM    893  CE1 PHE A 197     -24.392  -8.822  55.802  1.00 32.15           C  
ATOM    894  CE2 PHE A 197     -23.279  -8.257  53.758  1.00 30.47           C  
ATOM    895  CZ  PHE A 197     -24.391  -8.745  54.421  1.00 27.72           C  
ATOM    896  N   GLY A 198     -20.224  -5.117  54.985  1.00 28.97           N  
ATOM    897  CA  GLY A 198     -20.363  -4.408  53.725  1.00 31.31           C  
ATOM    898  C   GLY A 198     -19.179  -4.585  52.793  1.00 35.73           C  
ATOM    899  O   GLY A 198     -18.172  -5.197  53.147  1.00 32.73           O  
ATOM    900  N   GLY A 199     -19.297  -4.052  51.585  1.00 31.25           N  
ATOM    901  CA  GLY A 199     -18.173  -4.052  50.670  1.00 30.98           C  
ATOM    902  C   GLY A 199     -18.404  -4.838  49.403  1.00 33.78           C  
ATOM    903  O   GLY A 199     -19.277  -5.718  49.346  1.00 29.99           O  
ATOM    904  N   LEU A 200     -17.609  -4.509  48.390  1.00 29.92           N  
ATOM    905  CA  LEU A 200     -17.680  -5.157  47.092  1.00 31.42           C  
ATOM    906  C   LEU A 200     -16.898  -6.458  46.997  1.00 26.12           C  
ATOM    907  O   LEU A 200     -16.723  -6.961  45.900  1.00 29.26           O  
ATOM    908  CB  LEU A 200     -17.148  -4.222  46.004  1.00 26.89           C  
ATOM    909  CG  LEU A 200     -18.120  -3.280  45.311  1.00 41.28           C  
ATOM    910  CD1 LEU A 200     -17.388  -2.506  44.214  1.00 33.08           C  
ATOM    911  CD2 LEU A 200     -19.350  -4.044  44.766  1.00 28.81           C  
ATOM    912  N   SER A 201     -16.409  -6.993  48.111  1.00 26.84           N  
ATOM    913  CA  SER A 201     -15.534  -8.173  48.040  1.00 35.59           C  
ATOM    914  C   SER A 201     -16.196  -9.405  47.416  1.00 36.86           C  
ATOM    915  O   SER A 201     -15.547 -10.151  46.677  1.00 33.21           O  
ATOM    916  CB  SER A 201     -14.940  -8.535  49.408  1.00 32.18           C  
ATOM    917  OG  SER A 201     -13.920  -7.614  49.748  1.00 44.93           O  
ATOM    918  N   GLY A 202     -17.475  -9.620  47.714  1.00 28.28           N  
ATOM    919  CA  GLY A 202     -18.177 -10.760  47.159  1.00 26.01           C  
ATOM    920  C   GLY A 202     -18.232 -10.628  45.657  1.00 26.29           C  
ATOM    921  O   GLY A 202     -18.052 -11.603  44.915  1.00 26.24           O  
ATOM    922  N   VAL A 203     -18.487  -9.402  45.215  1.00 26.87           N  
ATOM    923  CA  VAL A 203     -18.641  -9.099  43.801  1.00 28.02           C  
ATOM    924  C   VAL A 203     -17.313  -9.271  43.082  1.00 31.67           C  
ATOM    925  O   VAL A 203     -17.255  -9.876  42.011  1.00 33.89           O  
ATOM    926  CB  VAL A 203     -19.219  -7.673  43.600  1.00 26.19           C  
ATOM    927  CG1 VAL A 203     -19.097  -7.218  42.141  1.00 21.57           C  
ATOM    928  CG2 VAL A 203     -20.669  -7.634  44.064  1.00 27.77           C  
ATOM    929  N   VAL A 204     -16.246  -8.760  43.694  1.00 32.55           N  
ATOM    930  CA  VAL A 204     -14.885  -8.926  43.174  1.00 29.90           C  
ATOM    931  C   VAL A 204     -14.433 -10.391  43.106  1.00 25.65           C  
ATOM    932  O   VAL A 204     -13.803 -10.801  42.138  1.00 29.26           O  
ATOM    933  CB  VAL A 204     -13.868  -8.042  43.950  1.00 31.23           C  
ATOM    934  CG1 VAL A 204     -12.435  -8.435  43.614  1.00 34.18           C  
ATOM    935  CG2 VAL A 204     -14.124  -6.565  43.624  1.00 28.55           C  
ATOM    936  N   TYR A 205     -14.774 -11.193  44.110  1.00 30.31           N  
ATOM    937  CA  TYR A 205     -14.470 -12.630  44.035  1.00 34.44           C  
ATOM    938  C   TYR A 205     -15.160 -13.282  42.824  1.00 33.37           C  
ATOM    939  O   TYR A 205     -14.553 -14.072  42.105  1.00 33.37           O  
ATOM    940  CB  TYR A 205     -14.849 -13.355  45.332  1.00 32.45           C  
ATOM    941  CG  TYR A 205     -13.711 -13.466  46.338  1.00 38.46           C  
ATOM    942  CD1 TYR A 205     -13.340 -12.381  47.136  1.00 34.24           C  
ATOM    943  CD2 TYR A 205     -13.014 -14.661  46.498  1.00 39.80           C  
ATOM    944  CE1 TYR A 205     -12.304 -12.491  48.062  1.00 38.84           C  
ATOM    945  CE2 TYR A 205     -11.973 -14.775  47.416  1.00 39.57           C  
ATOM    946  CZ  TYR A 205     -11.626 -13.691  48.194  1.00 39.29           C  
ATOM    947  OH  TYR A 205     -10.601 -13.819  49.105  1.00 46.57           O  
ATOM    948  N   ALA A 206     -16.419 -12.915  42.590  1.00 31.21           N  
ATOM    949  CA  ALA A 206     -17.170 -13.397  41.433  1.00 30.00           C  
ATOM    950  C   ALA A 206     -16.512 -13.042  40.106  1.00 30.09           C  
ATOM    951  O   ALA A 206     -16.327 -13.912  39.260  1.00 30.50           O  
ATOM    952  CB  ALA A 206     -18.582 -12.867  41.466  1.00 23.77           C  
ATOM    953  N   LEU A 207     -16.169 -11.764  39.928  1.00 31.55           N  
ATOM    954  CA  LEU A 207     -15.506 -11.300  38.709  1.00 29.80           C  
ATOM    955  C   LEU A 207     -14.150 -11.993  38.487  1.00 34.86           C  
ATOM    956  O   LEU A 207     -13.805 -12.380  37.368  1.00 32.24           O  
ATOM    957  CB  LEU A 207     -15.322  -9.789  38.735  1.00 27.52           C  
ATOM    958  CG  LEU A 207     -16.590  -8.959  38.508  1.00 36.34           C  
ATOM    959  CD1 LEU A 207     -16.363  -7.499  38.890  1.00 27.81           C  
ATOM    960  CD2 LEU A 207     -17.049  -9.073  37.047  1.00 34.33           C  
ATOM    961  N   MET A 208     -13.397 -12.175  39.558  1.00 28.47           N  
ATOM    962  CA  MET A 208     -12.115 -12.852  39.434  1.00 37.60           C  
ATOM    963  C   MET A 208     -12.321 -14.298  39.016  1.00 36.41           C  
ATOM    964  O   MET A 208     -11.674 -14.770  38.085  1.00 36.60           O  
ATOM    965  CB  MET A 208     -11.347 -12.796  40.736  1.00 33.58           C  
ATOM    966  CG  MET A 208     -10.428 -13.970  40.918  1.00 48.53           C  
ATOM    967  SD  MET A 208     -10.021 -14.070  42.650  1.00 76.94           S  
ATOM    968  CE  MET A 208      -9.812 -12.333  42.949  1.00 28.85           C  
ATOM    969  N   GLY A 209     -13.233 -14.992  39.692  1.00 33.72           N  
ATOM    970  CA  GLY A 209     -13.573 -16.346  39.305  1.00 31.90           C  
ATOM    971  C   GLY A 209     -14.111 -16.386  37.882  1.00 40.54           C  
ATOM    972  O   GLY A 209     -13.766 -17.287  37.113  1.00 36.05           O  
ATOM    973  N   TYR A 210     -14.933 -15.398  37.515  1.00 37.44           N  
ATOM    974  CA  TYR A 210     -15.520 -15.390  36.175  1.00 37.48           C  
ATOM    975  C   TYR A 210     -14.470 -15.234  35.069  1.00 37.55           C  
ATOM    976  O   TYR A 210     -14.435 -16.031  34.128  1.00 34.21           O  
ATOM    977  CB  TYR A 210     -16.602 -14.310  36.014  1.00 31.65           C  
ATOM    978  CG  TYR A 210     -17.238 -14.344  34.630  1.00 34.40           C  
ATOM    979  CD1 TYR A 210     -16.679 -13.636  33.560  1.00 31.57           C  
ATOM    980  CD2 TYR A 210     -18.386 -15.097  34.387  1.00 31.19           C  
ATOM    981  CE1 TYR A 210     -17.235 -13.690  32.295  1.00 36.85           C  
ATOM    982  CE2 TYR A 210     -18.961 -15.138  33.123  1.00 31.28           C  
ATOM    983  CZ  TYR A 210     -18.375 -14.443  32.078  1.00 38.22           C  
ATOM    984  OH  TYR A 210     -18.930 -14.490  30.816  1.00 39.14           O  
ATOM    985  N   VAL A 211     -13.650 -14.188  35.180  1.00 36.06           N  
ATOM    986  CA  VAL A 211     -12.609 -13.886  34.200  1.00 33.03           C  
ATOM    987  C   VAL A 211     -11.587 -15.016  34.093  1.00 35.61           C  
ATOM    988  O   VAL A 211     -11.199 -15.410  32.994  1.00 38.58           O  
ATOM    989  CB  VAL A 211     -11.873 -12.563  34.530  1.00 40.53           C  
ATOM    990  CG1 VAL A 211     -10.681 -12.345  33.587  1.00 29.01           C  
ATOM    991  CG2 VAL A 211     -12.829 -11.382  34.450  1.00 32.02           C  
ATOM    992  N   TRP A 212     -11.158 -15.548  35.230  1.00 35.38           N  
ATOM    993  CA  TRP A 212     -10.195 -16.643  35.215  1.00 35.86           C  
ATOM    994  C   TRP A 212     -10.721 -17.876  34.465  1.00 44.63           C  
ATOM    995  O   TRP A 212     -10.164 -18.266  33.439  1.00 41.77           O  
ATOM    996  CB  TRP A 212      -9.793 -17.044  36.629  1.00 35.99           C  
ATOM    997  CG  TRP A 212      -8.926 -18.268  36.640  1.00 41.60           C  
ATOM    998  CD1 TRP A 212      -7.603 -18.348  36.274  1.00 40.11           C  
ATOM    999  CD2 TRP A 212      -9.317 -19.591  37.021  1.00 44.13           C  
ATOM   1000  NE1 TRP A 212      -7.156 -19.638  36.417  1.00 42.02           N  
ATOM   1001  CE2 TRP A 212      -8.183 -20.420  36.877  1.00 43.42           C  
ATOM   1002  CE3 TRP A 212     -10.513 -20.155  37.478  1.00 42.02           C  
ATOM   1003  CZ2 TRP A 212      -8.213 -21.781  37.166  1.00 47.59           C  
ATOM   1004  CZ3 TRP A 212     -10.536 -21.507  37.774  1.00 44.60           C  
ATOM   1005  CH2 TRP A 212      -9.396 -22.305  37.612  1.00 43.61           C  
ATOM   1006  N   LEU A 213     -11.798 -18.471  34.980  1.00 44.18           N  
ATOM   1007  CA  LEU A 213     -12.353 -19.698  34.416  1.00 42.00           C  
ATOM   1008  C   LEU A 213     -12.752 -19.518  32.957  1.00 45.66           C  
ATOM   1009  O   LEU A 213     -12.593 -20.430  32.143  1.00 48.59           O  
ATOM   1010  CB  LEU A 213     -13.556 -20.187  35.226  1.00 34.48           C  
ATOM   1011  CG  LEU A 213     -14.151 -21.522  34.748  1.00 43.27           C  
ATOM   1012  CD1 LEU A 213     -13.087 -22.609  34.749  1.00 42.51           C  
ATOM   1013  CD2 LEU A 213     -15.356 -21.959  35.583  1.00 32.09           C  
ATOM   1014  N   ARG A 214     -13.268 -18.341  32.629  1.00 41.10           N  
ATOM   1015  CA  ARG A 214     -13.685 -18.072  31.261  1.00 42.83           C  
ATOM   1016  C   ARG A 214     -12.493 -18.203  30.308  1.00 47.73           C  
ATOM   1017  O   ARG A 214     -12.578 -18.896  29.304  1.00 49.50           O  
ATOM   1018  CB  ARG A 214     -14.323 -16.688  31.156  1.00 38.71           C  
ATOM   1019  CG  ARG A 214     -14.946 -16.392  29.816  1.00 44.91           C  
ATOM   1020  CD  ARG A 214     -16.209 -17.219  29.579  1.00 45.41           C  
ATOM   1021  NE  ARG A 214     -16.513 -17.251  28.155  1.00 46.90           N  
ATOM   1022  CZ  ARG A 214     -17.297 -16.385  27.528  1.00 50.72           C  
ATOM   1023  NH1 ARG A 214     -17.906 -15.414  28.203  1.00 43.50           N  
ATOM   1024  NH2 ARG A 214     -17.482 -16.503  26.218  1.00 52.71           N  
ATOM   1025  N   GLY A 215     -11.377 -17.552  30.637  1.00 48.17           N  
ATOM   1026  CA  GLY A 215     -10.190 -17.595  29.796  1.00 46.73           C  
ATOM   1027  C   GLY A 215      -9.590 -18.985  29.733  1.00 50.49           C  
ATOM   1028  O   GLY A 215      -9.118 -19.436  28.693  1.00 51.86           O  
ATOM   1029  N   GLU A 216      -9.631 -19.661  30.871  1.00 48.78           N  
ATOM   1030  CA  GLU A 216      -9.174 -21.028  31.004  1.00 51.23           C  
ATOM   1031  C   GLU A 216      -9.938 -22.002  30.104  1.00 58.00           C  
ATOM   1032  O   GLU A 216      -9.347 -22.915  29.537  1.00 61.15           O  
ATOM   1033  CB  GLU A 216      -9.311 -21.465  32.463  1.00 50.99           C  
ATOM   1034  CG  GLU A 216      -8.434 -22.638  32.848  1.00 63.63           C  
ATOM   1035  CD  GLU A 216      -6.990 -22.235  33.137  1.00 69.93           C  
ATOM   1036  OE1 GLU A 216      -6.604 -21.072  32.859  1.00 60.96           O  
ATOM   1037  OE2 GLU A 216      -6.237 -23.091  33.654  1.00 76.64           O  
ATOM   1038  N   ARG A 217     -11.247 -21.810  29.972  1.00 59.17           N  
ATOM   1039  CA  ARG A 217     -12.081 -22.783  29.274  1.00 53.77           C  
ATOM   1040  C   ARG A 217     -12.418 -22.378  27.848  1.00 59.47           C  
ATOM   1041  O   ARG A 217     -12.930 -23.190  27.079  1.00 58.44           O  
ATOM   1042  CB  ARG A 217     -13.382 -23.020  30.038  1.00 54.68           C  
ATOM   1043  CG  ARG A 217     -13.235 -23.853  31.295  1.00 57.96           C  
ATOM   1044  CD  ARG A 217     -14.599 -24.079  31.926  1.00 61.10           C  
ATOM   1045  NE  ARG A 217     -15.580 -24.584  30.967  1.00 58.71           N  
ATOM   1046  CZ  ARG A 217     -16.017 -25.839  30.938  1.00 62.02           C  
ATOM   1047  NH1 ARG A 217     -15.565 -26.718  31.822  1.00 59.84           N  
ATOM   1048  NH2 ARG A 217     -16.915 -26.214  30.033  1.00 70.06           N  
ATOM   1049  N   ASP A 218     -12.126 -21.130  27.495  1.00 62.52           N  
ATOM   1050  CA  ASP A 218     -12.591 -20.573  26.227  1.00 58.63           C  
ATOM   1051  C   ASP A 218     -11.783 -19.338  25.827  1.00 67.42           C  
ATOM   1052  O   ASP A 218     -12.302 -18.216  25.874  1.00 68.58           O  
ATOM   1053  CB  ASP A 218     -14.083 -20.224  26.355  1.00 67.49           C  
ATOM   1054  CG  ASP A 218     -14.663 -19.607  25.092  1.00 72.82           C  
ATOM   1055  OD1 ASP A 218     -14.183 -19.932  23.984  1.00 76.01           O  
ATOM   1056  OD2 ASP A 218     -15.597 -18.785  25.217  1.00 67.82           O  
ATOM   1057  N   PRO A 219     -10.505 -19.538  25.446  1.00 63.11           N  
ATOM   1058  CA  PRO A 219      -9.629 -18.439  25.010  1.00 65.20           C  
ATOM   1059  C   PRO A 219     -10.289 -17.512  23.983  1.00 69.05           C  
ATOM   1060  O   PRO A 219     -10.250 -16.294  24.156  1.00 71.32           O  
ATOM   1061  CB  PRO A 219      -8.450 -19.173  24.365  1.00 63.58           C  
ATOM   1062  CG  PRO A 219      -8.386 -20.468  25.088  1.00 60.77           C  
ATOM   1063  CD  PRO A 219      -9.815 -20.840  25.397  1.00 63.32           C  
ATOM   1064  N   GLN A 220     -10.917 -18.084  22.956  1.00 73.94           N  
ATOM   1065  CA  GLN A 220     -11.519 -17.308  21.863  1.00 70.36           C  
ATOM   1066  C   GLN A 220     -12.522 -16.226  22.300  1.00 78.95           C  
ATOM   1067  O   GLN A 220     -12.985 -15.430  21.472  1.00 79.50           O  
ATOM   1068  CB  GLN A 220     -12.177 -18.248  20.844  1.00 67.85           C  
ATOM   1069  N   SER A 221     -12.860 -16.207  23.589  1.00 76.67           N  
ATOM   1070  CA  SER A 221     -13.750 -15.195  24.161  1.00 69.38           C  
ATOM   1071  C   SER A 221     -13.074 -13.829  24.233  1.00 73.10           C  
ATOM   1072  O   SER A 221     -13.744 -12.796  24.160  1.00 67.61           O  
ATOM   1073  CB  SER A 221     -14.175 -15.612  25.574  1.00 70.23           C  
ATOM   1074  OG  SER A 221     -13.033 -15.891  26.390  1.00 67.83           O  
ATOM   1075  N   GLY A 222     -11.746 -13.840  24.390  1.00 69.41           N  
ATOM   1076  CA  GLY A 222     -10.970 -12.623  24.549  1.00 56.38           C  
ATOM   1077  C   GLY A 222     -10.764 -12.253  26.007  1.00 61.86           C  
ATOM   1078  O   GLY A 222      -9.911 -11.430  26.351  1.00 62.70           O  
ATOM   1079  N   ILE A 223     -11.560 -12.872  26.869  1.00 61.30           N  
ATOM   1080  CA  ILE A 223     -11.519 -12.620  28.299  1.00 52.19           C  
ATOM   1081  C   ILE A 223     -10.624 -13.663  28.964  1.00 51.64           C  
ATOM   1082  O   ILE A 223     -10.754 -14.857  28.683  1.00 51.75           O  
ATOM   1083  CB  ILE A 223     -12.954 -12.670  28.889  1.00 51.67           C  
ATOM   1084  CG1 ILE A 223     -13.658 -11.323  28.685  1.00 58.41           C  
ATOM   1085  CG2 ILE A 223     -12.948 -13.044  30.359  1.00 41.47           C  
ATOM   1086  CD1 ILE A 223     -13.224 -10.236  29.648  1.00 50.41           C  
ATOM   1087  N   TYR A 224      -9.722 -13.209  29.836  1.00 43.18           N  
ATOM   1088  CA  TYR A 224      -8.818 -14.106  30.557  1.00 43.02           C  
ATOM   1089  C   TYR A 224      -8.075 -13.325  31.660  1.00 46.34           C  
ATOM   1090  O   TYR A 224      -7.953 -12.102  31.595  1.00 35.67           O  
ATOM   1091  CB  TYR A 224      -7.804 -14.732  29.590  1.00 41.21           C  
ATOM   1092  CG  TYR A 224      -6.767 -13.727  29.133  1.00 45.89           C  
ATOM   1093  CD1 TYR A 224      -7.058 -12.814  28.130  1.00 47.85           C  
ATOM   1094  CD2 TYR A 224      -5.510 -13.672  29.727  1.00 46.04           C  
ATOM   1095  CE1 TYR A 224      -6.126 -11.872  27.720  1.00 56.03           C  
ATOM   1096  CE2 TYR A 224      -4.564 -12.736  29.324  1.00 52.80           C  
ATOM   1097  CZ  TYR A 224      -4.881 -11.835  28.318  1.00 60.46           C  
ATOM   1098  OH  TYR A 224      -3.961 -10.894  27.904  1.00 63.42           O  
ATOM   1099  N   LEU A 225      -7.574 -14.040  32.661  1.00 38.78           N  
ATOM   1100  CA  LEU A 225      -6.848 -13.425  33.755  1.00 40.26           C  
ATOM   1101  C   LEU A 225      -5.353 -13.732  33.622  1.00 44.13           C  
ATOM   1102  O   LEU A 225      -4.940 -14.871  33.807  1.00 40.96           O  
ATOM   1103  CB  LEU A 225      -7.370 -13.950  35.100  1.00 37.35           C  
ATOM   1104  CG  LEU A 225      -6.852 -13.264  36.369  1.00 38.02           C  
ATOM   1105  CD1 LEU A 225      -7.230 -11.773  36.375  1.00 39.09           C  
ATOM   1106  CD2 LEU A 225      -7.371 -13.958  37.624  1.00 34.61           C  
ATOM   1107  N   GLN A 226      -4.562 -12.707  33.301  1.00 47.71           N  
ATOM   1108  CA  GLN A 226      -3.107 -12.811  33.169  1.00 46.47           C  
ATOM   1109  C   GLN A 226      -2.435 -13.539  34.321  1.00 42.31           C  
ATOM   1110  O   GLN A 226      -2.824 -13.376  35.479  1.00 42.41           O  
ATOM   1111  CB  GLN A 226      -2.484 -11.423  33.127  1.00 44.74           C  
ATOM   1112  CG  GLN A 226      -2.716 -10.649  31.875  1.00 57.64           C  
ATOM   1113  CD  GLN A 226      -1.984  -9.327  31.917  1.00 66.18           C  
ATOM   1114  OE1 GLN A 226      -1.082  -9.133  32.741  1.00 64.69           O  
ATOM   1115  NE2 GLN A 226      -2.369  -8.404  31.040  1.00 66.09           N  
ATOM   1116  N   ARG A 227      -1.396 -14.301  33.989  1.00 44.93           N  
ATOM   1117  CA  ARG A 227      -0.580 -15.011  34.974  1.00 43.44           C  
ATOM   1118  C   ARG A 227      -0.185 -14.126  36.154  1.00 40.65           C  
ATOM   1119  O   ARG A 227      -0.386 -14.499  37.313  1.00 44.04           O  
ATOM   1120  CB  ARG A 227       0.670 -15.594  34.313  1.00 39.84           C  
ATOM   1121  CG  ARG A 227       0.436 -16.894  33.564  1.00 39.80           C  
ATOM   1122  CD  ARG A 227       1.683 -17.291  32.798  1.00 39.96           C  
ATOM   1123  NE  ARG A 227       1.645 -18.680  32.371  1.00 49.80           N  
ATOM   1124  CZ  ARG A 227       2.685 -19.336  31.859  1.00 47.14           C  
ATOM   1125  NH1 ARG A 227       3.851 -18.730  31.715  1.00 47.35           N  
ATOM   1126  NH2 ARG A 227       2.558 -20.601  31.494  1.00 43.56           N  
ATOM   1127  N   GLY A 228       0.354 -12.948  35.864  1.00 32.13           N  
ATOM   1128  CA  GLY A 228       0.715 -12.034  36.927  1.00 35.02           C  
ATOM   1129  C   GLY A 228      -0.468 -11.696  37.822  1.00 45.60           C  
ATOM   1130  O   GLY A 228      -0.309 -11.544  39.034  1.00 43.92           O  
ATOM   1131  N   LEU A 229      -1.664 -11.593  37.238  1.00 45.59           N  
ATOM   1132  CA  LEU A 229      -2.835 -11.192  38.020  1.00 43.13           C  
ATOM   1133  C   LEU A 229      -3.428 -12.338  38.810  1.00 41.40           C  
ATOM   1134  O   LEU A 229      -3.949 -12.133  39.906  1.00 42.77           O  
ATOM   1135  CB  LEU A 229      -3.896 -10.532  37.147  1.00 47.61           C  
ATOM   1136  CG  LEU A 229      -3.440  -9.177  36.624  1.00 48.34           C  
ATOM   1137  CD1 LEU A 229      -4.584  -8.530  35.899  1.00 47.83           C  
ATOM   1138  CD2 LEU A 229      -2.914  -8.297  37.759  1.00 43.97           C  
ATOM   1139  N   ILE A 230      -3.339 -13.541  38.254  1.00 35.40           N  
ATOM   1140  CA  ILE A 230      -3.690 -14.736  38.994  1.00 38.04           C  
ATOM   1141  C   ILE A 230      -2.874 -14.787  40.285  1.00 45.10           C  
ATOM   1142  O   ILE A 230      -3.395 -15.134  41.347  1.00 42.85           O  
ATOM   1143  CB  ILE A 230      -3.397 -15.993  38.178  1.00 43.05           C  
ATOM   1144  CG1 ILE A 230      -4.141 -15.953  36.838  1.00 43.78           C  
ATOM   1145  CG2 ILE A 230      -3.751 -17.232  38.972  1.00 37.13           C  
ATOM   1146  CD1 ILE A 230      -3.934 -17.212  35.982  1.00 39.34           C  
ATOM   1147  N   ILE A 231      -1.597 -14.421  40.192  1.00 40.75           N  
ATOM   1148  CA  ILE A 231      -0.718 -14.468  41.352  1.00 39.11           C  
ATOM   1149  C   ILE A 231      -1.164 -13.443  42.395  1.00 38.35           C  
ATOM   1150  O   ILE A 231      -1.289 -13.751  43.580  1.00 35.54           O  
ATOM   1151  CB  ILE A 231       0.770 -14.224  40.965  1.00 40.72           C  
ATOM   1152  CG1 ILE A 231       1.307 -15.367  40.085  1.00 35.75           C  
ATOM   1153  CG2 ILE A 231       1.626 -14.000  42.214  1.00 36.17           C  
ATOM   1154  CD1 ILE A 231       1.405 -16.727  40.773  1.00 32.54           C  
ATOM   1155  N   PHE A 232      -1.416 -12.219  41.960  1.00 37.73           N  
ATOM   1156  CA  PHE A 232      -1.817 -11.201  42.920  1.00 43.42           C  
ATOM   1157  C   PHE A 232      -3.210 -11.463  43.506  1.00 48.49           C  
ATOM   1158  O   PHE A 232      -3.428 -11.253  44.699  1.00 46.09           O  
ATOM   1159  CB  PHE A 232      -1.637  -9.800  42.340  1.00 47.43           C  
ATOM   1160  CG  PHE A 232      -0.193  -9.466  42.061  1.00 57.97           C  
ATOM   1161  CD1 PHE A 232       0.741  -9.464  43.096  1.00 53.86           C  
ATOM   1162  CD2 PHE A 232       0.244  -9.185  40.775  1.00 58.28           C  
ATOM   1163  CE1 PHE A 232       2.081  -9.174  42.851  1.00 46.51           C  
ATOM   1164  CE2 PHE A 232       1.586  -8.898  40.526  1.00 53.36           C  
ATOM   1165  CZ  PHE A 232       2.500  -8.895  41.564  1.00 49.58           C  
ATOM   1166  N   ALA A 233      -4.121 -11.974  42.679  1.00 39.38           N  
ATOM   1167  CA  ALA A 233      -5.425 -12.421  43.151  1.00 45.89           C  
ATOM   1168  C   ALA A 233      -5.269 -13.498  44.230  1.00 47.33           C  
ATOM   1169  O   ALA A 233      -5.905 -13.435  45.286  1.00 47.69           O  
ATOM   1170  CB  ALA A 233      -6.276 -12.951  41.973  1.00 35.44           C  
ATOM   1171  N   LEU A 234      -4.416 -14.484  43.963  1.00 46.10           N  
ATOM   1172  CA  LEU A 234      -4.162 -15.549  44.926  1.00 42.34           C  
ATOM   1173  C   LEU A 234      -3.636 -14.993  46.243  1.00 42.06           C  
ATOM   1174  O   LEU A 234      -3.974 -15.480  47.312  1.00 47.66           O  
ATOM   1175  CB  LEU A 234      -3.183 -16.576  44.352  1.00 38.74           C  
ATOM   1176  CG  LEU A 234      -3.790 -17.521  43.325  1.00 42.36           C  
ATOM   1177  CD1 LEU A 234      -2.728 -18.418  42.702  1.00 35.87           C  
ATOM   1178  CD2 LEU A 234      -4.914 -18.358  43.961  1.00 43.68           C  
ATOM   1179  N   ILE A 235      -2.810 -13.962  46.163  1.00 43.72           N  
ATOM   1180  CA  ILE A 235      -2.215 -13.390  47.363  1.00 46.72           C  
ATOM   1181  C   ILE A 235      -3.270 -12.684  48.220  1.00 50.95           C  
ATOM   1182  O   ILE A 235      -3.240 -12.755  49.454  1.00 46.93           O  
ATOM   1183  CB  ILE A 235      -1.035 -12.446  47.012  1.00 45.23           C  
ATOM   1184  CG1 ILE A 235       0.153 -13.272  46.487  1.00 46.07           C  
ATOM   1185  CG2 ILE A 235      -0.618 -11.605  48.220  1.00 39.62           C  
ATOM   1186  CD1 ILE A 235       1.429 -12.457  46.286  1.00 40.70           C  
ATOM   1187  N   TRP A 236      -4.217 -12.020  47.567  1.00 55.17           N  
ATOM   1188  CA  TRP A 236      -5.287 -11.351  48.303  1.00 50.85           C  
ATOM   1189  C   TRP A 236      -6.324 -12.317  48.849  1.00 42.53           C  
ATOM   1190  O   TRP A 236      -6.833 -12.125  49.944  1.00 48.43           O  
ATOM   1191  CB  TRP A 236      -5.897 -10.231  47.487  1.00 46.05           C  
ATOM   1192  CG  TRP A 236      -5.028  -9.042  47.539  1.00 53.91           C  
ATOM   1193  CD1 TRP A 236      -4.215  -8.572  46.547  1.00 53.44           C  
ATOM   1194  CD2 TRP A 236      -4.823  -8.182  48.670  1.00 59.45           C  
ATOM   1195  NE1 TRP A 236      -3.535  -7.458  46.984  1.00 57.15           N  
ATOM   1196  CE2 TRP A 236      -3.892  -7.197  48.284  1.00 56.95           C  
ATOM   1197  CE3 TRP A 236      -5.349  -8.140  49.969  1.00 60.45           C  
ATOM   1198  CZ2 TRP A 236      -3.473  -6.182  49.148  1.00 60.37           C  
ATOM   1199  CZ3 TRP A 236      -4.934  -7.128  50.826  1.00 57.06           C  
ATOM   1200  CH2 TRP A 236      -4.007  -6.165  50.411  1.00 60.59           C  
ATOM   1201  N   ILE A 237      -6.580 -13.387  48.111  1.00 46.45           N  
ATOM   1202  CA  ILE A 237      -7.395 -14.485  48.609  1.00 42.80           C  
ATOM   1203  C   ILE A 237      -6.795 -15.137  49.864  1.00 56.47           C  
ATOM   1204  O   ILE A 237      -7.527 -15.513  50.792  1.00 57.77           O  
ATOM   1205  CB  ILE A 237      -7.570 -15.551  47.528  1.00 45.40           C  
ATOM   1206  CG1 ILE A 237      -8.444 -15.014  46.390  1.00 47.60           C  
ATOM   1207  CG2 ILE A 237      -8.161 -16.824  48.101  1.00 40.56           C  
ATOM   1208  CD1 ILE A 237      -8.663 -16.035  45.289  1.00 52.69           C  
ATOM   1209  N   VAL A 238      -5.469 -15.277  49.893  1.00 50.07           N  
ATOM   1210  CA  VAL A 238      -4.800 -15.882  51.042  1.00 46.24           C  
ATOM   1211  C   VAL A 238      -4.899 -14.935  52.234  1.00 41.63           C  
ATOM   1212  O   VAL A 238      -5.132 -15.354  53.366  1.00 48.38           O  
ATOM   1213  CB  VAL A 238      -3.307 -16.212  50.735  1.00 49.25           C  
ATOM   1214  CG1 VAL A 238      -2.593 -16.719  51.982  1.00 45.64           C  
ATOM   1215  CG2 VAL A 238      -3.208 -17.252  49.637  1.00 50.88           C  
ATOM   1216  N   ALA A 239      -4.726 -13.652  51.959  1.00 40.76           N  
ATOM   1217  CA  ALA A 239      -4.814 -12.617  52.972  1.00 47.48           C  
ATOM   1218  C   ALA A 239      -6.158 -12.698  53.688  1.00 62.13           C  
ATOM   1219  O   ALA A 239      -6.232 -12.566  54.909  1.00 62.63           O  
ATOM   1220  CB  ALA A 239      -4.654 -11.257  52.328  1.00 48.23           C  
ATOM   1221  N   GLY A 240      -7.216 -12.925  52.913  1.00 58.30           N  
ATOM   1222  CA  GLY A 240      -8.552 -13.045  53.458  1.00 55.89           C  
ATOM   1223  C   GLY A 240      -8.775 -14.363  54.164  1.00 56.47           C  
ATOM   1224  O   GLY A 240      -9.346 -14.405  55.245  1.00 64.88           O  
ATOM   1225  N   TRP A 241      -8.322 -15.448  53.556  1.00 53.85           N  
ATOM   1226  CA  TRP A 241      -8.489 -16.764  54.158  1.00 55.48           C  
ATOM   1227  C   TRP A 241      -7.895 -16.869  55.579  1.00 57.84           C  
ATOM   1228  O   TRP A 241      -8.537 -17.403  56.481  1.00 62.38           O  
ATOM   1229  CB  TRP A 241      -7.897 -17.824  53.241  1.00 49.85           C  
ATOM   1230  CG  TRP A 241      -8.309 -19.197  53.564  1.00 56.24           C  
ATOM   1231  CD1 TRP A 241      -7.572 -20.146  54.213  1.00 58.10           C  
ATOM   1232  CD2 TRP A 241      -9.557 -19.808  53.240  1.00 65.75           C  
ATOM   1233  NE1 TRP A 241      -8.288 -21.311  54.315  1.00 54.22           N  
ATOM   1234  CE2 TRP A 241      -9.514 -21.129  53.730  1.00 66.12           C  
ATOM   1235  CE3 TRP A 241     -10.716 -19.364  52.593  1.00 67.85           C  
ATOM   1236  CZ2 TRP A 241     -10.586 -22.013  53.590  1.00 70.15           C  
ATOM   1237  CZ3 TRP A 241     -11.781 -20.245  52.456  1.00 65.73           C  
ATOM   1238  CH2 TRP A 241     -11.706 -21.554  52.950  1.00 64.13           C  
ATOM   1239  N   PHE A 242      -6.687 -16.347  55.782  1.00 56.97           N  
ATOM   1240  CA  PHE A 242      -5.996 -16.492  57.068  1.00 53.94           C  
ATOM   1241  C   PHE A 242      -5.974 -15.201  57.875  1.00 57.66           C  
ATOM   1242  O   PHE A 242      -5.175 -15.058  58.801  1.00 63.53           O  
ATOM   1243  CB  PHE A 242      -4.558 -16.988  56.860  1.00 49.08           C  
ATOM   1244  CG  PHE A 242      -4.468 -18.301  56.145  1.00 43.38           C  
ATOM   1245  CD1 PHE A 242      -4.549 -19.490  56.846  1.00 42.12           C  
ATOM   1246  CD2 PHE A 242      -4.310 -18.346  54.765  1.00 45.04           C  
ATOM   1247  CE1 PHE A 242      -4.473 -20.712  56.193  1.00 47.01           C  
ATOM   1248  CE2 PHE A 242      -4.229 -19.566  54.098  1.00 45.42           C  
ATOM   1249  CZ  PHE A 242      -4.309 -20.751  54.815  1.00 49.49           C  
ATOM   1250  N   ASP A 243      -6.826 -14.254  57.498  1.00 56.83           N  
ATOM   1251  CA  ASP A 243      -7.003 -13.015  58.258  1.00 65.30           C  
ATOM   1252  C   ASP A 243      -5.764 -12.136  58.427  1.00 67.31           C  
ATOM   1253  O   ASP A 243      -5.614 -11.475  59.457  1.00 70.76           O  
ATOM   1254  CB  ASP A 243      -7.593 -13.318  59.639  1.00 67.57           C  
ATOM   1255  CG  ASP A 243      -9.071 -13.613  59.580  1.00 63.52           C  
ATOM   1256  OD1 ASP A 243      -9.855 -12.643  59.575  1.00 70.86           O  
ATOM   1257  OD2 ASP A 243      -9.446 -14.807  59.532  1.00 67.71           O  
ATOM   1258  N   LEU A 244      -4.897 -12.097  57.421  1.00 64.25           N  
ATOM   1259  CA  LEU A 244      -3.665 -11.315  57.518  1.00 64.67           C  
ATOM   1260  C   LEU A 244      -3.919  -9.807  57.504  1.00 62.41           C  
ATOM   1261  O   LEU A 244      -5.049  -9.348  57.669  1.00 65.64           O  
ATOM   1262  CB  LEU A 244      -2.697 -11.690  56.392  1.00 59.68           C  
ATOM   1263  CG  LEU A 244      -2.412 -13.180  56.192  1.00 52.80           C  
ATOM   1264  CD1 LEU A 244      -1.274 -13.353  55.209  1.00 48.68           C  
ATOM   1265  CD2 LEU A 244      -2.088 -13.855  57.505  1.00 57.32           C  
ATOM   1266  N   GLY A 246      -8.065  -8.624  58.715  1.00 59.52           N  
ATOM   1267  CA  GLY A 246      -9.184  -7.823  59.181  1.00 61.03           C  
ATOM   1268  C   GLY A 246     -10.040  -7.311  58.038  1.00 61.68           C  
ATOM   1269  O   GLY A 246      -9.712  -6.307  57.400  1.00 62.76           O  
ATOM   1270  N   MET A 247     -11.136  -8.016  57.772  1.00 61.09           N  
ATOM   1271  CA  MET A 247     -12.044  -7.663  56.682  1.00 60.97           C  
ATOM   1272  C   MET A 247     -13.494  -7.789  57.139  1.00 62.96           C  
ATOM   1273  O   MET A 247     -13.789  -8.465  58.129  1.00 58.14           O  
ATOM   1274  CB  MET A 247     -11.813  -8.568  55.467  1.00 63.83           C  
ATOM   1275  CG  MET A 247     -10.436  -8.441  54.836  1.00 64.32           C  
ATOM   1276  SD  MET A 247     -10.191  -9.576  53.449  1.00 69.05           S  
ATOM   1277  CE  MET A 247      -8.479  -9.206  53.016  1.00 64.72           C  
ATOM   1278  N   SER A 248     -14.401  -7.146  56.409  1.00 58.76           N  
ATOM   1279  CA  SER A 248     -15.814  -7.168  56.771  1.00 60.49           C  
ATOM   1280  C   SER A 248     -16.430  -8.568  56.632  1.00 60.72           C  
ATOM   1281  O   SER A 248     -16.990  -9.108  57.588  1.00 60.81           O  
ATOM   1282  CB  SER A 248     -16.598  -6.153  55.937  1.00 52.91           C  
ATOM   1283  OG  SER A 248     -17.881  -5.941  56.495  1.00 53.89           O  
ATOM   1284  N   MET A 249     -16.312  -9.153  55.445  1.00 60.04           N  
ATOM   1285  CA  MET A 249     -16.891 -10.466  55.169  1.00 57.86           C  
ATOM   1286  C   MET A 249     -15.931 -11.625  55.484  1.00 50.89           C  
ATOM   1287  O   MET A 249     -14.712 -11.464  55.450  1.00 60.26           O  
ATOM   1288  CB  MET A 249     -17.359 -10.538  53.708  1.00 58.85           C  
ATOM   1289  CG  MET A 249     -18.079  -9.277  53.208  1.00 47.54           C  
ATOM   1290  SD  MET A 249     -18.532  -9.445  51.470  1.00 53.21           S  
ATOM   1291  CE  MET A 249     -20.016 -10.454  51.581  1.00 43.76           C  
ATOM   1292  N   ALA A 250     -16.502 -12.787  55.787  1.00 50.73           N  
ATOM   1293  CA  ALA A 250     -15.746 -13.988  56.130  1.00 46.36           C  
ATOM   1294  C   ALA A 250     -15.462 -14.843  54.894  1.00 45.40           C  
ATOM   1295  O   ALA A 250     -15.969 -14.570  53.804  1.00 42.63           O  
ATOM   1296  CB  ALA A 250     -16.502 -14.802  57.169  1.00 36.77           C  
ATOM   1297  N   ASN A 251     -14.654 -15.882  55.074  1.00 48.52           N  
ATOM   1298  CA  ASN A 251     -14.252 -16.743  53.968  1.00 48.94           C  
ATOM   1299  C   ASN A 251     -15.442 -17.320  53.201  1.00 41.73           C  
ATOM   1300  O   ASN A 251     -15.449 -17.328  51.973  1.00 42.11           O  
ATOM   1301  CB  ASN A 251     -13.354 -17.888  54.465  1.00 53.80           C  
ATOM   1302  CG  ASN A 251     -12.088 -17.396  55.143  1.00 57.29           C  
ATOM   1303  OD1 ASN A 251     -11.620 -16.281  54.890  1.00 50.52           O  
ATOM   1304  ND2 ASN A 251     -11.523 -18.234  56.018  1.00 56.34           N  
ATOM   1305  N   GLY A 252     -16.435 -17.807  53.940  1.00 41.26           N  
ATOM   1306  CA  GLY A 252     -17.647 -18.363  53.360  1.00 44.81           C  
ATOM   1307  C   GLY A 252     -18.346 -17.463  52.350  1.00 39.09           C  
ATOM   1308  O   GLY A 252     -18.692 -17.904  51.251  1.00 37.96           O  
ATOM   1309  N   ALA A 253     -18.545 -16.200  52.714  1.00 33.64           N  
ATOM   1310  CA  ALA A 253     -19.186 -15.246  51.816  1.00 32.77           C  
ATOM   1311  C   ALA A 253     -18.343 -14.976  50.565  1.00 37.27           C  
ATOM   1312  O   ALA A 253     -18.892 -14.814  49.477  1.00 34.61           O  
ATOM   1313  CB  ALA A 253     -19.522 -13.951  52.550  1.00 30.01           C  
ATOM   1314  N   HIS A 254     -17.016 -14.930  50.717  1.00 39.17           N  
ATOM   1315  CA  HIS A 254     -16.108 -14.790  49.571  1.00 37.37           C  
ATOM   1316  C   HIS A 254     -16.160 -16.009  48.643  1.00 36.09           C  
ATOM   1317  O   HIS A 254     -16.148 -15.878  47.417  1.00 38.18           O  
ATOM   1318  CB  HIS A 254     -14.671 -14.546  50.039  1.00 39.73           C  
ATOM   1319  CG  HIS A 254     -14.479 -13.230  50.722  1.00 41.43           C  
ATOM   1320  ND1 HIS A 254     -13.442 -12.988  51.600  1.00 45.29           N  
ATOM   1321  CD2 HIS A 254     -15.193 -12.082  50.663  1.00 41.49           C  
ATOM   1322  CE1 HIS A 254     -13.530 -11.750  52.051  1.00 44.84           C  
ATOM   1323  NE2 HIS A 254     -14.588 -11.180  51.502  1.00 38.15           N  
ATOM   1324  N   ILE A 255     -16.223 -17.196  49.235  1.00 35.88           N  
ATOM   1325  CA  ILE A 255     -16.427 -18.424  48.480  1.00 33.09           C  
ATOM   1326  C   ILE A 255     -17.761 -18.386  47.724  1.00 35.95           C  
ATOM   1327  O   ILE A 255     -17.829 -18.743  46.545  1.00 34.91           O  
ATOM   1328  CB  ILE A 255     -16.433 -19.631  49.423  1.00 45.66           C  
ATOM   1329  CG1 ILE A 255     -15.028 -19.905  49.962  1.00 45.98           C  
ATOM   1330  CG2 ILE A 255     -16.997 -20.863  48.733  1.00 41.14           C  
ATOM   1331  CD1 ILE A 255     -15.021 -21.032  50.984  1.00 52.19           C  
ATOM   1332  N   ALA A 256     -18.816 -17.943  48.407  1.00 30.02           N  
ATOM   1333  CA  ALA A 256     -20.128 -17.815  47.778  1.00 35.84           C  
ATOM   1334  C   ALA A 256     -20.038 -16.881  46.573  1.00 33.32           C  
ATOM   1335  O   ALA A 256     -20.564 -17.183  45.495  1.00 31.19           O  
ATOM   1336  CB  ALA A 256     -21.166 -17.322  48.781  1.00 29.04           C  
ATOM   1337  N   GLY A 257     -19.338 -15.762  46.752  1.00 33.41           N  
ATOM   1338  CA  GLY A 257     -19.045 -14.867  45.647  1.00 31.48           C  
ATOM   1339  C   GLY A 257     -18.306 -15.547  44.502  1.00 34.17           C  
ATOM   1340  O   GLY A 257     -18.722 -15.452  43.341  1.00 34.01           O  
ATOM   1341  N   LEU A 258     -17.211 -16.236  44.823  1.00 32.69           N  
ATOM   1342  CA  LEU A 258     -16.429 -16.951  43.811  1.00 35.62           C  
ATOM   1343  C   LEU A 258     -17.291 -17.973  43.056  1.00 34.39           C  
ATOM   1344  O   LEU A 258     -17.227 -18.067  41.829  1.00 33.17           O  
ATOM   1345  CB  LEU A 258     -15.217 -17.640  44.454  1.00 32.64           C  
ATOM   1346  CG  LEU A 258     -14.146 -18.338  43.587  1.00 38.02           C  
ATOM   1347  CD1 LEU A 258     -13.476 -17.406  42.599  1.00 30.28           C  
ATOM   1348  CD2 LEU A 258     -13.078 -18.970  44.463  1.00 35.18           C  
ATOM   1349  N   ALA A 259     -18.109 -18.717  43.797  1.00 28.20           N  
ATOM   1350  CA  ALA A 259     -18.952 -19.759  43.207  1.00 32.05           C  
ATOM   1351  C   ALA A 259     -19.853 -19.180  42.123  1.00 34.48           C  
ATOM   1352  O   ALA A 259     -20.006 -19.772  41.058  1.00 30.19           O  
ATOM   1353  CB  ALA A 259     -19.788 -20.453  44.287  1.00 30.29           C  
ATOM   1354  N   VAL A 260     -20.441 -18.012  42.390  1.00 30.65           N  
ATOM   1355  CA  VAL A 260     -21.257 -17.345  41.380  1.00 29.75           C  
ATOM   1356  C   VAL A 260     -20.480 -17.075  40.085  1.00 31.23           C  
ATOM   1357  O   VAL A 260     -20.979 -17.324  38.988  1.00 30.92           O  
ATOM   1358  CB  VAL A 260     -21.853 -16.019  41.902  1.00 32.74           C  
ATOM   1359  CG1 VAL A 260     -22.611 -15.318  40.795  1.00 28.54           C  
ATOM   1360  CG2 VAL A 260     -22.761 -16.273  43.103  1.00 25.92           C  
ATOM   1361  N   GLY A 261     -19.253 -16.573  40.214  1.00 36.13           N  
ATOM   1362  CA  GLY A 261     -18.443 -16.256  39.046  1.00 30.02           C  
ATOM   1363  C   GLY A 261     -18.049 -17.503  38.265  1.00 30.85           C  
ATOM   1364  O   GLY A 261     -18.089 -17.526  37.039  1.00 31.46           O  
ATOM   1365  N   LEU A 262     -17.655 -18.544  38.986  1.00 33.99           N  
ATOM   1366  CA  LEU A 262     -17.309 -19.809  38.363  1.00 35.44           C  
ATOM   1367  C   LEU A 262     -18.536 -20.380  37.658  1.00 40.08           C  
ATOM   1368  O   LEU A 262     -18.449 -20.834  36.509  1.00 36.30           O  
ATOM   1369  CB  LEU A 262     -16.793 -20.786  39.416  1.00 34.48           C  
ATOM   1370  CG  LEU A 262     -15.515 -20.317  40.123  1.00 32.45           C  
ATOM   1371  CD1 LEU A 262     -15.138 -21.279  41.227  1.00 33.19           C  
ATOM   1372  CD2 LEU A 262     -14.379 -20.172  39.133  1.00 32.94           C  
ATOM   1373  N   ALA A 263     -19.681 -20.319  38.338  1.00 31.58           N  
ATOM   1374  CA  ALA A 263     -20.908 -20.877  37.793  1.00 33.13           C  
ATOM   1375  C   ALA A 263     -21.254 -20.215  36.470  1.00 38.31           C  
ATOM   1376  O   ALA A 263     -21.515 -20.900  35.482  1.00 34.55           O  
ATOM   1377  CB  ALA A 263     -22.050 -20.727  38.775  1.00 34.85           C  
ATOM   1378  N   MET A 264     -21.224 -18.881  36.451  1.00 33.26           N  
ATOM   1379  CA  MET A 264     -21.567 -18.131  35.252  1.00 31.59           C  
ATOM   1380  C   MET A 264     -20.560 -18.290  34.119  1.00 35.20           C  
ATOM   1381  O   MET A 264     -20.948 -18.319  32.951  1.00 35.67           O  
ATOM   1382  CB  MET A 264     -21.800 -16.643  35.570  1.00 28.58           C  
ATOM   1383  CG  MET A 264     -22.994 -16.419  36.484  1.00 32.56           C  
ATOM   1384  SD  MET A 264     -23.363 -14.681  36.867  1.00 33.24           S  
ATOM   1385  CE  MET A 264     -23.749 -14.068  35.217  1.00 29.40           C  
ATOM   1386  N   ALA A 265     -19.272 -18.367  34.453  1.00 37.43           N  
ATOM   1387  CA  ALA A 265     -18.251 -18.586  33.434  1.00 38.56           C  
ATOM   1388  C   ALA A 265     -18.445 -19.980  32.844  1.00 38.79           C  
ATOM   1389  O   ALA A 265     -18.372 -20.169  31.628  1.00 40.23           O  
ATOM   1390  CB  ALA A 265     -16.840 -18.427  34.015  1.00 37.50           C  
ATOM   1391  N   PHE A 266     -18.714 -20.945  33.713  1.00 34.64           N  
ATOM   1392  CA  PHE A 266     -19.017 -22.301  33.268  1.00 44.38           C  
ATOM   1393  C   PHE A 266     -20.199 -22.345  32.301  1.00 45.66           C  
ATOM   1394  O   PHE A 266     -20.140 -22.990  31.258  1.00 49.33           O  
ATOM   1395  CB  PHE A 266     -19.322 -23.199  34.460  1.00 38.44           C  
ATOM   1396  CG  PHE A 266     -19.655 -24.604  34.079  1.00 46.56           C  
ATOM   1397  CD1 PHE A 266     -18.650 -25.498  33.740  1.00 54.86           C  
ATOM   1398  CD2 PHE A 266     -20.965 -25.042  34.071  1.00 47.95           C  
ATOM   1399  CE1 PHE A 266     -18.945 -26.799  33.398  1.00 51.90           C  
ATOM   1400  CE2 PHE A 266     -21.270 -26.343  33.726  1.00 50.10           C  
ATOM   1401  CZ  PHE A 266     -20.255 -27.223  33.387  1.00 51.93           C  
ATOM   1402  N   VAL A 267     -21.280 -21.667  32.663  1.00 41.16           N  
ATOM   1403  CA  VAL A 267     -22.446 -21.617  31.807  1.00 36.91           C  
ATOM   1404  C   VAL A 267     -22.071 -20.999  30.466  1.00 44.19           C  
ATOM   1405  O   VAL A 267     -22.419 -21.534  29.410  1.00 44.76           O  
ATOM   1406  CB  VAL A 267     -23.574 -20.802  32.465  1.00 39.06           C  
ATOM   1407  CG1 VAL A 267     -24.540 -20.278  31.419  1.00 36.41           C  
ATOM   1408  CG2 VAL A 267     -24.288 -21.641  33.534  1.00 34.16           C  
ATOM   1409  N   ASP A 268     -21.341 -19.883  30.515  1.00 41.12           N  
ATOM   1410  CA  ASP A 268     -21.007 -19.121  29.314  1.00 39.38           C  
ATOM   1411  C   ASP A 268     -20.074 -19.885  28.366  1.00 48.90           C  
ATOM   1412  O   ASP A 268     -20.147 -19.717  27.149  1.00 48.66           O  
ATOM   1413  CB  ASP A 268     -20.371 -17.774  29.681  1.00 41.32           C  
ATOM   1414  CG  ASP A 268     -21.380 -16.764  30.184  1.00 43.84           C  
ATOM   1415  OD1 ASP A 268     -22.568 -17.135  30.332  1.00 39.79           O  
ATOM   1416  OD2 ASP A 268     -20.979 -15.597  30.439  1.00 36.76           O  
ATOM   1417  N   SER A 269     -19.196 -20.715  28.919  1.00 45.52           N  
ATOM   1418  CA  SER A 269     -18.237 -21.449  28.100  1.00 51.95           C  
ATOM   1419  C   SER A 269     -18.828 -22.757  27.571  1.00 57.89           C  
ATOM   1420  O   SER A 269     -18.108 -23.723  27.323  1.00 70.70           O  
ATOM   1421  CB  SER A 269     -16.954 -21.723  28.882  1.00 49.64           C  
ATOM   1422  OG  SER A 269     -17.175 -22.722  29.857  1.00 58.16           O  
ATOM   1423  N   LEU A 270     -20.147 -22.784  27.420  1.00 57.33           N  
ATOM   1424  CA  LEU A 270     -20.824 -23.884  26.749  1.00 62.31           C  
ATOM   1425  C   LEU A 270     -21.388 -23.365  25.427  1.00 68.54           C  
ATOM   1426  O   LEU A 270     -21.498 -24.094  24.438  1.00 71.57           O  
ATOM   1427  CB  LEU A 270     -21.963 -24.419  27.615  1.00 56.13           C  
ATOM   1428  CG  LEU A 270     -21.651 -24.892  29.033  1.00 49.80           C  
ATOM   1429  CD1 LEU A 270     -22.930 -25.295  29.744  1.00 51.81           C  
ATOM   1430  CD2 LEU A 270     -20.679 -26.057  28.995  1.00 60.96           C  
ATOM   1431  OXT LEU A 270     -21.748 -22.186  25.322  1.00 67.57           O  
TER    1432      LEU A 270                                                      
HETATM 1433  O1  L61 A 401     -12.238  -9.180  49.877  1.00 51.08           O  
HETATM 1434  C2  L61 A 401     -12.655  -8.042  50.159  1.00 47.46           C  
HETATM 1435  C3  L61 A 401     -11.820  -7.111  50.976  1.00 47.79           C  
HETATM 1436  C4  L61 A 401     -10.403  -7.239  50.527  1.00 52.47           C  
HETATM 1437  N1  L61 A 401     -10.402  -7.059  49.098  1.00 53.44           N  
HETATM 1438  C5  L61 A 401      -9.225  -7.590  48.437  1.00 58.53           C  
HETATM 1439  O3  L61 A 401      -9.445  -8.721  47.640  1.00 59.10           O  
HETATM 1440  C6  L61 A 401      -8.995  -8.559  46.370  1.00 57.83           C  
HETATM 1441  O2  L61 A 401      -8.371  -6.831  48.007  1.00 61.98           O  
HETATM 1442  C10 L61 A 401      -9.595  -6.199  51.235  1.00 54.85           C  
HETATM 1443  C15 L61 A 401      -8.395  -5.712  50.746  1.00 54.28           C  
HETATM 1444  C14 L61 A 401      -7.663  -4.745  51.435  1.00 51.85           C  
HETATM 1445  C13 L61 A 401      -8.153  -4.255  52.649  1.00 55.05           C  
HETATM 1446  C12 L61 A 401      -9.346  -4.727  53.157  1.00 55.45           C  
HETATM 1447  C11 L61 A 401     -10.063  -5.694  52.463  1.00 50.92           C  
HETATM 1448  C7  L61 A 401      -8.909  -9.947  45.715  1.00 51.75           C  
HETATM 1449  C8  L61 A 401      -8.681  -9.647  44.331  1.00 50.48           C  
HETATM 1450  C9  L61 A 401     -10.208 -10.625  45.955  1.00 51.25           C  
HETATM 1451  C1' BNG A 402     -24.718 -23.686  38.367  1.00 47.87           C  
HETATM 1452  C2' BNG A 402     -25.449 -23.461  37.043  1.00 41.58           C  
HETATM 1453  C3' BNG A 402     -25.417 -24.745  36.216  1.00 47.77           C  
HETATM 1454  C4' BNG A 402     -25.983 -24.547  34.813  1.00 40.60           C  
HETATM 1455  C5' BNG A 402     -25.940 -25.843  34.012  1.00 46.40           C  
HETATM 1456  C6' BNG A 402     -26.155 -25.599  32.537  1.00 45.73           C  
HETATM 1457  C1' BNG A 403     -47.186  -6.144  54.915  1.00 55.72           C  
HETATM 1458  C2' BNG A 403     -46.627  -5.652  53.580  1.00 53.45           C  
HETATM 1459  C3' BNG A 403     -46.500  -6.811  52.595  1.00 55.00           C  
HETATM 1460  C4' BNG A 403     -45.561  -6.473  51.438  1.00 49.66           C  
HETATM 1461  C5' BNG A 403     -44.753  -7.691  50.988  1.00 46.98           C  
HETATM 1462  C6' BNG A 403     -44.190  -7.488  49.582  1.00 47.00           C  
HETATM 1463  C7' BNG A 403     -43.427  -8.702  49.094  1.00 37.23           C  
HETATM 1464  C1' BNG A 404     -33.758  -2.151  67.400  0.50 53.89           C  
HETATM 1465  C2' BNG A 404     -34.167  -1.933  65.944  0.50 55.40           C  
HETATM 1466  C3' BNG A 404     -33.953  -0.483  65.508  0.50 54.96           C  
HETATM 1467  C4' BNG A 404     -34.294  -0.294  64.031  0.50 55.91           C  
HETATM 1468  C5' BNG A 404     -34.218   1.173  63.607  0.50 55.92           C  
HETATM 1469  C6' BNG A 404     -34.181   1.296  62.084  0.50 55.64           C  
HETATM 1470  C7' BNG A 404     -34.015   2.743  61.624  0.50 55.25           C  
HETATM 1471  C8' BNG A 404     -33.638   2.817  60.144  0.50 54.84           C  
HETATM 1472  C9' BNG A 404     -34.789   2.427  59.238  0.50 51.00           C  
HETATM 1473  O1  BNG A 404     -34.201  -3.439  67.836  0.50 56.46           O  
HETATM 1474  C1' BNG A 405     -29.900   0.633  44.924  1.00 50.03           C  
HETATM 1475  C2' BNG A 405     -29.243  -0.443  44.061  1.00 52.61           C  
HETATM 1476  C3' BNG A 405     -28.007  -1.013  44.747  1.00 48.98           C  
HETATM 1477  C4' BNG A 405     -27.356  -2.098  43.898  1.00 45.17           C  
HETATM 1478  C5' BNG A 405     -25.972  -2.424  44.444  1.00 40.29           C  
HETATM 1479  C6' BNG A 405     -25.315  -3.431  43.521  1.00 39.14           C  
HETATM 1480  C7' BNG A 405     -24.745  -4.588  44.305  1.00 36.48           C  
HETATM 1481  C1' BNG A 406      -3.386   1.889  39.269  1.00 62.23           C  
HETATM 1482  C2' BNG A 406      -3.266   2.015  40.783  1.00 55.81           C  
HETATM 1483  C3' BNG A 406      -1.813   1.849  41.211  1.00 54.60           C  
HETATM 1484  C4' BNG A 406      -1.679   1.965  42.715  1.00 54.86           C  
HETATM 1485 CL    CL A 407     -11.172   4.604  32.960  1.00 50.46          CL  
HETATM 1486 CL    CL A 408     -14.586  -8.364  52.983  1.00 57.97          CL  
HETATM 1487 CL    CL A 409     -20.696 -14.622  26.583  1.00 60.34          CL  
HETATM 1488  O   HOH A2001     -15.601  -0.822  30.400  1.00 40.16           O  
HETATM 1489  O   HOH A2002     -17.996   2.807  49.843  1.00 30.02           O  
HETATM 1490  O   HOH A2003     -15.715   3.921  56.501  1.00 40.60           O  
HETATM 1491  O   HOH A2004     -22.734   7.307  62.761  1.00 55.14           O  
HETATM 1492  O   HOH A2005     -14.238   2.935  59.288  1.00 50.30           O  
HETATM 1493  O   HOH A2006     -25.076  -5.297  55.735  1.00 32.76           O  
HETATM 1494  O   HOH A2007     -30.946 -10.299  59.627  1.00 49.78           O  
HETATM 1495  O   HOH A2008     -17.393  -0.262  28.108  1.00 40.49           O  
HETATM 1496  O   HOH A2009     -39.981  -3.800  56.167  1.00 37.69           O  
HETATM 1497  O   HOH A2010     -34.702 -10.016  55.520  1.00 35.53           O  
HETATM 1498  O   HOH A2011     -21.241  -6.954  51.048  1.00 30.74           O  
HETATM 1499  O   HOH A2012     -21.813  -8.940  49.017  1.00 33.84           O  
HETATM 1500  O   HOH A2013     -11.668  -2.597  56.487  1.00 46.94           O  
HETATM 1501  O   HOH A2014     -16.003  -6.154  51.216  1.00 37.46           O  
HETATM 1502  O   HOH A2015     -10.135  -3.505  32.013  1.00 45.93           O  
HETATM 1503  O   HOH A2016      -5.676  -9.955  33.057  1.00 46.51           O  
HETATM 1504  O   HOH A2017     -13.594 -10.409  24.079  1.00 62.26           O  
HETATM 1505  O   HOH A2018     -23.820  -8.296  28.084  1.00 38.71           O  
HETATM 1506  O   HOH A2019     -23.179  -3.171  26.712  1.00 40.01           O  
HETATM 1507  O   HOH A2020     -21.463  -9.897  59.308  1.00 36.33           O  
HETATM 1508  O   HOH A2021     -28.708 -11.435  60.132  1.00 51.39           O  
HETATM 1509  O   HOH A2022     -23.206  -8.904  62.150  1.00 40.75           O  
HETATM 1510  O   HOH A2023     -19.582  -7.784  47.563  1.00 28.76           O  
HETATM 1511  O   HOH A2024     -10.923 -14.881  51.737  1.00 51.39           O  
HETATM 1512  O   HOH A2025      -9.561 -11.490  49.764  1.00 46.10           O  
HETATM 1513  O   HOH A2026      -7.924 -16.792  32.457  1.00 40.45           O  
HETATM 1514  O   HOH A2027      -5.924 -18.692  31.656  1.00 45.60           O  
CONECT  917 1434                                                                
CONECT 1433 1434                                                                
CONECT 1434  917 1433 1435                                                      
CONECT 1435 1434 1436                                                           
CONECT 1436 1435 1437 1442                                                      
CONECT 1437 1436 1438                                                           
CONECT 1438 1437 1439 1441                                                      
CONECT 1439 1438 1440                                                           
CONECT 1440 1439 1448                                                           
CONECT 1441 1438                                                                
CONECT 1442 1436 1443 1447                                                      
CONECT 1443 1442 1444                                                           
CONECT 1444 1443 1445                                                           
CONECT 1445 1444 1446                                                           
CONECT 1446 1445 1447                                                           
CONECT 1447 1442 1446                                                           
CONECT 1448 1440 1449 1450                                                      
CONECT 1449 1448                                                                
CONECT 1450 1448                                                                
CONECT 1451 1452                                                                
CONECT 1452 1451 1453                                                           
CONECT 1453 1452 1454                                                           
CONECT 1454 1453 1455                                                           
CONECT 1455 1454 1456                                                           
CONECT 1456 1455                                                                
CONECT 1457 1458                                                                
CONECT 1458 1457 1459                                                           
CONECT 1459 1458 1460                                                           
CONECT 1460 1459 1461                                                           
CONECT 1461 1460 1462                                                           
CONECT 1462 1461 1463                                                           
CONECT 1463 1462                                                                
CONECT 1464 1465 1473                                                           
CONECT 1465 1464 1466                                                           
CONECT 1466 1465 1467                                                           
CONECT 1467 1466 1468                                                           
CONECT 1468 1467 1469                                                           
CONECT 1469 1468 1470                                                           
CONECT 1470 1469 1471                                                           
CONECT 1471 1470 1472                                                           
CONECT 1472 1471                                                                
CONECT 1473 1464                                                                
CONECT 1474 1475                                                                
CONECT 1475 1474 1476                                                           
CONECT 1476 1475 1477                                                           
CONECT 1477 1476 1478                                                           
CONECT 1478 1477 1479                                                           
CONECT 1479 1478 1480                                                           
CONECT 1480 1479                                                                
CONECT 1481 1482                                                                
CONECT 1482 1481 1483                                                           
CONECT 1483 1482 1484                                                           
CONECT 1484 1483                                                                
MASTER      337    0    9   11    0    0   10    6 1513    1   53   14          
END                                                                             
