# Supplementary material for: Structure of Rhomboid Protease in Complex with β-Lactam Inhibitors Defines the S2′ Cavity
Source: Structure. 2013 Jun 4;21(6):1051–8. doi: 10.1016/j.str.2013.03.013 (PMC3690538; doi:10.1016/j.str.2013.03.013)
Supplement: 3D Molecular Model S4. 3ZMH: Structure of GlpG in Complex with L62, Related to Figures 1B–1E, 3, and 4C [file mmc5.zip › stfode_2674_mmc5.ent]

HEADER    HYDROLASE                               11-FEB-13   3ZMH              
TITLE     STRUCTURE OF E.COLI RHOMBOID PROTEASE GLPG IN COMPLEX WITH            
TITLE    2 MONOBACTAM L62                                                       
COMPND    MOL_ID: 1;                                                            
COMPND   2 MOLECULE: RHOMBOID PROTEASE GLPG;                                    
COMPND   3 CHAIN: A;                                                            
COMPND   4 FRAGMENT: CORE TM DOMAIN, RESIDUES 91-270;                           
COMPND   5 SYNONYM: GLPG, INTRAMEMBRANE SERINE PROTEASE;                        
COMPND   6 EC: 3.4.21.105;                                                      
COMPND   7 ENGINEERED: YES;                                                     
COMPND   8 OTHER_DETAILS: THE BETA LACTAM RING IS OPENED BY THE NUCLEOPHILIC    
COMPND   9  ATTACK OF S201 ON C2-O1 TO FORM A COVALENT BOND                     
SOURCE    MOL_ID: 1;                                                            
SOURCE   2 ORGANISM_SCIENTIFIC: ESCHERICHIA COLI;                               
SOURCE   3 ORGANISM_TAXID: 562;                                                 
SOURCE   4 EXPRESSION_SYSTEM: ESCHERICHIA COLI;                                 
SOURCE   5 EXPRESSION_SYSTEM_TAXID: 469008;                                     
SOURCE   6 EXPRESSION_SYSTEM_STRAIN: BL21(DE3);                                 
SOURCE   7 EXPRESSION_SYSTEM_VARIANT: C41;                                      
SOURCE   8 EXPRESSION_SYSTEM_VECTOR_TYPE: PLASMID;                              
SOURCE   9 EXPRESSION_SYSTEM_VECTOR: PET                                        
KEYWDS    HYDROLASE, INTRA-MEMBRANE PROTEASE, ACYL ENZYME, BETA LACTAMS         
EXPDTA    X-RAY DIFFRACTION                                                     
AUTHOR    K.R.VINOTHKUMAR,O.A.PIERRAT,J.M.LARGE,M.FREEMAN                       
REVDAT   1   11-FEB-13 3ZMH    0                                                
JRNL        AUTH   K.R.VINOTHKUMAR,O.A.PIERRAT,J.M.LARGE,M.FREEMAN              
JRNL        TITL   STRUCTURE OF RHOMBOID PROTEASE IN COMPLEX WITH BETA-LACTAM   
JRNL        TITL 2 INHIBITORS DEFINE THE S2' CAVITY                             
JRNL        REF    TO BE PUBLISHED                                              
JRNL        REFN                                                                
REMARK   2                                                                      
REMARK   2 RESOLUTION.    2.30 ANGSTROMS.                                       
REMARK   3                                                                      
REMARK   3 REFINEMENT.                                                          
REMARK   3   PROGRAM     : PHENIX (PHENIX.REFINE)                               
REMARK   3   AUTHORS     : PAUL ADAMS,PAVEL AFONINE,VICENT CHEN,IAN             
REMARK   3               : DAVIS,KRESHNA GOPAL,RALF GROSSE-KUNSTLEVE,           
REMARK   3               : LI-WEI HUNG,ROBERT IMMORMINO,TOM IOERGER,            
REMARK   3               : AIRLIE MCCOY,ERIK MCKEE,NIGEL MORIARTY,              
REMARK   3               : REETAL PAI,RANDY READ,JANE RICHARDSON,               
REMARK   3               : DAVID RICHARDSON,TOD ROMO,JIM SACCHETTINI,           
REMARK   3               : NICHOLAS SAUTER,JACOB SMITH,LAURENT                  
REMARK   3               : STORONI,TOM TERWILLIGER,PETER ZWART                  
REMARK   3                                                                      
REMARK   3    REFINEMENT TARGET : ML                                            
REMARK   3                                                                      
REMARK   3  DATA USED IN REFINEMENT.                                            
REMARK   3   RESOLUTION RANGE HIGH (ANGSTROMS) : 2.300                          
REMARK   3   RESOLUTION RANGE LOW  (ANGSTROMS) : 76.622                         
REMARK   3   MIN(FOBS/SIGMA_FOBS)              : 1.35                           
REMARK   3   COMPLETENESS FOR RANGE        (%) : 99.86                          
REMARK   3   NUMBER OF REFLECTIONS             : 13542                          
REMARK   3                                                                      
REMARK   3  FIT TO DATA USED IN REFINEMENT.                                     
REMARK   3   R VALUE     (WORKING + TEST SET) : 0.1900                          
REMARK   3   R VALUE            (WORKING SET) : 0.1881                          
REMARK   3   FREE R VALUE                     : 0.2288                          
REMARK   3   FREE R VALUE TEST SET SIZE   (%) : 5.0                             
REMARK   3   FREE R VALUE TEST SET COUNT      : 672                             
REMARK   3                                                                      
REMARK   3  FIT TO DATA USED IN REFINEMENT (IN BINS).                           
REMARK   3   BIN  RESOLUTION RANGE  COMPL.    NWORK NFREE   RWORK  RFREE        
REMARK   3     1 76.6642 -  3.9328    1.00     2662   133  0.2024 0.2290        
REMARK   3     2  3.9328 -  3.1216    1.00     2602   117  0.1791 0.2154        
REMARK   3     3  3.1216 -  2.7270    1.00     2529   145  0.1667 0.2446        
REMARK   3     4  2.7270 -  2.4776    1.00     2526   135  0.1755 0.2173        
REMARK   3     5  2.4776 -  2.3000    1.00     2551   142  0.2011 0.2447        
REMARK   3                                                                      
REMARK   3  BULK SOLVENT MODELLING.                                             
REMARK   3   METHOD USED        : FLAT BULK SOLVENT MODEL                       
REMARK   3   SOLVENT RADIUS     : 1.11                                          
REMARK   3   SHRINKAGE RADIUS   : 0.90                                          
REMARK   3   K_SOL              : NULL                                          
REMARK   3   B_SOL              : NULL                                          
REMARK   3                                                                      
REMARK   3  ERROR ESTIMATES.                                                    
REMARK   3   COORDINATE ERROR (MAXIMUM-LIKELIHOOD BASED)     : 0.25             
REMARK   3   PHASE ERROR (DEGREES, MAXIMUM-LIKELIHOOD BASED) : 21.76            
REMARK   3                                                                      
REMARK   3  B VALUES.                                                           
REMARK   3   FROM WILSON PLOT           (A**2) : 34.18                          
REMARK   3   MEAN B VALUE      (OVERALL, A**2) : 34.7                           
REMARK   3   OVERALL ANISOTROPIC B VALUE.                                       
REMARK   3    B11 (A**2) : NULL                                                 
REMARK   3    B22 (A**2) : NULL                                                 
REMARK   3    B33 (A**2) : NULL                                                 
REMARK   3    B12 (A**2) : NULL                                                 
REMARK   3    B13 (A**2) : NULL                                                 
REMARK   3    B23 (A**2) : NULL                                                 
REMARK   3                                                                      
REMARK   3  TWINNING INFORMATION.                                               
REMARK   3   FRACTION: NULL                                                     
REMARK   3   OPERATOR: NULL                                                     
REMARK   3                                                                      
REMARK   3  DEVIATIONS FROM IDEAL VALUES.                                       
REMARK   3                 RMSD          COUNT                                  
REMARK   3   BOND      :  0.007           1576                                  
REMARK   3   ANGLE     :  1.022           2132                                  
REMARK   3   CHIRALITY :  0.075            225                                  
REMARK   3   PLANARITY :  0.004            247                                  
REMARK   3   DIHEDRAL  : 12.069            541                                  
REMARK   3                                                                      
REMARK   3  TLS DETAILS                                                         
REMARK   3   NUMBER OF TLS GROUPS  : NULL                                       
REMARK   3                                                                      
REMARK   3  NCS DETAILS                                                         
REMARK   3   NUMBER OF NCS GROUPS : NULL                                        
REMARK   3                                                                      
REMARK   3  OTHER REFINEMENT REMARKS: BNG 405 IS IN SPECIAL POSITION.           
REMARK   3    L62 IS COVALENTLY LINKED TO S201. EXTERNAL RESTRAINTS             
REMARK   3    USED BETWEEN C2 OF 401 AND CL 409. A RACEMIC MIXTURE OF L62       
REMARK   3    WAS USED IN THE SOAKS. NOTE THAT THE EXTERNALLY BOUND BETA        
REMARK   3    LACTAM HAS THE OPPOSITE CHIRALITY OF THE BETA LACTAM BOUND TO     
REMARK   3    S201.                                                             
REMARK   4                                                                      
REMARK   4 3ZMH COMPLIES WITH FORMAT V. 3.30, 13-JUL-11                         
REMARK 100                                                                      
REMARK 100 THIS ENTRY HAS BEEN PROCESSED BY PDBE ON 11-FEB-13.                  
REMARK 100 THE PDBE ID CODE IS EBI-55777.                                       
REMARK 200                                                                      
REMARK 200 EXPERIMENTAL DETAILS                                                 
REMARK 200  EXPERIMENT TYPE                : X-RAY DIFFRACTION                  
REMARK 200  DATE OF DATA COLLECTION        : 08-AUG-11                          
REMARK 200  TEMPERATURE           (KELVIN) : 100                                
REMARK 200  PH                             : 7.0                                
REMARK 200  NUMBER OF CRYSTALS USED        : 1                                  
REMARK 200                                                                      
REMARK 200  SYNCHROTRON              (Y/N) : Y                                  
REMARK 200  RADIATION SOURCE               : DIAMOND                            
REMARK 200  BEAMLINE                       : I24                                
REMARK 200  X-RAY GENERATOR MODEL          : NULL                               
REMARK 200  MONOCHROMATIC OR LAUE    (M/L) : M                                  
REMARK 200  WAVELENGTH OR RANGE        (A) : 0.9687                             
REMARK 200  MONOCHROMATOR                  : NULL                               
REMARK 200  OPTICS                         : NULL                               
REMARK 200                                                                      
REMARK 200  DETECTOR TYPE                  : PIXEL (PILATUS 6M)                 
REMARK 200  DETECTOR MANUFACTURER          : DECTRIS                            
REMARK 200  INTENSITY-INTEGRATION SOFTWARE : MOSFLM                             
REMARK 200  DATA SCALING SOFTWARE          : SCALA                              
REMARK 200                                                                      
REMARK 200  NUMBER OF UNIQUE REFLECTIONS   : 13547                              
REMARK 200  RESOLUTION RANGE HIGH      (A) : 2.30                               
REMARK 200  RESOLUTION RANGE LOW       (A) : 76.62                              
REMARK 200  REJECTION CRITERIA  (SIGMA(I)) : NULL                               
REMARK 200                                                                      
REMARK 200 OVERALL.                                                             
REMARK 200  COMPLETENESS FOR RANGE     (%) : 100.0                              
REMARK 200  DATA REDUNDANCY                : 5.9                                
REMARK 200  R MERGE                    (I) : 0.11                               
REMARK 200  R SYM                      (I) : NULL                               
REMARK 200  <I/SIGMA(I)> FOR THE DATA SET  : 10.90                              
REMARK 200                                                                      
REMARK 200 IN THE HIGHEST RESOLUTION SHELL.                                     
REMARK 200  HIGHEST RESOLUTION SHELL, RANGE HIGH (A) : 2.30                     
REMARK 200  HIGHEST RESOLUTION SHELL, RANGE LOW  (A) : 2.42                     
REMARK 200  COMPLETENESS FOR SHELL     (%) : 99.9                               
REMARK 200  DATA REDUNDANCY IN SHELL       : 6.1                                
REMARK 200  R MERGE FOR SHELL          (I) : 0.68                               
REMARK 200  R SYM FOR SHELL            (I) : NULL                               
REMARK 200  <I/SIGMA(I)> FOR SHELL         : 2.60                               
REMARK 200                                                                      
REMARK 200 DIFFRACTION PROTOCOL: SINGLE WAVELENGTH                              
REMARK 200 METHOD USED TO DETERMINE THE STRUCTURE: MOLECULAR REPLACEMENT        
REMARK 200 SOFTWARE USED: PHASER                                                
REMARK 200 STARTING MODEL: PDB ENTRY 2XOV                                       
REMARK 200                                                                      
REMARK 200 REMARK: NONE                                                         
REMARK 280                                                                      
REMARK 280 CRYSTAL                                                              
REMARK 280 SOLVENT CONTENT, VS   (%): 65.6                                      
REMARK 280 MATTHEWS COEFFICIENT, VM (ANGSTROMS**3/DA): 3.56                     
REMARK 280                                                                      
REMARK 280 CRYSTALLIZATION CONDITIONS: 2M NACL, 0.1M BIS-TRIS PH7.0, 298K       
REMARK 290                                                                      
REMARK 290 CRYSTALLOGRAPHIC SYMMETRY                                            
REMARK 290 SYMMETRY OPERATORS FOR SPACE GROUP: H 3 2                            
REMARK 290                                                                      
REMARK 290      SYMOP   SYMMETRY                                                
REMARK 290     NNNMMM   OPERATOR                                                
REMARK 290       1555   X,Y,Z                                                   
REMARK 290       2555   -Y,X-Y,Z                                                
REMARK 290       3555   -X+Y,-X,Z                                               
REMARK 290       4555   Y,X,-Z                                                  
REMARK 290       5555   X-Y,-Y,-Z                                               
REMARK 290       6555   -X,-X+Y,-Z                                              
REMARK 290       7555   X+2/3,Y+1/3,Z+1/3                                       
REMARK 290       8555   -Y+2/3,X-Y+1/3,Z+1/3                                    
REMARK 290       9555   -X+Y+2/3,-X+1/3,Z+1/3                                   
REMARK 290      10555   Y+2/3,X+1/3,-Z+1/3                                      
REMARK 290      11555   X-Y+2/3,-Y+1/3,-Z+1/3                                   
REMARK 290      12555   -X+2/3,-X+Y+1/3,-Z+1/3                                  
REMARK 290      13555   X+1/3,Y+2/3,Z+2/3                                       
REMARK 290      14555   -Y+1/3,X-Y+2/3,Z+2/3                                    
REMARK 290      15555   -X+Y+1/3,-X+2/3,Z+2/3                                   
REMARK 290      16555   Y+1/3,X+2/3,-Z+2/3                                      
REMARK 290      17555   X-Y+1/3,-Y+2/3,-Z+2/3                                   
REMARK 290      18555   -X+1/3,-X+Y+2/3,-Z+2/3                                  
REMARK 290                                                                      
REMARK 290     WHERE NNN -> OPERATOR NUMBER                                     
REMARK 290           MMM -> TRANSLATION VECTOR                                  
REMARK 290                                                                      
REMARK 290 CRYSTALLOGRAPHIC SYMMETRY TRANSFORMATIONS                            
REMARK 290 THE FOLLOWING TRANSFORMATIONS OPERATE ON THE ATOM/HETATM             
REMARK 290 RECORDS IN THIS ENTRY TO PRODUCE CRYSTALLOGRAPHICALLY                
REMARK 290 RELATED MOLECULES.                                                   
REMARK 290   SMTRY1   1  1.000000  0.000000  0.000000        0.00000            
REMARK 290   SMTRY2   1  0.000000  1.000000  0.000000        0.00000            
REMARK 290   SMTRY3   1  0.000000  0.000000  1.000000        0.00000            
REMARK 290   SMTRY1   2 -0.500000 -0.866025  0.000000        0.00000            
REMARK 290   SMTRY2   2  0.866025 -0.500000  0.000000        0.00000            
REMARK 290   SMTRY3   2  0.000000  0.000000  1.000000        0.00000            
REMARK 290   SMTRY1   3 -0.500000  0.866025  0.000000        0.00000            
REMARK 290   SMTRY2   3 -0.866025 -0.500000  0.000000        0.00000            
REMARK 290   SMTRY3   3  0.000000  0.000000  1.000000        0.00000            
REMARK 290   SMTRY1   4 -0.500000  0.866025  0.000000        0.00000            
REMARK 290   SMTRY2   4  0.866025  0.500000  0.000000        0.00000            
REMARK 290   SMTRY3   4  0.000000  0.000000 -1.000000        0.00000            
REMARK 290   SMTRY1   5  1.000000  0.000000  0.000000        0.00000            
REMARK 290   SMTRY2   5  0.000000 -1.000000  0.000000        0.00000            
REMARK 290   SMTRY3   5  0.000000  0.000000 -1.000000        0.00000            
REMARK 290   SMTRY1   6 -0.500000 -0.866025  0.000000        0.00000            
REMARK 290   SMTRY2   6 -0.866025  0.500000  0.000000        0.00000            
REMARK 290   SMTRY3   6  0.000000  0.000000 -1.000000        0.00000            
REMARK 290   SMTRY1   7  1.000000  0.000000  0.000000       55.07500            
REMARK 290   SMTRY2   7  0.000000  1.000000  0.000000       31.79757            
REMARK 290   SMTRY3   7  0.000000  0.000000  1.000000       42.87667            
REMARK 290   SMTRY1   8 -0.500000 -0.866025  0.000000       55.07500            
REMARK 290   SMTRY2   8  0.866025 -0.500000  0.000000       31.79757            
REMARK 290   SMTRY3   8  0.000000  0.000000  1.000000       42.87667            
REMARK 290   SMTRY1   9 -0.500000  0.866025  0.000000       55.07500            
REMARK 290   SMTRY2   9 -0.866025 -0.500000  0.000000       31.79757            
REMARK 290   SMTRY3   9  0.000000  0.000000  1.000000       42.87667            
REMARK 290   SMTRY1  10 -0.500000  0.866025  0.000000       55.07500            
REMARK 290   SMTRY2  10  0.866025  0.500000  0.000000       31.79757            
REMARK 290   SMTRY3  10  0.000000  0.000000 -1.000000       42.87667            
REMARK 290   SMTRY1  11  1.000000  0.000000  0.000000       55.07500            
REMARK 290   SMTRY2  11  0.000000 -1.000000  0.000000       31.79757            
REMARK 290   SMTRY3  11  0.000000  0.000000 -1.000000       42.87667            
REMARK 290   SMTRY1  12 -0.500000 -0.866025  0.000000       55.07500            
REMARK 290   SMTRY2  12 -0.866025  0.500000  0.000000       31.79757            
REMARK 290   SMTRY3  12  0.000000  0.000000 -1.000000       42.87667            
REMARK 290   SMTRY1  13  1.000000  0.000000  0.000000        0.00000            
REMARK 290   SMTRY2  13  0.000000  1.000000  0.000000       63.59513            
REMARK 290   SMTRY3  13  0.000000  0.000000  1.000000       85.75333            
REMARK 290   SMTRY1  14 -0.500000 -0.866025  0.000000        0.00000            
REMARK 290   SMTRY2  14  0.866025 -0.500000  0.000000       63.59513            
REMARK 290   SMTRY3  14  0.000000  0.000000  1.000000       85.75333            
REMARK 290   SMTRY1  15 -0.500000  0.866025  0.000000        0.00000            
REMARK 290   SMTRY2  15 -0.866025 -0.500000  0.000000       63.59513            
REMARK 290   SMTRY3  15  0.000000  0.000000  1.000000       85.75333            
REMARK 290   SMTRY1  16 -0.500000  0.866025  0.000000        0.00000            
REMARK 290   SMTRY2  16  0.866025  0.500000  0.000000       63.59513            
REMARK 290   SMTRY3  16  0.000000  0.000000 -1.000000       85.75333            
REMARK 290   SMTRY1  17  1.000000  0.000000  0.000000        0.00000            
REMARK 290   SMTRY2  17  0.000000 -1.000000  0.000000       63.59513            
REMARK 290   SMTRY3  17  0.000000  0.000000 -1.000000       85.75333            
REMARK 290   SMTRY1  18 -0.500000 -0.866025  0.000000        0.00000            
REMARK 290   SMTRY2  18 -0.866025  0.500000  0.000000       63.59513            
REMARK 290   SMTRY3  18  0.000000  0.000000 -1.000000       85.75333            
REMARK 290                                                                      
REMARK 290 REMARK: NULL                                                         
REMARK 300                                                                      
REMARK 300 BIOMOLECULE: 1                                                       
REMARK 300 SEE REMARK 350 FOR THE AUTHOR PROVIDED AND/OR PROGRAM                
REMARK 300 GENERATED ASSEMBLY INFORMATION FOR THE STRUCTURE IN                  
REMARK 300 THIS ENTRY. THE REMARK MAY ALSO PROVIDE INFORMATION ON               
REMARK 300 BURIED SURFACE AREA.                                                 
REMARK 350                                                                      
REMARK 350 COORDINATES FOR A COMPLETE MULTIMER REPRESENTING THE KNOWN           
REMARK 350 BIOLOGICALLY SIGNIFICANT OLIGOMERIZATION STATE OF THE                
REMARK 350 MOLECULE CAN BE GENERATED BY APPLYING BIOMT TRANSFORMATIONS          
REMARK 350 GIVEN BELOW.  BOTH NON-CRYSTALLOGRAPHIC AND                          
REMARK 350 CRYSTALLOGRAPHIC OPERATIONS ARE GIVEN.                               
REMARK 350                                                                      
REMARK 350 BIOMOLECULE: 1                                                       
REMARK 350 AUTHOR DETERMINED BIOLOGICAL UNIT: MONOMERIC                         
REMARK 350 SOFTWARE DETERMINED QUATERNARY STRUCTURE: MONOMERIC                  
REMARK 350 SOFTWARE USED: PISA                                                  
REMARK 350 APPLY THE FOLLOWING TO CHAINS: A                                     
REMARK 350   BIOMT1   1  1.000000  0.000000  0.000000        0.00000            
REMARK 350   BIOMT2   1  0.000000  1.000000  0.000000        0.00000            
REMARK 350   BIOMT3   1  0.000000  0.000000  1.000000        0.00000            
REMARK 470                                                                      
REMARK 470 MISSING ATOM                                                         
REMARK 470 THE FOLLOWING RESIDUES HAVE MISSING ATOMS (M=MODEL NUMBER;           
REMARK 470 RES=RESIDUE NAME; C=CHAIN IDENTIFIER; SSEQ=SEQUENCE NUMBER;          
REMARK 470 I=INSERTION CODE):                                                   
REMARK 470   M RES CSSEQI  ATOMS                                                
REMARK 470     GLU A  91    CG   CD   OE1  OE2                                  
REMARK 470     GLN A 220    CG   CD   OE1  NE2                                  
REMARK 470     PHE A 245    CG   CD1  CD2  CE1  CE2  CZ                         
REMARK 500                                                                      
REMARK 500 GEOMETRY AND STEREOCHEMISTRY                                         
REMARK 500 SUBTOPIC: TORSION ANGLES                                             
REMARK 500                                                                      
REMARK 500 TORSION ANGLES OUTSIDE THE EXPECTED RAMACHANDRAN REGIONS:            
REMARK 500 (M=MODEL NUMBER; RES=RESIDUE NAME; C=CHAIN IDENTIFIER;               
REMARK 500 SSEQ=SEQUENCE NUMBER; I=INSERTION CODE).                             
REMARK 500                                                                      
REMARK 500 STANDARD TABLE:                                                      
REMARK 500 FORMAT:(10X,I3,1X,A3,1X,A1,I4,A1,4X,F7.2,3X,F7.2)                    
REMARK 500                                                                      
REMARK 500 EXPECTED VALUES: GJ KLEYWEGT AND TA JONES (1996). PHI/PSI-           
REMARK 500 CHOLOGY: RAMACHANDRAN REVISITED. STRUCTURE 4, 1395 - 1400            
REMARK 500                                                                      
REMARK 500  M RES CSSEQI        PSI       PHI                                   
REMARK 500    ASP A 218       68.24   -151.00                                   
REMARK 500    GLN A 220       -4.70    -56.31                                   
REMARK 500    GLN A 226      151.22    -46.68                                   
REMARK 500                                                                      
REMARK 500 REMARK: NULL                                                         
REMARK 600                                                                      
REMARK 600 HETEROGEN                                                            
REMARK 600 CYCLOPENTYL (1-PHENYLBUT-3-EN-1YL)CARBAMATE (L62): L62 IS            
REMARK 600  COVALENTLY BONDED TO S201                                           
REMARK 610                                                                      
REMARK 610 MISSING HETEROATOM                                                   
REMARK 610 THE FOLLOWING RESIDUES HAVE MISSING ATOMS (M=MODEL NUMBER;           
REMARK 610 RES=RESIDUE NAME; C=CHAIN IDENTIFIER; SSEQ=SEQUENCE NUMBER;          
REMARK 610 I=INSERTION CODE):                                                   
REMARK 610   M RES C SSEQI                                                      
REMARK 610     BNG A  403                                                       
REMARK 610     BNG A  404                                                       
REMARK 610     BNG A  405                                                       
REMARK 610     BNG A  406                                                       
REMARK 610     BNG A  407                                                       
REMARK 610     BNG A  408                                                       
REMARK 800                                                                      
REMARK 800 SITE                                                                 
REMARK 800 SITE_IDENTIFIER: AC1                                                 
REMARK 800 EVIDENCE_CODE: SOFTWARE                                              
REMARK 800 SITE_DESCRIPTION: BINDING SITE FOR RESIDUE 78C A 402                 
REMARK 800                                                                      
REMARK 800 SITE_IDENTIFIER: AC2                                                 
REMARK 800 EVIDENCE_CODE: SOFTWARE                                              
REMARK 800 SITE_DESCRIPTION: BINDING SITE FOR RESIDUE BNG A 403                 
REMARK 800                                                                      
REMARK 800 SITE_IDENTIFIER: AC3                                                 
REMARK 800 EVIDENCE_CODE: SOFTWARE                                              
REMARK 800 SITE_DESCRIPTION: BINDING SITE FOR RESIDUE BNG A 406                 
REMARK 800                                                                      
REMARK 800 SITE_IDENTIFIER: AC4                                                 
REMARK 800 EVIDENCE_CODE: SOFTWARE                                              
REMARK 800 SITE_DESCRIPTION: BINDING SITE FOR RESIDUE BNG A 407                 
REMARK 800                                                                      
REMARK 800 SITE_IDENTIFIER: AC5                                                 
REMARK 800 EVIDENCE_CODE: SOFTWARE                                              
REMARK 800 SITE_DESCRIPTION: BINDING SITE FOR RESIDUE  CL A 409                 
REMARK 800                                                                      
REMARK 800 SITE_IDENTIFIER: AC6                                                 
REMARK 800 EVIDENCE_CODE: SOFTWARE                                              
REMARK 800 SITE_DESCRIPTION: BINDING SITE FOR RESIDUE  CL A 410                 
REMARK 800                                                                      
REMARK 800 SITE_IDENTIFIER: AC7                                                 
REMARK 800 EVIDENCE_CODE: SOFTWARE                                              
REMARK 800 SITE_DESCRIPTION: BINDING SITE FOR LIGAND                            
REMARK 800  L62 A 401  BOUND TO SER A 201                                       
REMARK 900                                                                      
REMARK 900 RELATED ENTRIES                                                      
REMARK 900 RELATED ID: 3ZMI   RELATED DB: PDB                                   
REMARK 900  STRUCTURE OF E.COLI RHOMBOID PROTEASE GLPG IN COMPLEX               
REMARK 900   WITH MONOBACTAM L29                                                
REMARK 900 RELATED ID: 3ZMJ   RELATED DB: PDB                                   
REMARK 900  STRUCTURE OF E.COLI RHOMBOID PROTEASE GLPG IN COMPLEX               
REMARK 900   WITH MONOBACTAM L61                                                
DBREF  3ZMH A   91   270  UNP    P09391   GLPG_ECOLI      91    270             
SEQRES   1 A  180  GLU ARG ALA GLY PRO VAL THR TRP VAL MET MET ILE ALA          
SEQRES   2 A  180  CYS VAL VAL VAL PHE ILE ALA MET GLN ILE LEU GLY ASP          
SEQRES   3 A  180  GLN GLU VAL MET LEU TRP LEU ALA TRP PRO PHE ASP PRO          
SEQRES   4 A  180  THR LEU LYS PHE GLU PHE TRP ARG TYR PHE THR HIS ALA          
SEQRES   5 A  180  LEU MET HIS PHE SER LEU MET HIS ILE LEU PHE ASN LEU          
SEQRES   6 A  180  LEU TRP TRP TRP TYR LEU GLY GLY ALA VAL GLU LYS ARG          
SEQRES   7 A  180  LEU GLY SER GLY LYS LEU ILE VAL ILE THR LEU ILE SER          
SEQRES   8 A  180  ALA LEU LEU SER GLY TYR VAL GLN GLN LYS PHE SER GLY          
SEQRES   9 A  180  PRO TRP PHE GLY GLY LEU SER GLY VAL VAL TYR ALA LEU          
SEQRES  10 A  180  MET GLY TYR VAL TRP LEU ARG GLY GLU ARG ASP PRO GLN          
SEQRES  11 A  180  SER GLY ILE TYR LEU GLN ARG GLY LEU ILE ILE PHE ALA          
SEQRES  12 A  180  LEU ILE TRP ILE VAL ALA GLY TRP PHE ASP LEU PHE GLY          
SEQRES  13 A  180  MET SER MET ALA ASN GLY ALA HIS ILE ALA GLY LEU ALA          
SEQRES  14 A  180  VAL GLY LEU ALA MET ALA PHE VAL ASP SER LEU                  
HET    L62  A 401      19                                                       
HET    78C  A 402      19                                                       
HET    BNG  A 403       6                                                       
HET    BNG  A 404       6                                                       
HET    BNG  A 405      10                                                       
HET    BNG  A 406       9                                                       
HET    BNG  A 407       6                                                       
HET    BNG  A 408       4                                                       
HET     CL  A 409       1                                                       
HET     CL  A 410       1                                                       
HETNAM     78C CYCLOPENTYL 2-OXO-4-PHENYLAZETIDINE-1-                           
HETNAM   2 78C  CARBOXYLATE                                                     
HETNAM      CL CHLORIDE ION                                                     
HETNAM     L62 CYCLOPENTYL N-[(1R)-3-OXIDANYLIDENE-1-PHENYL-                    
HETNAM   2 L62  PROPYL]CARBAMATE                                                
HETNAM     BNG B-NONYLGLUCOSIDE                                                 
FORMUL   2  78C    C15 H17 N O3                                                 
FORMUL   3   CL    2(CL 1-)                                                     
FORMUL   4  L62    C15 H19 N O3                                                 
FORMUL   5  BNG    6(C15 H30 O6)                                                
FORMUL   6  HOH   *38(H2 O)                                                     
HELIX    1   1 GLY A   94  GLY A  115  1                                  22    
HELIX    2   2 GLY A  115  ALA A  124  1                                  10    
HELIX    3   3 ASP A  128  LYS A  132  5                                   5    
HELIX    4   4 TRP A  136  HIS A  141  1                                   6    
HELIX    5   5 ALA A  142  MET A  144  5                                   3    
HELIX    6   6 SER A  147  GLY A  170  1                                  24    
HELIX    7   7 GLY A  170  GLY A  194  1                                  25    
HELIX    8   8 LEU A  200  ASP A  218  1                                  19    
HELIX    9   9 PRO A  219  GLY A  222  5                                   4    
HELIX   10  10 GLN A  226  PHE A  242  1                                  17    
HELIX   11  11 ALA A  250  SER A  269  1                                  20    
LINK         C2  L62 A 401                 OG  SER A 201     1555   1555  1.39  
SITE     1 AC1  6 LEU A 152  PHE A 153  LEU A 156  TRP A 157                    
SITE     2 AC1  6 PHE A 232  TRP A 236                                          
SITE     1 AC2  1 VAL A 267                                                     
SITE     1 AC3  2 TRP A  98  ARG A 227                                          
SITE     1 AC4  2 PHE A 139  THR A 140                                          
SITE     1 AC5  6 SER A 201  SER A 248  MET A 249  HIS A 254                    
SITE     2 AC5  6 L62 A 401  HOH A2018                                          
SITE     1 AC6  4 ALA A  93  TRP A 159  ARG A 227  GLY A 228                    
SITE     1 AC7 13 MET A 149  HIS A 150  PHE A 153  ASN A 154                    
SITE     2 AC7 13 TRP A 157  SER A 201  VAL A 204  TYR A 205                    
SITE     3 AC7 13 MET A 208  TRP A 236  HIS A 254   CL A 409                    
SITE     4 AC7 13 HOH A2032                                                     
CRYST1  110.150  110.150  128.630  90.00  90.00 120.00 H 3 2        18          
ORIGX1      1.000000  0.000000  0.000000        0.00000                         
ORIGX2      0.000000  1.000000  0.000000        0.00000                         
ORIGX3      0.000000  0.000000  1.000000        0.00000                         
SCALE1      0.009079  0.005241  0.000000        0.00000                         
SCALE2      0.000000  0.010483  0.000000        0.00000                         
SCALE3      0.000000  0.000000  0.007774        0.00000                         
ATOM      1  N   GLU A  91     -10.089  -6.682 -26.592  1.00 62.87           N  
ATOM      2  CA  GLU A  91     -10.037  -5.475 -27.416  1.00 67.19           C  
ATOM      3  C   GLU A  91     -10.847  -5.672 -28.687  1.00 71.02           C  
ATOM      4  O   GLU A  91     -10.485  -6.505 -29.523  1.00 67.45           O  
ATOM      5  CB  GLU A  91      -8.588  -5.132 -27.781  1.00 66.73           C  
ATOM      6  N   ARG A  92     -11.938  -4.919 -28.841  1.00 58.95           N  
ATOM      7  CA  ARG A  92     -12.758  -5.072 -30.038  1.00 51.93           C  
ATOM      8  C   ARG A  92     -13.592  -3.852 -30.463  1.00 55.25           C  
ATOM      9  O   ARG A  92     -14.161  -3.135 -29.635  1.00 47.74           O  
ATOM     10  CB  ARG A  92     -13.621  -6.345 -29.962  1.00 45.72           C  
ATOM     11  CG  ARG A  92     -14.934  -6.240 -29.205  1.00 51.97           C  
ATOM     12  CD  ARG A  92     -15.606  -7.611 -29.145  1.00 48.36           C  
ATOM     13  NE  ARG A  92     -17.029  -7.544 -28.824  1.00 55.26           N  
ATOM     14  CZ  ARG A  92     -17.828  -8.607 -28.754  1.00 64.35           C  
ATOM     15  NH1 ARG A  92     -17.337  -9.822 -28.987  1.00 60.74           N  
ATOM     16  NH2 ARG A  92     -19.117  -8.459 -28.455  1.00 60.69           N  
ATOM     17  N   ALA A  93     -13.628  -3.638 -31.777  1.00 49.18           N  
ATOM     18  CA  ALA A  93     -14.507  -2.673 -32.420  1.00 39.32           C  
ATOM     19  C   ALA A  93     -15.964  -2.871 -31.990  1.00 37.21           C  
ATOM     20  O   ALA A  93     -16.451  -4.010 -31.935  1.00 30.31           O  
ATOM     21  CB  ALA A  93     -14.391  -2.816 -33.944  1.00 30.65           C  
ATOM     22  N   GLY A  94     -16.654  -1.765 -31.705  1.00 31.29           N  
ATOM     23  CA  GLY A  94     -18.050  -1.812 -31.292  1.00 31.25           C  
ATOM     24  C   GLY A  94     -18.996  -2.338 -32.357  1.00 29.37           C  
ATOM     25  O   GLY A  94     -18.595  -2.549 -33.508  1.00 30.62           O  
ATOM     26  N   PRO A  95     -20.270  -2.544 -31.986  1.00 32.00           N  
ATOM     27  CA  PRO A  95     -21.236  -3.217 -32.862  1.00 27.25           C  
ATOM     28  C   PRO A  95     -21.520  -2.491 -34.175  1.00 31.42           C  
ATOM     29  O   PRO A  95     -21.630  -3.151 -35.223  1.00 29.19           O  
ATOM     30  CB  PRO A  95     -22.502  -3.310 -31.996  1.00 31.95           C  
ATOM     31  CG  PRO A  95     -22.334  -2.257 -30.945  1.00 33.88           C  
ATOM     32  CD  PRO A  95     -20.854  -2.204 -30.676  1.00 33.14           C  
ATOM     33  N   VAL A  96     -21.644  -1.167 -34.128  1.00 29.58           N  
ATOM     34  CA  VAL A  96     -21.874  -0.402 -35.346  1.00 29.25           C  
ATOM     35  C   VAL A  96     -20.646  -0.451 -36.224  1.00 24.07           C  
ATOM     36  O   VAL A  96     -20.749  -0.696 -37.430  1.00 22.75           O  
ATOM     37  CB  VAL A  96     -22.180   1.091 -35.073  1.00 29.94           C  
ATOM     38  CG1 VAL A  96     -22.405   1.817 -36.390  1.00 19.54           C  
ATOM     39  CG2 VAL A  96     -23.384   1.238 -34.172  1.00 28.85           C  
ATOM     40  N   THR A  97     -19.490  -0.178 -35.616  1.00 26.45           N  
ATOM     41  CA  THR A  97     -18.206  -0.212 -36.330  1.00 29.08           C  
ATOM     42  C   THR A  97     -18.038  -1.566 -37.028  1.00 27.71           C  
ATOM     43  O   THR A  97     -17.748  -1.636 -38.224  1.00 25.18           O  
ATOM     44  CB  THR A  97     -17.009   0.029 -35.373  1.00 34.41           C  
ATOM     45  OG1 THR A  97     -17.123   1.327 -34.766  1.00 27.18           O  
ATOM     46  CG2 THR A  97     -15.664  -0.079 -36.129  1.00 30.02           C  
ATOM     47  N   TRP A  98     -18.276  -2.629 -36.265  1.00 26.00           N  
ATOM     48  CA  TRP A  98     -18.166  -4.007 -36.746  1.00 26.21           C  
ATOM     49  C   TRP A  98     -19.197  -4.345 -37.820  1.00 28.98           C  
ATOM     50  O   TRP A  98     -18.832  -4.843 -38.892  1.00 30.09           O  
ATOM     51  CB  TRP A  98     -18.271  -4.949 -35.545  1.00 30.02           C  
ATOM     52  CG  TRP A  98     -18.396  -6.403 -35.814  1.00 39.45           C  
ATOM     53  CD1 TRP A  98     -19.439  -7.209 -35.448  1.00 43.07           C  
ATOM     54  CD2 TRP A  98     -17.443  -7.252 -36.465  1.00 35.59           C  
ATOM     55  NE1 TRP A  98     -19.198  -8.503 -35.835  1.00 43.66           N  
ATOM     56  CE2 TRP A  98     -17.979  -8.562 -36.458  1.00 45.54           C  
ATOM     57  CE3 TRP A  98     -16.196  -7.038 -37.054  1.00 33.28           C  
ATOM     58  CZ2 TRP A  98     -17.309  -9.654 -37.025  1.00 40.65           C  
ATOM     59  CZ3 TRP A  98     -15.523  -8.124 -37.609  1.00 33.27           C  
ATOM     60  CH2 TRP A  98     -16.090  -9.415 -37.597  1.00 34.39           C  
ATOM     61  N   VAL A  99     -20.477  -4.054 -37.565  1.00 28.36           N  
ATOM     62  CA  VAL A  99     -21.506  -4.421 -38.535  1.00 28.30           C  
ATOM     63  C   VAL A  99     -21.319  -3.695 -39.866  1.00 23.40           C  
ATOM     64  O   VAL A  99     -21.522  -4.275 -40.930  1.00 25.80           O  
ATOM     65  CB  VAL A  99     -22.959  -4.282 -37.978  1.00 34.55           C  
ATOM     66  CG1 VAL A  99     -23.975  -4.573 -39.060  1.00 30.76           C  
ATOM     67  CG2 VAL A  99     -23.180  -5.262 -36.835  1.00 33.96           C  
ATOM     68  N   MET A 100     -20.883  -2.443 -39.812  1.00 26.21           N  
ATOM     69  CA  MET A 100     -20.598  -1.706 -41.039  1.00 26.04           C  
ATOM     70  C   MET A 100     -19.471  -2.357 -41.862  1.00 26.80           C  
ATOM     71  O   MET A 100     -19.556  -2.461 -43.092  1.00 24.41           O  
ATOM     72  CB  MET A 100     -20.255  -0.253 -40.716  1.00 25.42           C  
ATOM     73  CG  MET A 100     -19.714   0.524 -41.908  1.00 24.75           C  
ATOM     74  SD  MET A 100     -20.942   0.807 -43.208  1.00 36.53           S  
ATOM     75  CE  MET A 100     -21.834   2.225 -42.550  1.00 31.12           C  
ATOM     76  N   MET A 101     -18.411  -2.782 -41.182  1.00 26.38           N  
ATOM     77  CA  MET A 101     -17.298  -3.443 -41.864  1.00 28.83           C  
ATOM     78  C   MET A 101     -17.753  -4.749 -42.512  1.00 26.96           C  
ATOM     79  O   MET A 101     -17.474  -4.991 -43.688  1.00 25.98           O  
ATOM     80  CB  MET A 101     -16.128  -3.674 -40.905  1.00 27.92           C  
ATOM     81  CG  MET A 101     -15.542  -2.371 -40.374  1.00 27.63           C  
ATOM     82  SD  MET A 101     -14.183  -2.563 -39.211  1.00 31.58           S  
ATOM     83  CE  MET A 101     -12.822  -2.809 -40.323  1.00 35.39           C  
ATOM     84  N   ILE A 102     -18.484  -5.569 -41.759  1.00 25.67           N  
ATOM     85  CA  ILE A 102     -19.023  -6.821 -42.302  1.00 24.76           C  
ATOM     86  C   ILE A 102     -19.892  -6.570 -43.529  1.00 29.05           C  
ATOM     87  O   ILE A 102     -19.773  -7.259 -44.546  1.00 28.79           O  
ATOM     88  CB  ILE A 102     -19.909  -7.556 -41.289  1.00 33.03           C  
ATOM     89  CG1 ILE A 102     -19.150  -7.860 -40.004  1.00 37.92           C  
ATOM     90  CG2 ILE A 102     -20.465  -8.853 -41.893  1.00 32.20           C  
ATOM     91  CD1 ILE A 102     -20.020  -8.598 -39.001  1.00 45.26           C  
ATOM     92  N   ALA A 103     -20.776  -5.582 -43.422  1.00 26.83           N  
ATOM     93  CA  ALA A 103     -21.710  -5.273 -44.500  1.00 26.55           C  
ATOM     94  C   ALA A 103     -20.947  -4.862 -45.760  1.00 27.79           C  
ATOM     95  O   ALA A 103     -21.253  -5.315 -46.867  1.00 29.54           O  
ATOM     96  CB  ALA A 103     -22.705  -4.166 -44.057  1.00 23.87           C  
ATOM     97  N   CYS A 104     -19.942  -4.011 -45.584  1.00 25.79           N  
ATOM     98  CA  CYS A 104     -19.131  -3.566 -46.710  1.00 29.31           C  
ATOM     99  C   CYS A 104     -18.427  -4.738 -47.388  1.00 28.82           C  
ATOM    100  O   CYS A 104     -18.323  -4.796 -48.612  1.00 24.65           O  
ATOM    101  CB  CYS A 104     -18.122  -2.507 -46.261  1.00 26.61           C  
ATOM    102  SG  CYS A 104     -18.875  -0.865 -45.954  1.00 28.50           S  
ATOM    103  N   VAL A 105     -17.963  -5.681 -46.579  1.00 27.23           N  
ATOM    104  CA  VAL A 105     -17.250  -6.843 -47.088  1.00 27.45           C  
ATOM    105  C   VAL A 105     -18.188  -7.783 -47.851  1.00 29.28           C  
ATOM    106  O   VAL A 105     -17.897  -8.207 -48.975  1.00 28.96           O  
ATOM    107  CB  VAL A 105     -16.511  -7.570 -45.935  1.00 31.70           C  
ATOM    108  CG1 VAL A 105     -16.067  -8.931 -46.367  1.00 25.06           C  
ATOM    109  CG2 VAL A 105     -15.307  -6.712 -45.452  1.00 25.26           C  
ATOM    110  N   VAL A 106     -19.332  -8.082 -47.254  1.00 27.43           N  
ATOM    111  CA  VAL A 106     -20.357  -8.859 -47.941  1.00 30.06           C  
ATOM    112  C   VAL A 106     -20.746  -8.237 -49.284  1.00 34.41           C  
ATOM    113  O   VAL A 106     -20.851  -8.935 -50.300  1.00 38.69           O  
ATOM    114  CB  VAL A 106     -21.597  -9.030 -47.063  1.00 32.66           C  
ATOM    115  CG1 VAL A 106     -22.729  -9.649 -47.866  1.00 35.48           C  
ATOM    116  CG2 VAL A 106     -21.254  -9.886 -45.849  1.00 29.16           C  
ATOM    117  N   VAL A 107     -20.927  -6.922 -49.303  1.00 26.24           N  
ATOM    118  CA  VAL A 107     -21.315  -6.261 -50.535  1.00 28.93           C  
ATOM    119  C   VAL A 107     -20.173  -6.308 -51.549  1.00 29.01           C  
ATOM    120  O   VAL A 107     -20.409  -6.495 -52.740  1.00 31.20           O  
ATOM    121  CB  VAL A 107     -21.802  -4.796 -50.279  1.00 32.94           C  
ATOM    122  CG1 VAL A 107     -21.987  -4.043 -51.584  1.00 30.12           C  
ATOM    123  CG2 VAL A 107     -23.107  -4.799 -49.496  1.00 27.46           C  
ATOM    124  N   PHE A 108     -18.938  -6.141 -51.079  1.00 30.86           N  
ATOM    125  CA  PHE A 108     -17.775  -6.181 -51.965  1.00 30.47           C  
ATOM    126  C   PHE A 108     -17.688  -7.554 -52.628  1.00 30.67           C  
ATOM    127  O   PHE A 108     -17.419  -7.655 -53.821  1.00 34.13           O  
ATOM    128  CB  PHE A 108     -16.480  -5.873 -51.200  1.00 29.29           C  
ATOM    129  CG  PHE A 108     -15.270  -5.695 -52.088  1.00 26.97           C  
ATOM    130  CD1 PHE A 108     -15.140  -4.568 -52.891  1.00 29.79           C  
ATOM    131  CD2 PHE A 108     -14.256  -6.638 -52.101  1.00 33.67           C  
ATOM    132  CE1 PHE A 108     -14.030  -4.384 -53.702  1.00 30.03           C  
ATOM    133  CE2 PHE A 108     -13.133  -6.468 -52.917  1.00 30.29           C  
ATOM    134  CZ  PHE A 108     -13.024  -5.334 -53.713  1.00 35.27           C  
ATOM    135  N   ILE A 109     -17.921  -8.599 -51.840  1.00 22.81           N  
ATOM    136  CA  ILE A 109     -17.999  -9.970 -52.349  1.00 33.81           C  
ATOM    137  C   ILE A 109     -19.091 -10.120 -53.412  1.00 36.38           C  
ATOM    138  O   ILE A 109     -18.834 -10.665 -54.493  1.00 31.95           O  
ATOM    139  CB  ILE A 109     -18.284 -10.975 -51.204  1.00 34.46           C  
ATOM    140  CG1 ILE A 109     -17.071 -11.084 -50.278  1.00 33.04           C  
ATOM    141  CG2 ILE A 109     -18.652 -12.339 -51.757  1.00 35.14           C  
ATOM    142  CD1 ILE A 109     -17.345 -11.876 -49.009  1.00 33.09           C  
ATOM    143  N   ALA A 110     -20.299  -9.634 -53.099  1.00 31.26           N  
ATOM    144  CA  ALA A 110     -21.427  -9.662 -54.045  1.00 32.39           C  
ATOM    145  C   ALA A 110     -21.045  -9.033 -55.373  1.00 31.77           C  
ATOM    146  O   ALA A 110     -21.430  -9.513 -56.434  1.00 31.04           O  
ATOM    147  CB  ALA A 110     -22.662  -8.956 -53.455  1.00 29.47           C  
ATOM    148  N   MET A 111     -20.267  -7.959 -55.296  1.00 31.08           N  
ATOM    149  CA  MET A 111     -19.807  -7.255 -56.480  1.00 31.52           C  
ATOM    150  C   MET A 111     -18.788  -8.066 -57.296  1.00 36.81           C  
ATOM    151  O   MET A 111     -18.684  -7.891 -58.512  1.00 35.56           O  
ATOM    152  CB  MET A 111     -19.227  -5.888 -56.089  1.00 34.44           C  
ATOM    153  CG  MET A 111     -20.258  -4.931 -55.464  1.00 33.94           C  
ATOM    154  SD  MET A 111     -19.566  -3.396 -54.776  1.00 31.63           S  
ATOM    155  CE  MET A 111     -19.138  -2.493 -56.254  1.00 25.94           C  
ATOM    156  N   GLN A 112     -18.026  -8.938 -56.635  1.00 31.17           N  
ATOM    157  CA  GLN A 112     -17.075  -9.775 -57.359  1.00 36.55           C  
ATOM    158  C   GLN A 112     -17.821 -10.903 -58.071  1.00 36.55           C  
ATOM    159  O   GLN A 112     -17.560 -11.182 -59.236  1.00 36.97           O  
ATOM    160  CB  GLN A 112     -15.985 -10.342 -56.436  1.00 35.56           C  
ATOM    161  CG  GLN A 112     -15.172  -9.296 -55.646  1.00 31.81           C  
ATOM    162  CD  GLN A 112     -15.047  -7.947 -56.344  1.00 35.18           C  
ATOM    163  OE1 GLN A 112     -14.518  -7.847 -57.452  1.00 39.76           O  
ATOM    164  NE2 GLN A 112     -15.537  -6.897 -55.689  1.00 31.08           N  
ATOM    165  N   ILE A 113     -18.770 -11.518 -57.372  1.00 31.55           N  
ATOM    166  CA  ILE A 113     -19.582 -12.597 -57.937  1.00 39.71           C  
ATOM    167  C   ILE A 113     -20.491 -12.146 -59.091  1.00 44.98           C  
ATOM    168  O   ILE A 113     -20.637 -12.868 -60.085  1.00 38.92           O  
ATOM    169  CB  ILE A 113     -20.445 -13.285 -56.846  1.00 39.02           C  
ATOM    170  CG1 ILE A 113     -19.549 -13.955 -55.803  1.00 34.31           C  
ATOM    171  CG2 ILE A 113     -21.388 -14.320 -57.461  1.00 35.97           C  
ATOM    172  CD1 ILE A 113     -20.292 -14.323 -54.522  1.00 36.46           C  
ATOM    173  N   LEU A 114     -21.085 -10.954 -58.971  1.00 44.14           N  
ATOM    174  CA  LEU A 114     -22.086 -10.501 -59.945  1.00 33.83           C  
ATOM    175  C   LEU A 114     -21.641  -9.352 -60.829  1.00 36.82           C  
ATOM    176  O   LEU A 114     -22.366  -8.967 -61.748  1.00 44.99           O  
ATOM    177  CB  LEU A 114     -23.378 -10.091 -59.244  1.00 37.39           C  
ATOM    178  CG  LEU A 114     -23.987 -10.994 -58.175  1.00 41.51           C  
ATOM    179  CD1 LEU A 114     -24.947 -10.167 -57.351  1.00 39.08           C  
ATOM    180  CD2 LEU A 114     -24.709 -12.183 -58.804  1.00 40.65           C  
ATOM    181  N   GLY A 115     -20.468  -8.791 -60.554  1.00 37.76           N  
ATOM    182  CA  GLY A 115     -20.028  -7.582 -61.233  1.00 38.37           C  
ATOM    183  C   GLY A 115     -20.568  -6.343 -60.531  1.00 42.24           C  
ATOM    184  O   GLY A 115     -21.596  -6.416 -59.846  1.00 36.69           O  
ATOM    185  N   ASP A 116     -19.874  -5.213 -60.692  1.00 39.79           N  
ATOM    186  CA  ASP A 116     -20.262  -3.966 -60.024  1.00 42.42           C  
ATOM    187  C   ASP A 116     -21.661  -3.497 -60.428  1.00 40.94           C  
ATOM    188  O   ASP A 116     -22.463  -3.139 -59.573  1.00 40.80           O  
ATOM    189  CB  ASP A 116     -19.273  -2.832 -60.328  1.00 40.40           C  
ATOM    190  CG  ASP A 116     -17.882  -3.076 -59.758  1.00 41.26           C  
ATOM    191  OD1 ASP A 116     -17.672  -4.032 -58.976  1.00 32.38           O  
ATOM    192  OD2 ASP A 116     -16.990  -2.270 -60.095  1.00 46.45           O  
ATOM    193  N   GLN A 117     -21.923  -3.489 -61.734  1.00 40.51           N  
ATOM    194  CA  GLN A 117     -23.155  -2.946 -62.308  1.00 38.80           C  
ATOM    195  C   GLN A 117     -24.417  -3.546 -61.706  1.00 38.23           C  
ATOM    196  O   GLN A 117     -25.353  -2.828 -61.357  1.00 40.32           O  
ATOM    197  CB  GLN A 117     -23.172  -3.159 -63.825  1.00 36.36           C  
ATOM    198  CG  GLN A 117     -22.005  -2.502 -64.561  1.00 44.17           C  
ATOM    199  CD  GLN A 117     -20.815  -3.438 -64.801  1.00 51.93           C  
ATOM    200  OE1 GLN A 117     -20.600  -4.418 -64.073  1.00 45.93           O  
ATOM    201  NE2 GLN A 117     -20.036  -3.132 -65.836  1.00 59.56           N  
ATOM    202  N   GLU A 118     -24.427  -4.865 -61.582  1.00 36.36           N  
ATOM    203  CA  GLU A 118     -25.591  -5.584 -61.091  1.00 39.74           C  
ATOM    204  C   GLU A 118     -25.865  -5.262 -59.627  1.00 40.66           C  
ATOM    205  O   GLU A 118     -27.020  -5.143 -59.218  1.00 41.64           O  
ATOM    206  CB  GLU A 118     -25.398  -7.093 -61.279  1.00 39.86           C  
ATOM    207  CG  GLU A 118     -26.605  -7.919 -60.912  1.00 42.22           C  
ATOM    208  CD  GLU A 118     -27.810  -7.627 -61.803  1.00 51.35           C  
ATOM    209  OE1 GLU A 118     -27.625  -7.307 -63.007  1.00 39.88           O  
ATOM    210  OE2 GLU A 118     -28.945  -7.715 -61.284  1.00 54.59           O  
ATOM    211  N   VAL A 119     -24.805  -5.132 -58.831  1.00 36.47           N  
ATOM    212  CA  VAL A 119     -24.983  -4.746 -57.434  1.00 39.19           C  
ATOM    213  C   VAL A 119     -25.448  -3.279 -57.340  1.00 36.31           C  
ATOM    214  O   VAL A 119     -26.280  -2.934 -56.504  1.00 30.43           O  
ATOM    215  CB  VAL A 119     -23.714  -5.015 -56.598  1.00 36.60           C  
ATOM    216  CG1 VAL A 119     -23.767  -4.283 -55.254  1.00 32.76           C  
ATOM    217  CG2 VAL A 119     -23.534  -6.517 -56.386  1.00 30.45           C  
ATOM    218  N   MET A 120     -24.928  -2.431 -58.223  1.00 32.85           N  
ATOM    219  CA  MET A 120     -25.356  -1.043 -58.274  1.00 36.93           C  
ATOM    220  C   MET A 120     -26.839  -0.959 -58.648  1.00 39.59           C  
ATOM    221  O   MET A 120     -27.564  -0.074 -58.189  1.00 38.59           O  
ATOM    222  CB  MET A 120     -24.507  -0.254 -59.267  1.00 34.30           C  
ATOM    223  CG  MET A 120     -23.113   0.053 -58.772  1.00 38.75           C  
ATOM    224  SD  MET A 120     -22.330   1.414 -59.669  1.00 48.34           S  
ATOM    225  CE  MET A 120     -21.760   0.538 -61.122  1.00 46.25           C  
ATOM    226  N   LEU A 121     -27.289  -1.900 -59.467  1.00 39.74           N  
ATOM    227  CA  LEU A 121     -28.675  -1.923 -59.907  1.00 41.74           C  
ATOM    228  C   LEU A 121     -29.602  -1.951 -58.691  1.00 40.67           C  
ATOM    229  O   LEU A 121     -30.643  -1.296 -58.674  1.00 38.24           O  
ATOM    230  CB  LEU A 121     -28.917  -3.133 -60.808  1.00 42.05           C  
ATOM    231  CG  LEU A 121     -30.061  -3.059 -61.815  1.00 42.89           C  
ATOM    232  CD1 LEU A 121     -29.859  -1.902 -62.772  1.00 37.40           C  
ATOM    233  CD2 LEU A 121     -30.173  -4.383 -62.569  1.00 44.17           C  
ATOM    234  N   TRP A 122     -29.185  -2.671 -57.655  1.00 37.70           N  
ATOM    235  CA  TRP A 122     -29.966  -2.783 -56.424  1.00 36.77           C  
ATOM    236  C   TRP A 122     -29.664  -1.750 -55.328  1.00 38.29           C  
ATOM    237  O   TRP A 122     -30.526  -1.485 -54.491  1.00 38.34           O  
ATOM    238  CB  TRP A 122     -29.764  -4.170 -55.814  1.00 42.12           C  
ATOM    239  CG  TRP A 122     -30.493  -5.259 -56.509  1.00 57.96           C  
ATOM    240  CD1 TRP A 122     -30.330  -5.666 -57.804  1.00 58.18           C  
ATOM    241  CD2 TRP A 122     -31.492  -6.112 -55.940  1.00 65.15           C  
ATOM    242  NE1 TRP A 122     -31.178  -6.714 -58.077  1.00 70.94           N  
ATOM    243  CE2 TRP A 122     -31.899  -7.010 -56.948  1.00 70.60           C  
ATOM    244  CE3 TRP A 122     -32.084  -6.204 -54.674  1.00 68.23           C  
ATOM    245  CZ2 TRP A 122     -32.872  -7.987 -56.730  1.00 73.48           C  
ATOM    246  CZ3 TRP A 122     -33.051  -7.176 -54.460  1.00 70.18           C  
ATOM    247  CH2 TRP A 122     -33.434  -8.054 -55.483  1.00 68.60           C  
ATOM    248  N   LEU A 123     -28.452  -1.191 -55.295  1.00 31.78           N  
ATOM    249  CA  LEU A 123     -28.017  -0.483 -54.083  1.00 31.90           C  
ATOM    250  C   LEU A 123     -27.724   0.985 -54.299  1.00 27.49           C  
ATOM    251  O   LEU A 123     -27.638   1.754 -53.341  1.00 28.59           O  
ATOM    252  CB  LEU A 123     -26.799  -1.161 -53.441  1.00 32.60           C  
ATOM    253  CG  LEU A 123     -26.997  -2.570 -52.880  1.00 35.97           C  
ATOM    254  CD1 LEU A 123     -25.743  -3.023 -52.107  1.00 31.99           C  
ATOM    255  CD2 LEU A 123     -28.229  -2.642 -51.999  1.00 25.71           C  
ATOM    256  N   ALA A 124     -27.562   1.357 -55.561  1.00 25.89           N  
ATOM    257  CA  ALA A 124     -27.250   2.722 -55.933  1.00 28.62           C  
ATOM    258  C   ALA A 124     -28.381   3.691 -55.587  1.00 30.40           C  
ATOM    259  O   ALA A 124     -29.553   3.308 -55.512  1.00 28.98           O  
ATOM    260  CB  ALA A 124     -26.935   2.801 -57.423  1.00 27.12           C  
ATOM    261  N   TRP A 125     -27.997   4.942 -55.376  1.00 25.55           N  
ATOM    262  CA  TRP A 125     -28.915   6.070 -55.286  1.00 32.09           C  
ATOM    263  C   TRP A 125     -29.927   5.958 -56.432  1.00 33.34           C  
ATOM    264  O   TRP A 125     -29.536   5.602 -57.544  1.00 32.28           O  
ATOM    265  CB  TRP A 125     -28.090   7.348 -55.438  1.00 23.51           C  
ATOM    266  CG  TRP A 125     -28.810   8.615 -55.134  1.00 28.74           C  
ATOM    267  CD1 TRP A 125     -29.619   9.332 -55.982  1.00 25.06           C  
ATOM    268  CD2 TRP A 125     -28.775   9.347 -53.900  1.00 23.19           C  
ATOM    269  NE1 TRP A 125     -30.083  10.460 -55.343  1.00 23.06           N  
ATOM    270  CE2 TRP A 125     -29.592  10.483 -54.063  1.00 25.46           C  
ATOM    271  CE3 TRP A 125     -28.146   9.142 -52.670  1.00 26.47           C  
ATOM    272  CZ2 TRP A 125     -29.789  11.407 -53.046  1.00 24.23           C  
ATOM    273  CZ3 TRP A 125     -28.344  10.069 -51.657  1.00 25.88           C  
ATOM    274  CH2 TRP A 125     -29.152  11.183 -51.851  1.00 22.44           C  
ATOM    275  N   PRO A 126     -31.219   6.253 -56.171  1.00 31.05           N  
ATOM    276  CA  PRO A 126     -32.256   6.118 -57.207  1.00 31.63           C  
ATOM    277  C   PRO A 126     -31.828   6.760 -58.520  1.00 34.77           C  
ATOM    278  O   PRO A 126     -31.553   7.962 -58.559  1.00 36.32           O  
ATOM    279  CB  PRO A 126     -33.452   6.863 -56.599  1.00 31.48           C  
ATOM    280  CG  PRO A 126     -33.278   6.665 -55.125  1.00 27.27           C  
ATOM    281  CD  PRO A 126     -31.775   6.831 -54.933  1.00 32.66           C  
ATOM    282  N   PHE A 127     -31.734   5.954 -59.574  1.00 35.24           N  
ATOM    283  CA  PHE A 127     -31.197   6.425 -60.854  1.00 40.20           C  
ATOM    284  C   PHE A 127     -32.308   6.517 -61.890  1.00 43.94           C  
ATOM    285  O   PHE A 127     -32.071   6.790 -63.067  1.00 44.36           O  
ATOM    286  CB  PHE A 127     -30.066   5.509 -61.347  1.00 35.10           C  
ATOM    287  CG  PHE A 127     -30.414   4.049 -61.341  1.00 32.72           C  
ATOM    288  CD1 PHE A 127     -31.074   3.474 -62.418  1.00 33.73           C  
ATOM    289  CD2 PHE A 127     -30.078   3.250 -60.262  1.00 34.09           C  
ATOM    290  CE1 PHE A 127     -31.388   2.131 -62.422  1.00 34.88           C  
ATOM    291  CE2 PHE A 127     -30.391   1.899 -60.255  1.00 38.52           C  
ATOM    292  CZ  PHE A 127     -31.040   1.335 -61.338  1.00 36.67           C  
ATOM    293  N   ASP A 128     -33.524   6.279 -61.420  1.00 42.18           N  
ATOM    294  CA  ASP A 128     -34.724   6.382 -62.226  1.00 48.02           C  
ATOM    295  C   ASP A 128     -35.840   6.829 -61.281  1.00 48.77           C  
ATOM    296  O   ASP A 128     -35.869   6.414 -60.117  1.00 43.94           O  
ATOM    297  CB  ASP A 128     -35.066   5.018 -62.838  1.00 48.75           C  
ATOM    298  CG  ASP A 128     -36.069   5.120 -63.979  1.00 56.53           C  
ATOM    299  OD1 ASP A 128     -35.861   5.970 -64.879  1.00 52.06           O  
ATOM    300  OD2 ASP A 128     -37.061   4.352 -63.970  1.00 56.39           O  
ATOM    301  N   PRO A 129     -36.754   7.683 -61.771  1.00 49.66           N  
ATOM    302  CA  PRO A 129     -37.873   8.155 -60.944  1.00 46.51           C  
ATOM    303  C   PRO A 129     -38.759   7.017 -60.425  1.00 46.08           C  
ATOM    304  O   PRO A 129     -39.387   7.163 -59.377  1.00 44.34           O  
ATOM    305  CB  PRO A 129     -38.651   9.061 -61.900  1.00 48.75           C  
ATOM    306  CG  PRO A 129     -37.608   9.559 -62.862  1.00 49.79           C  
ATOM    307  CD  PRO A 129     -36.689   8.385 -63.067  1.00 48.30           C  
ATOM    308  N   THR A 130     -38.795   5.887 -61.121  1.00 40.73           N  
ATOM    309  CA  THR A 130     -39.553   4.743 -60.618  1.00 40.21           C  
ATOM    310  C   THR A 130     -38.895   4.101 -59.391  1.00 42.89           C  
ATOM    311  O   THR A 130     -39.469   3.206 -58.764  1.00 35.84           O  
ATOM    312  CB  THR A 130     -39.764   3.667 -61.704  1.00 53.12           C  
ATOM    313  OG1 THR A 130     -38.530   2.980 -61.955  1.00 49.57           O  
ATOM    314  CG2 THR A 130     -40.270   4.305 -62.996  1.00 48.60           C  
ATOM    315  N   LEU A 131     -37.696   4.566 -59.044  1.00 38.90           N  
ATOM    316  CA  LEU A 131     -36.958   4.007 -57.915  1.00 39.07           C  
ATOM    317  C   LEU A 131     -36.953   4.943 -56.702  1.00 35.20           C  
ATOM    318  O   LEU A 131     -36.483   4.574 -55.625  1.00 34.80           O  
ATOM    319  CB  LEU A 131     -35.514   3.656 -58.336  1.00 34.76           C  
ATOM    320  CG  LEU A 131     -35.397   2.700 -59.537  1.00 41.64           C  
ATOM    321  CD1 LEU A 131     -33.959   2.524 -60.006  1.00 35.46           C  
ATOM    322  CD2 LEU A 131     -36.029   1.336 -59.241  1.00 35.62           C  
ATOM    323  N   LYS A 132     -37.491   6.145 -56.870  1.00 34.66           N  
ATOM    324  CA  LYS A 132     -37.348   7.183 -55.845  1.00 32.49           C  
ATOM    325  C   LYS A 132     -37.926   6.807 -54.470  1.00 28.75           C  
ATOM    326  O   LYS A 132     -37.574   7.413 -53.460  1.00 31.50           O  
ATOM    327  CB  LYS A 132     -37.916   8.519 -56.347  1.00 36.24           C  
ATOM    328  CG  LYS A 132     -39.432   8.516 -56.636  1.00 36.62           C  
ATOM    329  CD  LYS A 132     -39.819   9.648 -57.601  1.00 35.56           C  
ATOM    330  CE  LYS A 132     -41.333   9.762 -57.780  1.00 44.09           C  
ATOM    331  NZ  LYS A 132     -41.897   8.746 -58.715  1.00 50.23           N  
ATOM    332  N   PHE A 133     -38.794   5.800 -54.425  1.00 31.29           N  
ATOM    333  CA  PHE A 133     -39.400   5.374 -53.156  1.00 34.71           C  
ATOM    334  C   PHE A 133     -38.779   4.090 -52.606  1.00 34.00           C  
ATOM    335  O   PHE A 133     -39.323   3.471 -51.698  1.00 32.66           O  
ATOM    336  CB  PHE A 133     -40.926   5.207 -53.276  1.00 31.09           C  
ATOM    337  CG  PHE A 133     -41.653   6.468 -53.694  1.00 34.58           C  
ATOM    338  CD1 PHE A 133     -41.255   7.713 -53.219  1.00 31.60           C  
ATOM    339  CD2 PHE A 133     -42.736   6.405 -54.563  1.00 32.48           C  
ATOM    340  CE1 PHE A 133     -41.928   8.875 -53.603  1.00 34.22           C  
ATOM    341  CE2 PHE A 133     -43.420   7.564 -54.950  1.00 37.80           C  
ATOM    342  CZ  PHE A 133     -43.009   8.799 -54.477  1.00 37.07           C  
ATOM    343  N   GLU A 134     -37.644   3.682 -53.157  1.00 34.03           N  
ATOM    344  CA  GLU A 134     -36.904   2.572 -52.569  1.00 31.09           C  
ATOM    345  C   GLU A 134     -35.867   3.185 -51.634  1.00 33.31           C  
ATOM    346  O   GLU A 134     -34.741   3.502 -52.029  1.00 31.97           O  
ATOM    347  CB  GLU A 134     -36.316   1.669 -53.659  1.00 31.74           C  
ATOM    348  CG  GLU A 134     -37.411   0.853 -54.348  1.00 35.48           C  
ATOM    349  CD  GLU A 134     -36.949   0.022 -55.544  1.00 42.58           C  
ATOM    350  OE1 GLU A 134     -35.767   0.106 -55.954  1.00 38.41           O  
ATOM    351  OE2 GLU A 134     -37.799  -0.723 -56.083  1.00 45.06           O  
ATOM    352  N   PHE A 135     -36.287   3.372 -50.387  1.00 29.47           N  
ATOM    353  CA  PHE A 135     -35.607   4.260 -49.455  1.00 30.77           C  
ATOM    354  C   PHE A 135     -34.238   3.809 -48.969  1.00 37.04           C  
ATOM    355  O   PHE A 135     -33.474   4.633 -48.453  1.00 29.89           O  
ATOM    356  CB  PHE A 135     -36.509   4.577 -48.265  1.00 31.87           C  
ATOM    357  CG  PHE A 135     -37.704   5.410 -48.635  1.00 39.40           C  
ATOM    358  CD1 PHE A 135     -37.621   6.792 -48.633  1.00 31.00           C  
ATOM    359  CD2 PHE A 135     -38.906   4.809 -49.010  1.00 32.63           C  
ATOM    360  CE1 PHE A 135     -38.715   7.568 -48.980  1.00 32.73           C  
ATOM    361  CE2 PHE A 135     -39.997   5.578 -49.362  1.00 33.41           C  
ATOM    362  CZ  PHE A 135     -39.902   6.962 -49.351  1.00 33.26           C  
ATOM    363  N   TRP A 136     -33.924   2.522 -49.125  1.00 27.24           N  
ATOM    364  CA  TRP A 136     -32.611   2.036 -48.720  1.00 31.05           C  
ATOM    365  C   TRP A 136     -31.538   2.704 -49.586  1.00 31.05           C  
ATOM    366  O   TRP A 136     -30.431   2.946 -49.119  1.00 30.03           O  
ATOM    367  CB  TRP A 136     -32.521   0.495 -48.778  1.00 32.26           C  
ATOM    368  CG  TRP A 136     -32.675  -0.075 -50.158  1.00 29.61           C  
ATOM    369  CD1 TRP A 136     -31.701  -0.202 -51.105  1.00 27.39           C  
ATOM    370  CD2 TRP A 136     -33.884  -0.572 -50.754  1.00 31.52           C  
ATOM    371  NE1 TRP A 136     -32.225  -0.755 -52.251  1.00 32.47           N  
ATOM    372  CE2 TRP A 136     -33.561  -0.993 -52.061  1.00 31.71           C  
ATOM    373  CE3 TRP A 136     -35.209  -0.696 -50.309  1.00 32.72           C  
ATOM    374  CZ2 TRP A 136     -34.514  -1.534 -52.930  1.00 39.81           C  
ATOM    375  CZ3 TRP A 136     -36.153  -1.235 -51.169  1.00 30.17           C  
ATOM    376  CH2 TRP A 136     -35.801  -1.644 -52.468  1.00 33.05           C  
ATOM    377  N   ARG A 137     -31.898   3.036 -50.829  1.00 26.62           N  
ATOM    378  CA  ARG A 137     -30.965   3.612 -51.799  1.00 27.75           C  
ATOM    379  C   ARG A 137     -30.319   4.931 -51.368  1.00 33.01           C  
ATOM    380  O   ARG A 137     -29.203   5.243 -51.797  1.00 28.01           O  
ATOM    381  CB  ARG A 137     -31.640   3.805 -53.164  1.00 27.30           C  
ATOM    382  CG  ARG A 137     -32.176   2.529 -53.803  1.00 34.89           C  
ATOM    383  CD  ARG A 137     -32.737   2.793 -55.203  1.00 28.36           C  
ATOM    384  NE  ARG A 137     -33.160   1.548 -55.833  1.00 36.25           N  
ATOM    385  CZ  ARG A 137     -32.367   0.769 -56.562  1.00 36.73           C  
ATOM    386  NH1 ARG A 137     -31.094   1.098 -56.757  1.00 31.52           N  
ATOM    387  NH2 ARG A 137     -32.848  -0.344 -57.093  1.00 38.41           N  
ATOM    388  N   TYR A 138     -31.007   5.715 -50.541  1.00 29.18           N  
ATOM    389  CA  TYR A 138     -30.415   6.972 -50.079  1.00 30.65           C  
ATOM    390  C   TYR A 138     -29.210   6.741 -49.141  1.00 28.85           C  
ATOM    391  O   TYR A 138     -28.454   7.669 -48.850  1.00 25.75           O  
ATOM    392  CB  TYR A 138     -31.484   7.912 -49.473  1.00 26.83           C  
ATOM    393  CG  TYR A 138     -32.550   8.269 -50.489  1.00 24.68           C  
ATOM    394  CD1 TYR A 138     -32.275   9.136 -51.536  1.00 22.77           C  
ATOM    395  CD2 TYR A 138     -33.817   7.681 -50.438  1.00 25.09           C  
ATOM    396  CE1 TYR A 138     -33.251   9.433 -52.502  1.00 30.02           C  
ATOM    397  CE2 TYR A 138     -34.786   7.967 -51.387  1.00 22.21           C  
ATOM    398  CZ  TYR A 138     -34.504   8.840 -52.411  1.00 25.73           C  
ATOM    399  OH  TYR A 138     -35.467   9.114 -53.353  1.00 29.59           O  
ATOM    400  N   PHE A 139     -29.029   5.497 -48.695  1.00 27.61           N  
ATOM    401  CA  PHE A 139     -27.945   5.148 -47.772  1.00 30.10           C  
ATOM    402  C   PHE A 139     -27.009   4.064 -48.306  1.00 29.45           C  
ATOM    403  O   PHE A 139     -25.798   4.127 -48.087  1.00 30.35           O  
ATOM    404  CB  PHE A 139     -28.496   4.675 -46.421  1.00 27.41           C  
ATOM    405  CG  PHE A 139     -29.511   5.606 -45.807  1.00 28.33           C  
ATOM    406  CD1 PHE A 139     -30.866   5.458 -46.082  1.00 26.87           C  
ATOM    407  CD2 PHE A 139     -29.110   6.617 -44.942  1.00 26.43           C  
ATOM    408  CE1 PHE A 139     -31.806   6.312 -45.503  1.00 29.78           C  
ATOM    409  CE2 PHE A 139     -30.028   7.464 -44.362  1.00 26.31           C  
ATOM    410  CZ  PHE A 139     -31.381   7.321 -44.641  1.00 24.75           C  
ATOM    411  N   THR A 140     -27.574   3.067 -48.985  1.00 28.31           N  
ATOM    412  CA  THR A 140     -26.842   1.842 -49.310  1.00 27.95           C  
ATOM    413  C   THR A 140     -25.700   2.035 -50.305  1.00 32.13           C  
ATOM    414  O   THR A 140     -24.844   1.161 -50.441  1.00 29.88           O  
ATOM    415  CB  THR A 140     -27.770   0.705 -49.805  1.00 26.79           C  
ATOM    416  OG1 THR A 140     -28.482   1.119 -50.985  1.00 28.15           O  
ATOM    417  CG2 THR A 140     -28.735   0.287 -48.707  1.00 26.42           C  
ATOM    418  N   HIS A 141     -25.687   3.172 -50.994  1.00 27.28           N  
ATOM    419  CA  HIS A 141     -24.576   3.508 -51.878  1.00 28.09           C  
ATOM    420  C   HIS A 141     -23.249   3.521 -51.107  1.00 31.39           C  
ATOM    421  O   HIS A 141     -22.193   3.229 -51.665  1.00 26.99           O  
ATOM    422  CB  HIS A 141     -24.815   4.861 -52.543  1.00 25.75           C  
ATOM    423  CG  HIS A 141     -25.138   5.949 -51.569  1.00 33.56           C  
ATOM    424  ND1 HIS A 141     -24.167   6.719 -50.961  1.00 27.18           N  
ATOM    425  CD2 HIS A 141     -26.322   6.371 -51.064  1.00 28.87           C  
ATOM    426  CE1 HIS A 141     -24.739   7.573 -50.134  1.00 24.80           C  
ATOM    427  NE2 HIS A 141     -26.047   7.384 -50.179  1.00 28.42           N  
ATOM    428  N   ALA A 142     -23.311   3.821 -49.812  1.00 28.26           N  
ATOM    429  CA  ALA A 142     -22.098   3.920 -49.000  1.00 28.17           C  
ATOM    430  C   ALA A 142     -21.415   2.561 -48.792  1.00 31.59           C  
ATOM    431  O   ALA A 142     -20.254   2.498 -48.373  1.00 28.89           O  
ATOM    432  CB  ALA A 142     -22.421   4.563 -47.655  1.00 26.72           C  
ATOM    433  N   LEU A 143     -22.147   1.485 -49.090  1.00 28.02           N  
ATOM    434  CA  LEU A 143     -21.692   0.126 -48.839  1.00 25.26           C  
ATOM    435  C   LEU A 143     -20.872  -0.459 -49.990  1.00 27.88           C  
ATOM    436  O   LEU A 143     -20.285  -1.519 -49.846  1.00 26.68           O  
ATOM    437  CB  LEU A 143     -22.890  -0.801 -48.550  1.00 25.33           C  
ATOM    438  CG  LEU A 143     -23.715  -0.469 -47.305  1.00 29.34           C  
ATOM    439  CD1 LEU A 143     -24.862  -1.461 -47.149  1.00 30.09           C  
ATOM    440  CD2 LEU A 143     -22.847  -0.453 -46.061  1.00 27.16           C  
ATOM    441  N   MET A 144     -20.846   0.224 -51.129  1.00 27.69           N  
ATOM    442  CA  MET A 144     -20.219  -0.324 -52.317  1.00 28.43           C  
ATOM    443  C   MET A 144     -18.818   0.224 -52.499  1.00 30.70           C  
ATOM    444  O   MET A 144     -18.597   1.419 -52.394  1.00 27.20           O  
ATOM    445  CB  MET A 144     -21.062  -0.029 -53.564  1.00 27.51           C  
ATOM    446  CG  MET A 144     -22.371  -0.828 -53.640  1.00 25.78           C  
ATOM    447  SD  MET A 144     -23.255  -0.470 -55.161  1.00 28.26           S  
ATOM    448  CE  MET A 144     -23.710   1.245 -54.901  1.00 32.11           C  
ATOM    449  N   HIS A 145     -17.870  -0.663 -52.764  1.00 28.75           N  
ATOM    450  CA  HIS A 145     -16.520  -0.228 -53.077  1.00 30.13           C  
ATOM    451  C   HIS A 145     -16.070  -0.885 -54.366  1.00 30.81           C  
ATOM    452  O   HIS A 145     -16.447  -2.028 -54.655  1.00 27.08           O  
ATOM    453  CB  HIS A 145     -15.559  -0.490 -51.915  1.00 26.27           C  
ATOM    454  CG  HIS A 145     -15.864   0.334 -50.705  1.00 27.57           C  
ATOM    455  ND1 HIS A 145     -16.764  -0.069 -49.739  1.00 25.82           N  
ATOM    456  CD2 HIS A 145     -15.435   1.564 -50.334  1.00 27.28           C  
ATOM    457  CE1 HIS A 145     -16.845   0.863 -48.805  1.00 26.90           C  
ATOM    458  NE2 HIS A 145     -16.055   1.866 -49.143  1.00 26.80           N  
ATOM    459  N   PHE A 146     -15.267  -0.143 -55.127  1.00 30.32           N  
ATOM    460  CA  PHE A 146     -14.957  -0.482 -56.515  1.00 36.35           C  
ATOM    461  C   PHE A 146     -13.541  -1.015 -56.749  1.00 37.07           C  
ATOM    462  O   PHE A 146     -13.196  -1.416 -57.861  1.00 33.68           O  
ATOM    463  CB  PHE A 146     -15.257   0.730 -57.397  1.00 28.69           C  
ATOM    464  CG  PHE A 146     -16.671   1.209 -57.255  1.00 31.91           C  
ATOM    465  CD1 PHE A 146     -17.707   0.551 -57.910  1.00 31.02           C  
ATOM    466  CD2 PHE A 146     -16.976   2.272 -56.425  1.00 32.87           C  
ATOM    467  CE1 PHE A 146     -19.022   0.959 -57.759  1.00 30.17           C  
ATOM    468  CE2 PHE A 146     -18.288   2.690 -56.265  1.00 32.94           C  
ATOM    469  CZ  PHE A 146     -19.315   2.032 -56.939  1.00 32.40           C  
ATOM    470  N   SER A 147     -12.730  -1.031 -55.698  1.00 32.35           N  
ATOM    471  CA  SER A 147     -11.401  -1.624 -55.781  1.00 30.21           C  
ATOM    472  C   SER A 147     -10.926  -2.033 -54.393  1.00 32.74           C  
ATOM    473  O   SER A 147     -11.510  -1.642 -53.378  1.00 34.05           O  
ATOM    474  CB  SER A 147     -10.406  -0.643 -56.417  1.00 33.86           C  
ATOM    475  OG  SER A 147     -10.232   0.522 -55.605  1.00 36.39           O  
ATOM    476  N   LEU A 148      -9.856  -2.814 -54.356  1.00 33.81           N  
ATOM    477  CA  LEU A 148      -9.235  -3.218 -53.105  1.00 31.49           C  
ATOM    478  C   LEU A 148      -8.779  -2.018 -52.270  1.00 30.28           C  
ATOM    479  O   LEU A 148      -9.083  -1.929 -51.086  1.00 30.99           O  
ATOM    480  CB  LEU A 148      -8.047  -4.134 -53.399  1.00 33.63           C  
ATOM    481  CG  LEU A 148      -8.494  -5.558 -53.669  1.00 37.53           C  
ATOM    482  CD1 LEU A 148      -7.338  -6.386 -54.187  1.00 34.96           C  
ATOM    483  CD2 LEU A 148      -9.080  -6.143 -52.383  1.00 35.43           C  
ATOM    484  N   MET A 149      -8.041  -1.111 -52.899  1.00 29.90           N  
ATOM    485  CA  MET A 149      -7.588   0.124 -52.255  1.00 33.68           C  
ATOM    486  C   MET A 149      -8.734   0.891 -51.597  1.00 32.52           C  
ATOM    487  O   MET A 149      -8.637   1.286 -50.432  1.00 29.90           O  
ATOM    488  CB  MET A 149      -6.924   1.024 -53.289  1.00 30.11           C  
ATOM    489  CG  MET A 149      -5.619   0.486 -53.791  1.00 46.40           C  
ATOM    490  SD  MET A 149      -4.260   0.929 -52.710  1.00 53.66           S  
ATOM    491  CE  MET A 149      -4.211   2.701 -52.969  1.00 41.72           C  
ATOM    492  N   HIS A 150      -9.806   1.092 -52.364  1.00 31.31           N  
ATOM    493  CA  HIS A 150     -10.981   1.833 -51.921  1.00 30.76           C  
ATOM    494  C   HIS A 150     -11.448   1.269 -50.585  1.00 27.72           C  
ATOM    495  O   HIS A 150     -11.463   1.965 -49.565  1.00 23.00           O  
ATOM    496  CB  HIS A 150     -12.089   1.699 -52.987  1.00 33.71           C  
ATOM    497  CG  HIS A 150     -13.211   2.685 -52.846  1.00 34.24           C  
ATOM    498  ND1 HIS A 150     -14.382   2.590 -53.576  1.00 29.63           N  
ATOM    499  CD2 HIS A 150     -13.341   3.790 -52.072  1.00 33.20           C  
ATOM    500  CE1 HIS A 150     -15.184   3.587 -53.247  1.00 32.27           C  
ATOM    501  NE2 HIS A 150     -14.578   4.331 -52.337  1.00 29.15           N  
ATOM    502  N   ILE A 151     -11.785  -0.016 -50.594  1.00 24.48           N  
ATOM    503  CA  ILE A 151     -12.307  -0.659 -49.404  1.00 24.81           C  
ATOM    504  C   ILE A 151     -11.280  -0.797 -48.277  1.00 26.76           C  
ATOM    505  O   ILE A 151     -11.618  -0.562 -47.116  1.00 25.21           O  
ATOM    506  CB  ILE A 151     -13.010  -2.016 -49.717  1.00 26.70           C  
ATOM    507  CG1 ILE A 151     -13.887  -2.440 -48.533  1.00 25.87           C  
ATOM    508  CG2 ILE A 151     -11.993  -3.106 -50.126  1.00 30.10           C  
ATOM    509  CD1 ILE A 151     -14.667  -3.739 -48.750  1.00 23.19           C  
ATOM    510  N   LEU A 152     -10.033  -1.146 -48.609  1.00 27.71           N  
ATOM    511  CA  LEU A 152      -8.993  -1.290 -47.589  1.00 24.68           C  
ATOM    512  C   LEU A 152      -8.782   0.039 -46.874  1.00 24.64           C  
ATOM    513  O   LEU A 152      -8.777   0.105 -45.647  1.00 23.95           O  
ATOM    514  CB  LEU A 152      -7.669  -1.770 -48.198  1.00 31.82           C  
ATOM    515  CG  LEU A 152      -7.570  -3.255 -48.566  1.00 34.68           C  
ATOM    516  CD1 LEU A 152      -6.326  -3.530 -49.410  1.00 33.45           C  
ATOM    517  CD2 LEU A 152      -7.556  -4.107 -47.321  1.00 31.40           C  
ATOM    518  N   PHE A 153      -8.631   1.109 -47.637  1.00 22.72           N  
ATOM    519  CA  PHE A 153      -8.405   2.396 -46.998  1.00 28.24           C  
ATOM    520  C   PHE A 153      -9.631   2.954 -46.288  1.00 23.88           C  
ATOM    521  O   PHE A 153      -9.511   3.438 -45.158  1.00 26.25           O  
ATOM    522  CB  PHE A 153      -7.747   3.407 -47.938  1.00 27.05           C  
ATOM    523  CG  PHE A 153      -6.256   3.229 -48.036  1.00 35.23           C  
ATOM    524  CD1 PHE A 153      -5.409   3.856 -47.132  1.00 37.12           C  
ATOM    525  CD2 PHE A 153      -5.701   2.399 -49.002  1.00 34.64           C  
ATOM    526  CE1 PHE A 153      -4.029   3.679 -47.200  1.00 37.16           C  
ATOM    527  CE2 PHE A 153      -4.323   2.222 -49.080  1.00 40.34           C  
ATOM    528  CZ  PHE A 153      -3.486   2.867 -48.172  1.00 36.15           C  
ATOM    529  N   ASN A 154     -10.804   2.854 -46.909  1.00 21.36           N  
ATOM    530  CA  ASN A 154     -12.011   3.341 -46.236  1.00 26.72           C  
ATOM    531  C   ASN A 154     -12.269   2.604 -44.932  1.00 24.02           C  
ATOM    532  O   ASN A 154     -12.501   3.231 -43.901  1.00 23.33           O  
ATOM    533  CB  ASN A 154     -13.238   3.333 -47.160  1.00 25.26           C  
ATOM    534  CG  ASN A 154     -13.282   4.561 -48.052  1.00 28.54           C  
ATOM    535  OD1 ASN A 154     -12.391   5.410 -47.986  1.00 23.98           O  
ATOM    536  ND2 ASN A 154     -14.310   4.663 -48.888  1.00 29.97           N  
ATOM    537  N   LEU A 155     -12.171   1.279 -44.963  1.00 25.21           N  
ATOM    538  CA  LEU A 155     -12.462   0.486 -43.775  1.00 23.88           C  
ATOM    539  C   LEU A 155     -11.429   0.676 -42.678  1.00 27.12           C  
ATOM    540  O   LEU A 155     -11.757   0.593 -41.498  1.00 25.78           O  
ATOM    541  CB  LEU A 155     -12.616  -1.000 -44.113  1.00 24.07           C  
ATOM    542  CG  LEU A 155     -13.950  -1.343 -44.773  1.00 26.61           C  
ATOM    543  CD1 LEU A 155     -14.261  -2.835 -44.632  1.00 25.25           C  
ATOM    544  CD2 LEU A 155     -15.081  -0.476 -44.209  1.00 21.56           C  
ATOM    545  N   LEU A 156     -10.186   0.929 -43.068  1.00 23.26           N  
ATOM    546  CA  LEU A 156      -9.139   1.212 -42.100  1.00 26.69           C  
ATOM    547  C   LEU A 156      -9.453   2.489 -41.326  1.00 28.80           C  
ATOM    548  O   LEU A 156      -9.401   2.517 -40.097  1.00 26.38           O  
ATOM    549  CB  LEU A 156      -7.783   1.374 -42.795  1.00 27.87           C  
ATOM    550  CG  LEU A 156      -6.661   1.676 -41.796  1.00 35.23           C  
ATOM    551  CD1 LEU A 156      -6.305   0.427 -41.031  1.00 31.88           C  
ATOM    552  CD2 LEU A 156      -5.428   2.268 -42.459  1.00 36.54           C  
ATOM    553  N   TRP A 157      -9.763   3.555 -42.051  1.00 25.91           N  
ATOM    554  CA  TRP A 157     -10.135   4.806 -41.399  1.00 26.47           C  
ATOM    555  C   TRP A 157     -11.455   4.705 -40.633  1.00 26.54           C  
ATOM    556  O   TRP A 157     -11.578   5.233 -39.527  1.00 24.75           O  
ATOM    557  CB  TRP A 157     -10.166   5.945 -42.408  1.00 28.54           C  
ATOM    558  CG  TRP A 157      -8.792   6.443 -42.762  1.00 33.59           C  
ATOM    559  CD1 TRP A 157      -8.030   6.065 -43.834  1.00 33.36           C  
ATOM    560  CD2 TRP A 157      -8.010   7.407 -42.032  1.00 31.95           C  
ATOM    561  NE1 TRP A 157      -6.834   6.752 -43.826  1.00 35.03           N  
ATOM    562  CE2 TRP A 157      -6.796   7.577 -42.730  1.00 33.02           C  
ATOM    563  CE3 TRP A 157      -8.223   8.143 -40.861  1.00 29.75           C  
ATOM    564  CZ2 TRP A 157      -5.800   8.457 -42.297  1.00 35.42           C  
ATOM    565  CZ3 TRP A 157      -7.236   9.024 -40.435  1.00 33.57           C  
ATOM    566  CH2 TRP A 157      -6.041   9.174 -41.149  1.00 32.18           C  
ATOM    567  N   TRP A 158     -12.428   3.999 -41.200  1.00 28.10           N  
ATOM    568  CA  TRP A 158     -13.689   3.775 -40.502  1.00 24.90           C  
ATOM    569  C   TRP A 158     -13.444   3.022 -39.196  1.00 28.88           C  
ATOM    570  O   TRP A 158     -14.032   3.354 -38.162  1.00 25.47           O  
ATOM    571  CB  TRP A 158     -14.677   2.986 -41.378  1.00 27.10           C  
ATOM    572  CG  TRP A 158     -15.814   2.415 -40.583  1.00 24.20           C  
ATOM    573  CD1 TRP A 158     -15.875   1.182 -40.010  1.00 29.73           C  
ATOM    574  CD2 TRP A 158     -17.045   3.071 -40.259  1.00 21.10           C  
ATOM    575  NE1 TRP A 158     -17.069   1.025 -39.344  1.00 31.36           N  
ATOM    576  CE2 TRP A 158     -17.806   2.173 -39.484  1.00 30.89           C  
ATOM    577  CE3 TRP A 158     -17.581   4.336 -40.553  1.00 22.60           C  
ATOM    578  CZ2 TRP A 158     -19.084   2.495 -39.002  1.00 25.22           C  
ATOM    579  CZ3 TRP A 158     -18.833   4.659 -40.065  1.00 19.24           C  
ATOM    580  CH2 TRP A 158     -19.574   3.738 -39.300  1.00 24.98           C  
ATOM    581  N   TRP A 159     -12.582   2.002 -39.259  1.00 28.01           N  
ATOM    582  C   TRP A 159     -11.691   1.980 -36.967  1.00 25.79           C  
ATOM    583  O   TRP A 159     -12.062   1.804 -35.814  1.00 27.22           O  
ATOM    584  CA ATRP A 159     -12.251   1.149 -38.109  0.42 26.58           C  
ATOM    585  CB ATRP A 159     -11.217   0.080 -38.523  0.42 27.55           C  
ATOM    586  CG ATRP A 159     -10.690  -0.825 -37.411  0.42 29.40           C  
ATOM    587  CD1ATRP A 159     -11.261  -1.054 -36.192  0.42 29.33           C  
ATOM    588  CD2ATRP A 159      -9.489  -1.622 -37.443  0.42 30.51           C  
ATOM    589  NE1ATRP A 159     -10.492  -1.935 -35.463  0.42 30.78           N  
ATOM    590  CE2ATRP A 159      -9.401  -2.298 -36.208  0.42 31.17           C  
ATOM    591  CE3ATRP A 159      -8.483  -1.827 -38.396  0.42 31.01           C  
ATOM    592  CZ2ATRP A 159      -8.347  -3.166 -35.901  0.42 32.48           C  
ATOM    593  CZ3ATRP A 159      -7.435  -2.691 -38.089  0.42 32.91           C  
ATOM    594  CH2ATRP A 159      -7.376  -3.347 -36.851  0.42 30.67           C  
ATOM    595  CA BTRP A 159     -12.311   1.171 -38.091  0.58 26.70           C  
ATOM    596  CB BTRP A 159     -11.399  -0.008 -38.447  0.58 27.56           C  
ATOM    597  CG BTRP A 159     -10.844  -0.726 -37.247  0.58 29.33           C  
ATOM    598  CD1BTRP A 159     -11.460  -1.701 -36.514  0.58 29.21           C  
ATOM    599  CD2BTRP A 159      -9.555  -0.529 -36.650  0.58 28.34           C  
ATOM    600  NE1BTRP A 159     -10.633  -2.121 -35.497  0.58 30.90           N  
ATOM    601  CE2BTRP A 159      -9.459  -1.416 -35.559  0.58 28.96           C  
ATOM    602  CE3BTRP A 159      -8.472   0.312 -36.932  0.58 32.62           C  
ATOM    603  CZ2BTRP A 159      -8.325  -1.484 -34.750  0.58 33.40           C  
ATOM    604  CZ3BTRP A 159      -7.341   0.242 -36.122  0.58 30.22           C  
ATOM    605  CH2BTRP A 159      -7.280  -0.646 -35.047  0.58 32.30           C  
ATOM    606  N   TYR A 160     -10.758   2.863 -37.313  1.00 23.60           N  
ATOM    607  CA  TYR A 160     -10.046   3.664 -36.330  1.00 27.75           C  
ATOM    608  C   TYR A 160     -10.858   4.857 -35.817  1.00 28.40           C  
ATOM    609  O   TYR A 160     -10.998   5.037 -34.618  1.00 30.63           O  
ATOM    610  CB  TYR A 160      -8.698   4.162 -36.898  1.00 29.28           C  
ATOM    611  CG  TYR A 160      -7.916   4.995 -35.901  1.00 39.17           C  
ATOM    612  CD1 TYR A 160      -7.071   4.397 -34.967  1.00 44.30           C  
ATOM    613  CD2 TYR A 160      -8.041   6.375 -35.874  1.00 39.45           C  
ATOM    614  CE1 TYR A 160      -6.363   5.164 -34.040  1.00 42.06           C  
ATOM    615  CE2 TYR A 160      -7.350   7.141 -34.952  1.00 44.25           C  
ATOM    616  CZ  TYR A 160      -6.513   6.535 -34.039  1.00 43.96           C  
ATOM    617  OH  TYR A 160      -5.831   7.319 -33.130  1.00 48.71           O  
ATOM    618  N   LEU A 161     -11.362   5.690 -36.725  1.00 29.53           N  
ATOM    619  CA  LEU A 161     -12.139   6.865 -36.319  1.00 28.28           C  
ATOM    620  C   LEU A 161     -13.528   6.475 -35.817  1.00 27.60           C  
ATOM    621  O   LEU A 161     -13.952   6.905 -34.749  1.00 27.14           O  
ATOM    622  CB  LEU A 161     -12.264   7.851 -37.476  1.00 24.17           C  
ATOM    623  CG  LEU A 161     -10.948   8.389 -38.028  1.00 32.02           C  
ATOM    624  CD1 LEU A 161     -11.207   9.254 -39.244  1.00 27.69           C  
ATOM    625  CD2 LEU A 161     -10.175   9.158 -36.946  1.00 28.36           C  
ATOM    626  N   GLY A 162     -14.234   5.665 -36.595  1.00 25.17           N  
ATOM    627  CA  GLY A 162     -15.552   5.195 -36.194  1.00 26.35           C  
ATOM    628  C   GLY A 162     -15.474   4.412 -34.899  1.00 32.59           C  
ATOM    629  O   GLY A 162     -16.340   4.540 -34.027  1.00 27.48           O  
ATOM    630  N   GLY A 163     -14.411   3.620 -34.763  1.00 30.49           N  
ATOM    631  CA  GLY A 163     -14.222   2.788 -33.591  1.00 23.86           C  
ATOM    632  C   GLY A 163     -13.983   3.597 -32.336  1.00 30.24           C  
ATOM    633  O   GLY A 163     -14.534   3.293 -31.281  1.00 32.58           O  
ATOM    634  N   ALA A 164     -13.157   4.633 -32.450  1.00 28.87           N  
ATOM    635  CA  ALA A 164     -12.912   5.538 -31.332  1.00 36.81           C  
ATOM    636  C   ALA A 164     -14.196   6.310 -30.932  1.00 31.38           C  
ATOM    637  O   ALA A 164     -14.557   6.366 -29.758  1.00 33.18           O  
ATOM    638  CB  ALA A 164     -11.776   6.507 -31.674  1.00 26.38           C  
ATOM    639  N   VAL A 165     -14.873   6.903 -31.906  1.00 27.53           N  
ATOM    640  CA  VAL A 165     -16.139   7.588 -31.634  1.00 29.73           C  
ATOM    641  C   VAL A 165     -17.151   6.675 -30.930  1.00 31.57           C  
ATOM    642  O   VAL A 165     -17.748   7.066 -29.924  1.00 30.82           O  
ATOM    643  CB  VAL A 165     -16.762   8.191 -32.909  1.00 30.21           C  
ATOM    644  CG1 VAL A 165     -18.216   8.656 -32.637  1.00 28.54           C  
ATOM    645  CG2 VAL A 165     -15.907   9.354 -33.416  1.00 21.39           C  
ATOM    646  N   GLU A 166     -17.313   5.454 -31.437  1.00 27.43           N  
ATOM    647  CA  GLU A 166     -18.221   4.492 -30.823  1.00 27.73           C  
ATOM    648  C   GLU A 166     -17.837   4.195 -29.370  1.00 36.87           C  
ATOM    649  O   GLU A 166     -18.691   4.229 -28.477  1.00 35.04           O  
ATOM    650  CB  GLU A 166     -18.309   3.187 -31.637  1.00 31.55           C  
ATOM    651  CG  GLU A 166     -19.293   2.171 -31.049  1.00 28.39           C  
ATOM    652  CD  GLU A 166     -19.789   1.134 -32.056  1.00 33.89           C  
ATOM    653  OE1 GLU A 166     -19.022   0.754 -32.970  1.00 31.30           O  
ATOM    654  OE2 GLU A 166     -20.957   0.691 -31.932  1.00 31.75           O  
ATOM    655  N   LYS A 167     -16.555   3.926 -29.129  1.00 36.07           N  
ATOM    656  CA  LYS A 167     -16.090   3.585 -27.788  1.00 34.91           C  
ATOM    657  C   LYS A 167     -16.224   4.724 -26.773  1.00 33.72           C  
ATOM    658  O   LYS A 167     -16.673   4.501 -25.657  1.00 37.73           O  
ATOM    659  CB  LYS A 167     -14.640   3.081 -27.803  1.00 36.12           C  
ATOM    660  CG  LYS A 167     -14.177   2.628 -26.424  1.00 44.96           C  
ATOM    661  CD  LYS A 167     -12.829   1.927 -26.440  1.00 60.80           C  
ATOM    662  CE  LYS A 167     -12.546   1.287 -25.082  1.00 65.35           C  
ATOM    663  NZ  LYS A 167     -11.226   0.589 -25.027  1.00 67.30           N  
ATOM    664  N   ARG A 168     -15.831   5.931 -27.166  1.00 32.62           N  
ATOM    665  CA  ARG A 168     -15.797   7.072 -26.248  1.00 40.53           C  
ATOM    666  C   ARG A 168     -17.090   7.887 -26.194  1.00 40.67           C  
ATOM    667  O   ARG A 168     -17.379   8.519 -25.178  1.00 40.67           O  
ATOM    668  CB  ARG A 168     -14.649   8.013 -26.610  1.00 33.14           C  
ATOM    669  CG  ARG A 168     -13.286   7.363 -26.550  1.00 47.91           C  
ATOM    670  CD  ARG A 168     -12.259   8.223 -27.259  1.00 53.51           C  
ATOM    671  NE  ARG A 168     -10.957   7.574 -27.352  1.00 60.40           N  
ATOM    672  CZ  ARG A 168      -9.984   7.742 -26.464  1.00 71.42           C  
ATOM    673  NH1 ARG A 168     -10.173   8.540 -25.418  1.00 66.40           N  
ATOM    674  NH2 ARG A 168      -8.825   7.116 -26.620  1.00 76.66           N  
ATOM    675  N   LEU A 169     -17.854   7.886 -27.285  1.00 33.91           N  
ATOM    676  CA  LEU A 169     -19.022   8.760 -27.397  1.00 33.00           C  
ATOM    677  C   LEU A 169     -20.336   7.995 -27.588  1.00 35.56           C  
ATOM    678  O   LEU A 169     -21.415   8.567 -27.452  1.00 34.26           O  
ATOM    679  CB  LEU A 169     -18.813   9.784 -28.516  1.00 32.17           C  
ATOM    680  CG  LEU A 169     -17.559  10.651 -28.354  1.00 32.68           C  
ATOM    681  CD1 LEU A 169     -17.383  11.649 -29.519  1.00 26.55           C  
ATOM    682  CD2 LEU A 169     -17.631  11.377 -27.024  1.00 35.65           C  
ATOM    683  N   GLY A 170     -20.237   6.704 -27.901  1.00 33.33           N  
ATOM    684  CA  GLY A 170     -21.397   5.837 -27.988  1.00 26.23           C  
ATOM    685  C   GLY A 170     -21.789   5.484 -29.410  1.00 30.96           C  
ATOM    686  O   GLY A 170     -21.478   6.224 -30.342  1.00 28.28           O  
ATOM    687  N   SER A 171     -22.468   4.348 -29.567  1.00 28.60           N  
ATOM    688  CA  SER A 171     -22.981   3.901 -30.864  1.00 33.05           C  
ATOM    689  C   SER A 171     -23.947   4.891 -31.542  1.00 31.15           C  
ATOM    690  O   SER A 171     -23.902   5.083 -32.767  1.00 30.60           O  
ATOM    691  CB  SER A 171     -23.683   2.548 -30.706  1.00 30.18           C  
ATOM    692  OG  SER A 171     -22.778   1.570 -30.239  1.00 36.46           O  
ATOM    693  N   GLY A 172     -24.835   5.488 -30.751  1.00 30.22           N  
ATOM    694  CA  GLY A 172     -25.800   6.456 -31.250  1.00 28.17           C  
ATOM    695  C   GLY A 172     -25.137   7.582 -32.011  1.00 25.75           C  
ATOM    696  O   GLY A 172     -25.533   7.917 -33.129  1.00 26.81           O  
ATOM    697  N   LYS A 173     -24.101   8.149 -31.409  1.00 27.57           N  
ATOM    698  CA  LYS A 173     -23.314   9.188 -32.056  1.00 24.12           C  
ATOM    699  C   LYS A 173     -22.779   8.753 -33.427  1.00 30.17           C  
ATOM    700  O   LYS A 173     -22.919   9.487 -34.417  1.00 29.05           O  
ATOM    701  CB  LYS A 173     -22.139   9.596 -31.161  1.00 26.61           C  
ATOM    702  CG  LYS A 173     -21.224  10.644 -31.800  1.00 29.22           C  
ATOM    703  CD  LYS A 173     -21.648  12.043 -31.409  1.00 29.76           C  
ATOM    704  CE  LYS A 173     -21.496  12.239 -29.898  1.00 32.37           C  
ATOM    705  NZ  LYS A 173     -22.110  13.502 -29.425  1.00 26.23           N  
ATOM    706  N   LEU A 174     -22.158   7.571 -33.486  1.00 23.50           N  
ATOM    707  CA  LEU A 174     -21.589   7.078 -34.748  1.00 22.37           C  
ATOM    708  C   LEU A 174     -22.681   6.870 -35.785  1.00 24.08           C  
ATOM    709  O   LEU A 174     -22.486   7.167 -36.954  1.00 24.65           O  
ATOM    710  CB  LEU A 174     -20.813   5.768 -34.540  1.00 24.51           C  
ATOM    711  CG  LEU A 174     -20.104   5.118 -35.740  1.00 29.05           C  
ATOM    712  CD1 LEU A 174     -19.190   6.127 -36.451  1.00 20.92           C  
ATOM    713  CD2 LEU A 174     -19.310   3.845 -35.307  1.00 24.70           C  
ATOM    714  N   ILE A 175     -23.826   6.343 -35.354  1.00 24.32           N  
ATOM    715  CA  ILE A 175     -24.946   6.103 -36.264  1.00 22.76           C  
ATOM    716  C   ILE A 175     -25.400   7.404 -36.914  1.00 25.73           C  
ATOM    717  O   ILE A 175     -25.579   7.477 -38.137  1.00 25.42           O  
ATOM    718  CB  ILE A 175     -26.140   5.418 -35.545  1.00 25.39           C  
ATOM    719  CG1 ILE A 175     -25.837   3.936 -35.286  1.00 27.92           C  
ATOM    720  CG2 ILE A 175     -27.408   5.554 -36.368  1.00 24.68           C  
ATOM    721  CD1 ILE A 175     -26.684   3.307 -34.181  1.00 24.34           C  
ATOM    722  N   VAL A 176     -25.541   8.449 -36.110  1.00 23.39           N  
ATOM    723  CA  VAL A 176     -26.060   9.711 -36.644  1.00 25.81           C  
ATOM    724  C   VAL A 176     -25.058  10.382 -37.584  1.00 25.31           C  
ATOM    725  O   VAL A 176     -25.439  10.882 -38.650  1.00 24.67           O  
ATOM    726  CB  VAL A 176     -26.562  10.662 -35.511  1.00 25.27           C  
ATOM    727  CG1 VAL A 176     -27.024  12.013 -36.075  1.00 26.74           C  
ATOM    728  CG2 VAL A 176     -27.709   9.988 -34.732  1.00 23.58           C  
ATOM    729  N   ILE A 177     -23.781  10.375 -37.209  1.00 27.17           N  
ATOM    730  CA  ILE A 177     -22.739  10.926 -38.081  1.00 28.32           C  
ATOM    731  C   ILE A 177     -22.757  10.213 -39.433  1.00 23.63           C  
ATOM    732  O   ILE A 177     -22.673  10.836 -40.495  1.00 23.63           O  
ATOM    733  CB  ILE A 177     -21.333  10.785 -37.460  1.00 27.02           C  
ATOM    734  CG1 ILE A 177     -21.215  11.636 -36.186  1.00 32.40           C  
ATOM    735  CG2 ILE A 177     -20.272  11.192 -38.470  1.00 28.17           C  
ATOM    736  CD1 ILE A 177     -19.835  11.615 -35.512  1.00 32.17           C  
ATOM    737  N   THR A 178     -22.889   8.895 -39.374  1.00 21.09           N  
ATOM    738  CA  THR A 178     -22.904   8.057 -40.560  1.00 22.11           C  
ATOM    739  C   THR A 178     -24.120   8.332 -41.452  1.00 21.70           C  
ATOM    740  O   THR A 178     -23.983   8.499 -42.669  1.00 21.17           O  
ATOM    741  CB  THR A 178     -22.885   6.561 -40.157  1.00 22.87           C  
ATOM    742  OG1 THR A 178     -21.690   6.280 -39.415  1.00 22.99           O  
ATOM    743  CG2 THR A 178     -22.965   5.655 -41.382  1.00 20.29           C  
ATOM    744  N   LEU A 179     -25.310   8.369 -40.856  1.00 21.65           N  
ATOM    745  CA  LEU A 179     -26.530   8.567 -41.646  1.00 22.64           C  
ATOM    746  C   LEU A 179     -26.536   9.928 -42.324  1.00 20.30           C  
ATOM    747  O   LEU A 179     -26.827  10.035 -43.514  1.00 21.05           O  
ATOM    748  CB  LEU A 179     -27.790   8.400 -40.787  1.00 24.12           C  
ATOM    749  CG  LEU A 179     -27.990   7.017 -40.157  1.00 27.07           C  
ATOM    750  CD1 LEU A 179     -29.230   6.990 -39.259  1.00 26.22           C  
ATOM    751  CD2 LEU A 179     -28.047   5.916 -41.239  1.00 24.96           C  
ATOM    752  N   ILE A 180     -26.194  10.967 -41.570  1.00 21.92           N  
ATOM    753  CA  ILE A 180     -26.228  12.321 -42.109  1.00 23.16           C  
ATOM    754  C   ILE A 180     -25.178  12.533 -43.195  1.00 24.23           C  
ATOM    755  O   ILE A 180     -25.484  13.082 -44.265  1.00 22.41           O  
ATOM    756  CB  ILE A 180     -26.048  13.390 -41.006  1.00 25.28           C  
ATOM    757  CG1 ILE A 180     -27.161  13.261 -39.965  1.00 25.54           C  
ATOM    758  CG2 ILE A 180     -26.007  14.801 -41.623  1.00 18.67           C  
ATOM    759  CD1 ILE A 180     -27.127  14.346 -38.888  1.00 29.65           C  
ATOM    760  N   SER A 181     -23.945  12.100 -42.927  1.00 21.61           N  
ATOM    761  CA  SER A 181     -22.879  12.269 -43.914  1.00 23.15           C  
ATOM    762  C   SER A 181     -23.146  11.440 -45.165  1.00 23.56           C  
ATOM    763  O   SER A 181     -22.913  11.913 -46.272  1.00 22.95           O  
ATOM    764  CB  SER A 181     -21.489  11.952 -43.336  1.00 23.23           C  
ATOM    765  OG  SER A 181     -21.378  10.605 -42.906  1.00 22.49           O  
ATOM    766  N   ALA A 182     -23.655  10.219 -44.997  1.00 20.12           N  
ATOM    767  CA  ALA A 182     -23.940   9.392 -46.167  1.00 20.50           C  
ATOM    768  C   ALA A 182     -25.012  10.066 -47.036  1.00 26.84           C  
ATOM    769  O   ALA A 182     -24.850  10.178 -48.259  1.00 26.54           O  
ATOM    770  CB  ALA A 182     -24.354   7.969 -45.763  1.00 20.22           C  
ATOM    771  N   LEU A 183     -26.088  10.537 -46.403  1.00 23.92           N  
ATOM    772  CA  LEU A 183     -27.156  11.243 -47.121  1.00 24.35           C  
ATOM    773  C   LEU A 183     -26.658  12.490 -47.837  1.00 24.37           C  
ATOM    774  O   LEU A 183     -26.896  12.656 -49.031  1.00 22.82           O  
ATOM    775  CB  LEU A 183     -28.305  11.629 -46.181  1.00 25.24           C  
ATOM    776  CG  LEU A 183     -29.288  10.497 -45.867  1.00 30.62           C  
ATOM    777  CD1 LEU A 183     -30.153  10.848 -44.666  1.00 27.91           C  
ATOM    778  CD2 LEU A 183     -30.152  10.198 -47.098  1.00 25.80           C  
ATOM    779  N   LEU A 184     -25.959  13.365 -47.121  1.00 21.27           N  
ATOM    780  CA  LEU A 184     -25.580  14.641 -47.737  1.00 26.35           C  
ATOM    781  C   LEU A 184     -24.497  14.476 -48.817  1.00 25.40           C  
ATOM    782  O   LEU A 184     -24.587  15.082 -49.888  1.00 22.89           O  
ATOM    783  CB  LEU A 184     -25.177  15.693 -46.685  1.00 20.12           C  
ATOM    784  CG  LEU A 184     -24.871  17.083 -47.261  1.00 29.75           C  
ATOM    785  CD1 LEU A 184     -26.145  17.759 -47.819  1.00 24.62           C  
ATOM    786  CD2 LEU A 184     -24.159  17.989 -46.253  1.00 25.86           C  
ATOM    787  N   SER A 185     -23.487  13.646 -48.554  1.00 21.15           N  
ATOM    788  CA  SER A 185     -22.429  13.446 -49.552  1.00 24.26           C  
ATOM    789  C   SER A 185     -22.994  12.716 -50.786  1.00 24.72           C  
ATOM    790  O   SER A 185     -22.629  13.022 -51.913  1.00 24.96           O  
ATOM    791  CB  SER A 185     -21.195  12.721 -48.965  1.00 24.39           C  
ATOM    792  OG  SER A 185     -21.466  11.354 -48.655  1.00 24.19           O  
ATOM    793  N   GLY A 186     -23.900  11.765 -50.566  1.00 25.46           N  
ATOM    794  CA  GLY A 186     -24.591  11.126 -51.674  1.00 25.49           C  
ATOM    795  C   GLY A 186     -25.403  12.130 -52.483  1.00 27.37           C  
ATOM    796  O   GLY A 186     -25.360  12.142 -53.715  1.00 24.48           O  
ATOM    797  N   TYR A 187     -26.150  12.976 -51.782  1.00 25.46           N  
ATOM    798  CA  TYR A 187     -26.931  13.997 -52.446  1.00 25.46           C  
ATOM    799  C   TYR A 187     -26.043  14.866 -53.338  1.00 27.67           C  
ATOM    800  O   TYR A 187     -26.341  15.071 -54.520  1.00 26.63           O  
ATOM    801  CB  TYR A 187     -27.666  14.910 -51.456  1.00 24.05           C  
ATOM    802  CG  TYR A 187     -28.403  15.981 -52.220  1.00 28.96           C  
ATOM    803  CD1 TYR A 187     -29.607  15.686 -52.858  1.00 27.59           C  
ATOM    804  CD2 TYR A 187     -27.871  17.255 -52.369  1.00 26.11           C  
ATOM    805  CE1 TYR A 187     -30.272  16.629 -53.596  1.00 25.57           C  
ATOM    806  CE2 TYR A 187     -28.538  18.221 -53.109  1.00 30.53           C  
ATOM    807  CZ  TYR A 187     -29.739  17.899 -53.717  1.00 34.89           C  
ATOM    808  OH  TYR A 187     -30.414  18.837 -54.462  1.00 36.65           O  
ATOM    809  N   VAL A 188     -24.970  15.389 -52.757  1.00 22.79           N  
ATOM    810  CA  VAL A 188     -24.089  16.306 -53.479  1.00 27.64           C  
ATOM    811  C   VAL A 188     -23.452  15.599 -54.669  1.00 28.77           C  
ATOM    812  O   VAL A 188     -23.406  16.147 -55.774  1.00 26.71           O  
ATOM    813  CB  VAL A 188     -23.003  16.898 -52.557  1.00 29.04           C  
ATOM    814  CG1 VAL A 188     -21.953  17.646 -53.369  1.00 25.23           C  
ATOM    815  CG2 VAL A 188     -23.645  17.807 -51.521  1.00 23.73           C  
ATOM    816  N   GLN A 189     -22.994  14.370 -54.439  1.00 25.28           N  
ATOM    817  CA  GLN A 189     -22.429  13.556 -55.505  1.00 25.66           C  
ATOM    818  C   GLN A 189     -23.384  13.360 -56.676  1.00 30.47           C  
ATOM    819  O   GLN A 189     -23.002  13.609 -57.821  1.00 30.79           O  
ATOM    820  CB  GLN A 189     -21.981  12.186 -54.986  1.00 28.32           C  
ATOM    821  CG  GLN A 189     -21.390  11.288 -56.070  1.00 27.73           C  
ATOM    822  CD  GLN A 189     -20.096  11.855 -56.655  1.00 35.28           C  
ATOM    823  OE1 GLN A 189     -19.391  12.619 -55.997  1.00 32.96           O  
ATOM    824  NE2 GLN A 189     -19.789  11.487 -57.899  1.00 33.10           N  
ATOM    825  N   GLN A 190     -24.611  12.899 -56.416  1.00 30.06           N  
ATOM    826  CA  GLN A 190     -25.532  12.660 -57.534  1.00 30.12           C  
ATOM    827  C   GLN A 190     -25.861  13.956 -58.241  1.00 31.02           C  
ATOM    828  O   GLN A 190     -26.077  13.965 -59.445  1.00 32.61           O  
ATOM    829  CB  GLN A 190     -26.809  11.900 -57.134  1.00 29.53           C  
ATOM    830  CG  GLN A 190     -27.774  12.613 -56.192  1.00 27.69           C  
ATOM    831  CD  GLN A 190     -28.681  13.633 -56.879  1.00 32.43           C  
ATOM    832  OE1 GLN A 190     -29.064  13.474 -58.041  1.00 30.57           O  
ATOM    833  NE2 GLN A 190     -29.016  14.699 -56.153  1.00 29.32           N  
ATOM    834  N   LYS A 191     -25.860  15.056 -57.492  1.00 30.77           N  
ATOM    835  CA  LYS A 191     -26.233  16.349 -58.042  1.00 32.02           C  
ATOM    836  C   LYS A 191     -25.246  16.820 -59.100  1.00 36.10           C  
ATOM    837  O   LYS A 191     -25.639  17.341 -60.145  1.00 34.59           O  
ATOM    838  CB  LYS A 191     -26.335  17.404 -56.942  1.00 32.96           C  
ATOM    839  CG  LYS A 191     -26.856  18.749 -57.453  1.00 32.45           C  
ATOM    840  CD  LYS A 191     -28.184  18.547 -58.194  1.00 36.84           C  
ATOM    841  CE  LYS A 191     -28.970  19.856 -58.352  1.00 46.91           C  
ATOM    842  NZ  LYS A 191     -28.258  20.881 -59.182  1.00 46.13           N  
ATOM    843  N   PHE A 192     -23.962  16.630 -58.821  1.00 36.04           N  
ATOM    844  CA  PHE A 192     -22.912  17.098 -59.713  1.00 35.82           C  
ATOM    845  C   PHE A 192     -22.557  16.085 -60.799  1.00 35.65           C  
ATOM    846  O   PHE A 192     -22.177  16.475 -61.900  1.00 34.68           O  
ATOM    847  CB  PHE A 192     -21.659  17.445 -58.902  1.00 38.98           C  
ATOM    848  CG  PHE A 192     -21.845  18.608 -57.966  1.00 42.93           C  
ATOM    849  CD1 PHE A 192     -22.813  19.577 -58.223  1.00 44.24           C  
ATOM    850  CD2 PHE A 192     -21.048  18.741 -56.836  1.00 42.28           C  
ATOM    851  CE1 PHE A 192     -22.988  20.659 -57.367  1.00 45.47           C  
ATOM    852  CE2 PHE A 192     -21.212  19.821 -55.974  1.00 49.71           C  
ATOM    853  CZ  PHE A 192     -22.190  20.783 -56.240  1.00 51.13           C  
ATOM    854  N   SER A 193     -22.688  14.794 -60.493  1.00 31.25           N  
ATOM    855  CA  SER A 193     -22.116  13.742 -61.345  1.00 32.71           C  
ATOM    856  C   SER A 193     -23.020  12.546 -61.627  1.00 34.34           C  
ATOM    857  O   SER A 193     -22.570  11.562 -62.210  1.00 36.40           O  
ATOM    858  CB  SER A 193     -20.822  13.218 -60.720  1.00 31.19           C  
ATOM    859  OG  SER A 193     -19.969  14.299 -60.380  1.00 43.29           O  
ATOM    860  N   GLY A 194     -24.276  12.604 -61.194  1.00 29.69           N  
ATOM    861  CA  GLY A 194     -25.188  11.493 -61.419  1.00 28.48           C  
ATOM    862  C   GLY A 194     -25.136  10.433 -60.330  1.00 30.05           C  
ATOM    863  O   GLY A 194     -24.320  10.509 -59.427  1.00 32.76           O  
ATOM    864  N   PRO A 195     -26.006   9.423 -60.421  1.00 32.07           N  
ATOM    865  CA  PRO A 195     -26.208   8.478 -59.315  1.00 29.83           C  
ATOM    866  C   PRO A 195     -25.265   7.268 -59.266  1.00 32.80           C  
ATOM    867  O   PRO A 195     -25.416   6.436 -58.360  1.00 28.09           O  
ATOM    868  CB  PRO A 195     -27.642   7.991 -59.554  1.00 32.67           C  
ATOM    869  CG  PRO A 195     -27.780   8.029 -61.054  1.00 32.70           C  
ATOM    870  CD  PRO A 195     -26.982   9.226 -61.511  1.00 31.46           C  
ATOM    871  N   TRP A 196     -24.330   7.141 -60.203  1.00 29.20           N  
ATOM    872  CA  TRP A 196     -23.462   5.955 -60.201  1.00 33.75           C  
ATOM    873  C   TRP A 196     -22.156   6.212 -59.459  1.00 30.87           C  
ATOM    874  O   TRP A 196     -21.189   6.722 -60.027  1.00 30.41           O  
ATOM    875  CB  TRP A 196     -23.199   5.441 -61.624  1.00 32.61           C  
ATOM    876  CG  TRP A 196     -24.460   5.226 -62.380  1.00 34.21           C  
ATOM    877  CD1 TRP A 196     -24.997   6.045 -63.339  1.00 36.42           C  
ATOM    878  CD2 TRP A 196     -25.377   4.147 -62.214  1.00 31.62           C  
ATOM    879  NE1 TRP A 196     -26.188   5.526 -63.792  1.00 35.23           N  
ATOM    880  CE2 TRP A 196     -26.445   4.360 -63.121  1.00 32.36           C  
ATOM    881  CE3 TRP A 196     -25.397   3.010 -61.402  1.00 32.53           C  
ATOM    882  CZ2 TRP A 196     -27.525   3.480 -63.230  1.00 32.01           C  
ATOM    883  CZ3 TRP A 196     -26.475   2.134 -61.509  1.00 38.45           C  
ATOM    884  CH2 TRP A 196     -27.525   2.377 -62.419  1.00 34.98           C  
ATOM    885  N   PHE A 197     -22.150   5.858 -58.180  1.00 28.42           N  
ATOM    886  CA  PHE A 197     -21.015   6.109 -57.300  1.00 31.98           C  
ATOM    887  C   PHE A 197     -21.253   5.262 -56.071  1.00 30.10           C  
ATOM    888  O   PHE A 197     -22.323   4.681 -55.924  1.00 27.94           O  
ATOM    889  CB  PHE A 197     -20.976   7.580 -56.878  1.00 28.91           C  
ATOM    890  CG  PHE A 197     -22.191   8.013 -56.068  1.00 32.19           C  
ATOM    891  CD1 PHE A 197     -23.329   8.485 -56.704  1.00 28.16           C  
ATOM    892  CD2 PHE A 197     -22.188   7.946 -54.677  1.00 27.77           C  
ATOM    893  CE1 PHE A 197     -24.449   8.882 -55.970  1.00 29.47           C  
ATOM    894  CE2 PHE A 197     -23.305   8.337 -53.939  1.00 27.73           C  
ATOM    895  CZ  PHE A 197     -24.435   8.809 -54.588  1.00 24.18           C  
ATOM    896  N   GLY A 198     -20.276   5.224 -55.172  1.00 25.04           N  
ATOM    897  CA  GLY A 198     -20.445   4.520 -53.916  1.00 26.91           C  
ATOM    898  C   GLY A 198     -19.245   4.650 -53.008  1.00 29.41           C  
ATOM    899  O   GLY A 198     -18.215   5.222 -53.383  1.00 25.63           O  
ATOM    900  N   GLY A 199     -19.370   4.110 -51.805  1.00 25.54           N  
ATOM    901  CA  GLY A 199     -18.238   4.056 -50.903  1.00 25.49           C  
ATOM    902  C   GLY A 199     -18.439   4.851 -49.638  1.00 27.69           C  
ATOM    903  O   GLY A 199     -19.293   5.744 -49.578  1.00 24.50           O  
ATOM    904  N   LEU A 200     -17.650   4.513 -48.625  1.00 25.06           N  
ATOM    905  CA  LEU A 200     -17.721   5.177 -47.333  1.00 27.68           C  
ATOM    906  C   LEU A 200     -16.973   6.510 -47.265  1.00 21.53           C  
ATOM    907  O   LEU A 200     -16.802   7.033 -46.177  1.00 25.73           O  
ATOM    908  CB  LEU A 200     -17.163   4.257 -46.241  1.00 22.30           C  
ATOM    909  CG  LEU A 200     -18.110   3.259 -45.577  1.00 32.47           C  
ATOM    910  CD1 LEU A 200     -17.353   2.405 -44.573  1.00 26.69           C  
ATOM    911  CD2 LEU A 200     -19.277   3.990 -44.905  1.00 25.49           C  
ATOM    912  N   SER A 201     -16.512   7.048 -48.391  1.00 19.24           N  
ATOM    913  CA  SER A 201     -15.678   8.262 -48.337  1.00 27.84           C  
ATOM    914  C   SER A 201     -16.358   9.479 -47.707  1.00 26.01           C  
ATOM    915  O   SER A 201     -15.714  10.239 -46.991  1.00 24.34           O  
ATOM    916  CB  SER A 201     -15.093   8.639 -49.701  1.00 25.31           C  
ATOM    917  OG  SER A 201     -14.049   7.746 -50.050  1.00 30.61           O  
ATOM    918  N   GLY A 202     -17.649   9.665 -47.974  1.00 23.43           N  
ATOM    919  CA  GLY A 202     -18.363  10.790 -47.405  1.00 20.40           C  
ATOM    920  C   GLY A 202     -18.352  10.644 -45.901  1.00 23.14           C  
ATOM    921  O   GLY A 202     -18.129  11.615 -45.162  1.00 20.51           O  
ATOM    922  N   VAL A 203     -18.572   9.408 -45.459  1.00 20.85           N  
ATOM    923  CA  VAL A 203     -18.654   9.080 -44.038  1.00 22.53           C  
ATOM    924  C   VAL A 203     -17.309   9.237 -43.318  1.00 27.14           C  
ATOM    925  O   VAL A 203     -17.252   9.816 -42.230  1.00 27.24           O  
ATOM    926  CB  VAL A 203     -19.213   7.652 -43.835  1.00 21.31           C  
ATOM    927  CG1 VAL A 203     -19.090   7.208 -42.363  1.00 16.20           C  
ATOM    928  CG2 VAL A 203     -20.656   7.589 -44.318  1.00 22.59           C  
ATOM    929  N   VAL A 204     -16.233   8.734 -43.924  1.00 24.53           N  
ATOM    930  C   VAL A 204     -14.415  10.304 -43.296  1.00 20.61           C  
ATOM    931  O   VAL A 204     -13.756  10.717 -42.360  1.00 24.01           O  
ATOM    932  CA AVAL A 204     -14.889   8.846 -43.358  0.49 23.75           C  
ATOM    933  CB AVAL A 204     -13.891   7.960 -44.146  0.49 23.41           C  
ATOM    934  CG1AVAL A 204     -12.464   8.233 -43.728  0.49 23.74           C  
ATOM    935  CG2AVAL A 204     -14.233   6.488 -43.947  0.49 22.86           C  
ATOM    936  CA BVAL A 204     -14.917   8.861 -43.299  0.51 23.81           C  
ATOM    937  CB BVAL A 204     -13.855   7.885 -43.876  0.51 23.36           C  
ATOM    938  CG1BVAL A 204     -14.227   6.442 -43.546  0.51 22.63           C  
ATOM    939  CG2BVAL A 204     -13.685   8.078 -45.366  0.51 23.89           C  
ATOM    940  N   TYR A 205     -14.753  11.079 -44.319  1.00 23.73           N  
ATOM    941  CA  TYR A 205     -14.472  12.522 -44.291  1.00 27.94           C  
ATOM    942  C   TYR A 205     -15.150  13.194 -43.085  1.00 29.19           C  
ATOM    943  O   TYR A 205     -14.508  13.958 -42.366  1.00 26.37           O  
ATOM    944  CB  TYR A 205     -14.894  13.204 -45.600  1.00 24.33           C  
ATOM    945  CG  TYR A 205     -13.762  13.337 -46.614  1.00 28.75           C  
ATOM    946  CD1 TYR A 205     -13.410  12.276 -47.451  1.00 25.80           C  
ATOM    947  CD2 TYR A 205     -13.045  14.526 -46.726  1.00 29.79           C  
ATOM    948  CE1 TYR A 205     -12.374  12.405 -48.372  1.00 30.21           C  
ATOM    949  CE2 TYR A 205     -12.013  14.663 -47.632  1.00 27.68           C  
ATOM    950  CZ  TYR A 205     -11.678  13.604 -48.452  1.00 29.56           C  
ATOM    951  OH  TYR A 205     -10.657  13.765 -49.353  1.00 28.00           O  
ATOM    952  N   ALA A 206     -16.432  12.884 -42.860  1.00 23.99           N  
ATOM    953  CA  ALA A 206     -17.162  13.363 -41.680  1.00 26.65           C  
ATOM    954  C   ALA A 206     -16.478  12.995 -40.378  1.00 25.47           C  
ATOM    955  O   ALA A 206     -16.227  13.862 -39.540  1.00 26.35           O  
ATOM    956  CB  ALA A 206     -18.602  12.818 -41.665  1.00 22.80           C  
ATOM    957  N   LEU A 207     -16.203  11.702 -40.206  1.00 24.70           N  
ATOM    958  CA  LEU A 207     -15.521  11.204 -39.016  1.00 26.40           C  
ATOM    959  C   LEU A 207     -14.175  11.911 -38.823  1.00 29.11           C  
ATOM    960  O   LEU A 207     -13.818  12.325 -37.714  1.00 26.40           O  
ATOM    961  CB  LEU A 207     -15.318   9.689 -39.102  1.00 26.02           C  
ATOM    962  CG  LEU A 207     -16.583   8.837 -38.917  1.00 28.59           C  
ATOM    963  CD1 LEU A 207     -16.310   7.365 -39.202  1.00 24.27           C  
ATOM    964  CD2 LEU A 207     -17.131   9.004 -37.508  1.00 28.03           C  
ATOM    965  N   MET A 208     -13.439  12.068 -39.909  1.00 22.90           N  
ATOM    966  C   MET A 208     -12.317  14.163 -39.359  1.00 31.26           C  
ATOM    967  O   MET A 208     -11.656  14.584 -38.421  1.00 28.88           O  
ATOM    968  CA AMET A 208     -12.146  12.733 -39.856  0.50 28.41           C  
ATOM    969  CB AMET A 208     -11.508  12.733 -41.240  0.50 29.51           C  
ATOM    970  CG AMET A 208     -10.134  13.352 -41.299  0.50 32.47           C  
ATOM    971  SD AMET A 208      -9.669  13.586 -43.019  0.50 38.99           S  
ATOM    972  CE AMET A 208     -10.989  14.667 -43.559  0.50 34.30           C  
ATOM    973  CA BMET A 208     -12.143  12.722 -39.828  0.50 28.42           C  
ATOM    974  CB BMET A 208     -11.407  12.656 -41.166  0.50 29.54           C  
ATOM    975  CG BMET A 208      -9.946  13.068 -41.083  0.50 32.25           C  
ATOM    976  SD BMET A 208      -9.757  14.851 -41.206  0.50 39.54           S  
ATOM    977  CE BMET A 208     -10.540  15.150 -42.784  0.50 33.09           C  
ATOM    978  N   GLY A 209     -13.223  14.902 -40.003  1.00 29.14           N  
ATOM    979  CA  GLY A 209     -13.529  16.263 -39.603  1.00 26.91           C  
ATOM    980  C   GLY A 209     -14.030  16.334 -38.166  1.00 33.16           C  
ATOM    981  O   GLY A 209     -13.633  17.225 -37.404  1.00 28.68           O  
ATOM    982  N   TYR A 210     -14.880  15.375 -37.787  1.00 28.54           N  
ATOM    983  CA  TYR A 210     -15.438  15.339 -36.442  1.00 29.46           C  
ATOM    984  C   TYR A 210     -14.379  15.176 -35.350  1.00 33.74           C  
ATOM    985  O   TYR A 210     -14.318  15.983 -34.419  1.00 32.15           O  
ATOM    986  CB  TYR A 210     -16.497  14.234 -36.287  1.00 27.93           C  
ATOM    987  CG  TYR A 210     -17.126  14.264 -34.909  1.00 28.71           C  
ATOM    988  CD1 TYR A 210     -16.566  13.551 -33.853  1.00 30.41           C  
ATOM    989  CD2 TYR A 210     -18.253  15.040 -34.649  1.00 27.14           C  
ATOM    990  CE1 TYR A 210     -17.101  13.606 -32.590  1.00 28.59           C  
ATOM    991  CE2 TYR A 210     -18.812  15.082 -33.382  1.00 25.40           C  
ATOM    992  CZ  TYR A 210     -18.218  14.374 -32.350  1.00 28.77           C  
ATOM    993  OH  TYR A 210     -18.747  14.403 -31.080  1.00 31.39           O  
ATOM    994  N   VAL A 211     -13.580  14.113 -35.451  1.00 31.74           N  
ATOM    995  CA  VAL A 211     -12.545  13.813 -34.460  1.00 30.86           C  
ATOM    996  C   VAL A 211     -11.494  14.921 -34.380  1.00 29.54           C  
ATOM    997  O   VAL A 211     -11.026  15.269 -33.297  1.00 32.92           O  
ATOM    998  CB  VAL A 211     -11.869  12.437 -34.729  1.00 30.46           C  
ATOM    999  CG1 VAL A 211     -10.645  12.226 -33.833  1.00 24.65           C  
ATOM   1000  CG2 VAL A 211     -12.862  11.301 -34.521  1.00 26.95           C  
ATOM   1001  N   TRP A 212     -11.125  15.484 -35.520  1.00 28.93           N  
ATOM   1002  CA  TRP A 212     -10.134  16.550 -35.519  1.00 27.38           C  
ATOM   1003  C   TRP A 212     -10.630  17.797 -34.765  1.00 37.05           C  
ATOM   1004  O   TRP A 212      -9.995  18.262 -33.816  1.00 34.77           O  
ATOM   1005  CB  TRP A 212      -9.753  16.944 -36.940  1.00 29.77           C  
ATOM   1006  CG  TRP A 212      -8.857  18.142 -36.949  1.00 33.22           C  
ATOM   1007  CD1 TRP A 212      -7.539  18.174 -36.608  1.00 35.32           C  
ATOM   1008  CD2 TRP A 212      -9.217  19.486 -37.284  1.00 38.19           C  
ATOM   1009  NE1 TRP A 212      -7.053  19.448 -36.717  1.00 36.05           N  
ATOM   1010  CE2 TRP A 212      -8.057  20.275 -37.136  1.00 33.62           C  
ATOM   1011  CE3 TRP A 212     -10.402  20.099 -37.708  1.00 34.84           C  
ATOM   1012  CZ2 TRP A 212      -8.045  21.646 -37.392  1.00 34.46           C  
ATOM   1013  CZ3 TRP A 212     -10.387  21.468 -37.965  1.00 40.48           C  
ATOM   1014  CH2 TRP A 212      -9.218  22.224 -37.802  1.00 37.95           C  
ATOM   1015  N   LEU A 213     -11.770  18.327 -35.195  1.00 35.82           N  
ATOM   1016  CA  LEU A 213     -12.295  19.574 -34.642  1.00 36.63           C  
ATOM   1017  C   LEU A 213     -12.653  19.424 -33.171  1.00 38.22           C  
ATOM   1018  O   LEU A 213     -12.413  20.326 -32.366  1.00 42.28           O  
ATOM   1019  CB  LEU A 213     -13.517  20.049 -35.426  1.00 28.44           C  
ATOM   1020  CG  LEU A 213     -14.054  21.415 -34.985  1.00 34.68           C  
ATOM   1021  CD1 LEU A 213     -12.959  22.473 -35.070  1.00 34.22           C  
ATOM   1022  CD2 LEU A 213     -15.264  21.819 -35.815  1.00 28.59           C  
ATOM   1023  N   ARG A 214     -13.222  18.276 -32.830  1.00 33.89           N  
ATOM   1024  CA  ARG A 214     -13.545  17.967 -31.448  1.00 38.12           C  
ATOM   1025  C   ARG A 214     -12.296  18.098 -30.561  1.00 40.52           C  
ATOM   1026  O   ARG A 214     -12.336  18.726 -29.509  1.00 39.40           O  
ATOM   1027  CB  ARG A 214     -14.136  16.566 -31.366  1.00 34.01           C  
ATOM   1028  CG  ARG A 214     -14.835  16.254 -30.081  1.00 37.75           C  
ATOM   1029  CD  ARG A 214     -16.091  17.085 -29.929  1.00 40.10           C  
ATOM   1030  NE  ARG A 214     -16.437  17.202 -28.522  1.00 40.91           N  
ATOM   1031  CZ  ARG A 214     -17.172  16.323 -27.856  1.00 45.51           C  
ATOM   1032  NH1 ARG A 214     -17.673  15.261 -28.479  1.00 37.75           N  
ATOM   1033  NH2 ARG A 214     -17.421  16.519 -26.567  1.00 50.44           N  
ATOM   1034  N   GLY A 215     -11.179  17.534 -31.008  1.00 38.37           N  
ATOM   1035  CA  GLY A 215      -9.942  17.617 -30.254  1.00 39.87           C  
ATOM   1036  C   GLY A 215      -9.358  19.022 -30.195  1.00 41.07           C  
ATOM   1037  O   GLY A 215      -8.803  19.426 -29.181  1.00 44.66           O  
ATOM   1038  N   GLU A 216      -9.469  19.758 -31.294  1.00 41.40           N  
ATOM   1039  CA  GLU A 216      -9.033  21.148 -31.350  1.00 42.95           C  
ATOM   1040  C   GLU A 216      -9.761  22.009 -30.328  1.00 49.15           C  
ATOM   1041  O   GLU A 216      -9.147  22.813 -29.636  1.00 51.41           O  
ATOM   1042  CB  GLU A 216      -9.285  21.732 -32.741  1.00 39.35           C  
ATOM   1043  CG  GLU A 216      -8.334  21.232 -33.798  1.00 48.99           C  
ATOM   1044  CD  GLU A 216      -6.900  21.595 -33.484  1.00 52.01           C  
ATOM   1045  OE1 GLU A 216      -6.551  22.786 -33.634  1.00 56.27           O  
ATOM   1046  OE2 GLU A 216      -6.131  20.698 -33.075  1.00 49.16           O  
ATOM   1047  N   ARG A 217     -11.074  21.825 -30.235  1.00 48.64           N  
ATOM   1048  CA  ARG A 217     -11.918  22.732 -29.471  1.00 49.29           C  
ATOM   1049  C   ARG A 217     -12.215  22.251 -28.061  1.00 55.16           C  
ATOM   1050  O   ARG A 217     -12.636  23.034 -27.211  1.00 54.50           O  
ATOM   1051  CB  ARG A 217     -13.232  22.959 -30.210  1.00 49.12           C  
ATOM   1052  CG  ARG A 217     -13.091  23.829 -31.443  1.00 52.60           C  
ATOM   1053  CD  ARG A 217     -14.423  23.952 -32.148  1.00 53.32           C  
ATOM   1054  NE  ARG A 217     -15.490  24.350 -31.234  1.00 50.39           N  
ATOM   1055  CZ  ARG A 217     -15.994  25.578 -31.167  1.00 55.53           C  
ATOM   1056  NH1 ARG A 217     -15.531  26.530 -31.968  1.00 54.77           N  
ATOM   1057  NH2 ARG A 217     -16.967  25.852 -30.305  1.00 62.10           N  
ATOM   1058  N   ASP A 218     -11.994  20.967 -27.809  1.00 55.09           N  
ATOM   1059  CA  ASP A 218     -12.390  20.381 -26.535  1.00 53.89           C  
ATOM   1060  C   ASP A 218     -11.483  19.217 -26.160  1.00 61.33           C  
ATOM   1061  O   ASP A 218     -11.928  18.072 -26.157  1.00 65.83           O  
ATOM   1062  CB  ASP A 218     -13.850  19.919 -26.632  1.00 60.48           C  
ATOM   1063  CG  ASP A 218     -14.397  19.402 -25.314  1.00 68.70           C  
ATOM   1064  OD1 ASP A 218     -13.736  19.600 -24.270  1.00 73.29           O  
ATOM   1065  OD2 ASP A 218     -15.495  18.800 -25.330  1.00 60.79           O  
ATOM   1066  N   PRO A 219     -10.204  19.505 -25.848  1.00 57.86           N  
ATOM   1067  CA  PRO A 219      -9.240  18.459 -25.480  1.00 62.87           C  
ATOM   1068  C   PRO A 219      -9.782  17.486 -24.432  1.00 67.72           C  
ATOM   1069  O   PRO A 219      -9.740  16.270 -24.639  1.00 71.46           O  
ATOM   1070  CB  PRO A 219      -8.071  19.257 -24.895  1.00 59.94           C  
ATOM   1071  CG  PRO A 219      -8.139  20.569 -25.585  1.00 58.02           C  
ATOM   1072  CD  PRO A 219      -9.606  20.853 -25.776  1.00 57.34           C  
ATOM   1073  N   GLN A 220     -10.324  18.022 -23.342  1.00 68.57           N  
ATOM   1074  CA  GLN A 220     -10.812  17.213 -22.225  1.00 68.90           C  
ATOM   1075  C   GLN A 220     -11.866  16.162 -22.608  1.00 72.75           C  
ATOM   1076  O   GLN A 220     -12.283  15.363 -21.767  1.00 73.57           O  
ATOM   1077  CB  GLN A 220     -11.356  18.121 -21.114  1.00 71.16           C  
ATOM   1078  N   SER A 221     -12.287  16.165 -23.872  1.00 70.75           N  
ATOM   1079  CA  SER A 221     -13.269  15.204 -24.380  1.00 66.85           C  
ATOM   1080  C   SER A 221     -12.689  13.798 -24.528  1.00 63.79           C  
ATOM   1081  O   SER A 221     -13.427  12.805 -24.480  1.00 58.29           O  
ATOM   1082  CB  SER A 221     -13.813  15.667 -25.737  1.00 66.58           C  
ATOM   1083  OG  SER A 221     -12.762  15.817 -26.691  1.00 59.20           O  
ATOM   1084  N   GLY A 222     -11.371  13.727 -24.733  1.00 58.19           N  
ATOM   1085  CA  GLY A 222     -10.685  12.462 -24.933  1.00 50.37           C  
ATOM   1086  C   GLY A 222     -10.655  12.036 -26.389  1.00 53.94           C  
ATOM   1087  O   GLY A 222     -10.021  11.048 -26.754  1.00 55.02           O  
ATOM   1088  N   ILE A 223     -11.360  12.789 -27.223  1.00 56.30           N  
ATOM   1089  CA  ILE A 223     -11.414  12.530 -28.653  1.00 48.89           C  
ATOM   1090  C   ILE A 223     -10.553  13.570 -29.363  1.00 42.31           C  
ATOM   1091  O   ILE A 223     -10.722  14.769 -29.154  1.00 47.93           O  
ATOM   1092  CB  ILE A 223     -12.877  12.567 -29.162  1.00 44.79           C  
ATOM   1093  CG1 ILE A 223     -13.543  11.206 -28.946  1.00 48.90           C  
ATOM   1094  CG2 ILE A 223     -12.946  12.929 -30.634  1.00 40.11           C  
ATOM   1095  CD1 ILE A 223     -13.097  10.143 -29.935  1.00 44.45           C  
ATOM   1096  N   TYR A 224      -9.620  13.104 -30.188  1.00 39.43           N  
ATOM   1097  CA  TYR A 224      -8.715  13.997 -30.901  1.00 40.58           C  
ATOM   1098  C   TYR A 224      -8.017  13.217 -32.023  1.00 34.96           C  
ATOM   1099  O   TYR A 224      -7.965  11.997 -32.001  1.00 28.53           O  
ATOM   1100  CB  TYR A 224      -7.679  14.587 -29.930  1.00 38.34           C  
ATOM   1101  CG  TYR A 224      -6.613  13.589 -29.528  1.00 42.05           C  
ATOM   1102  CD1 TYR A 224      -6.856  12.645 -28.541  1.00 45.86           C  
ATOM   1103  CD2 TYR A 224      -5.365  13.581 -30.154  1.00 44.46           C  
ATOM   1104  CE1 TYR A 224      -5.885  11.715 -28.178  1.00 51.79           C  
ATOM   1105  CE2 TYR A 224      -4.388  12.661 -29.800  1.00 44.75           C  
ATOM   1106  CZ  TYR A 224      -4.655  11.729 -28.810  1.00 52.73           C  
ATOM   1107  OH  TYR A 224      -3.694  10.809 -28.452  1.00 54.32           O  
ATOM   1108  N   LEU A 225      -7.494  13.928 -33.008  1.00 30.86           N  
ATOM   1109  CA  LEU A 225      -6.785  13.298 -34.106  1.00 35.78           C  
ATOM   1110  C   LEU A 225      -5.287  13.608 -33.977  1.00 35.42           C  
ATOM   1111  O   LEU A 225      -4.876  14.751 -34.172  1.00 30.72           O  
ATOM   1112  CB  LEU A 225      -7.332  13.817 -35.443  1.00 28.49           C  
ATOM   1113  CG  LEU A 225      -6.787  13.166 -36.718  1.00 29.08           C  
ATOM   1114  CD1 LEU A 225      -7.118  11.668 -36.748  1.00 32.22           C  
ATOM   1115  CD2 LEU A 225      -7.354  13.866 -37.936  1.00 28.79           C  
ATOM   1116  N   GLN A 226      -4.492  12.594 -33.631  1.00 37.30           N  
ATOM   1117  CA  GLN A 226      -3.040  12.733 -33.487  1.00 37.10           C  
ATOM   1118  C   GLN A 226      -2.399  13.475 -34.643  1.00 33.34           C  
ATOM   1119  O   GLN A 226      -2.872  13.404 -35.783  1.00 34.78           O  
ATOM   1120  CB  GLN A 226      -2.366  11.368 -33.446  1.00 37.74           C  
ATOM   1121  CG  GLN A 226      -2.610  10.545 -32.225  1.00 54.02           C  
ATOM   1122  CD  GLN A 226      -2.057   9.147 -32.400  1.00 60.29           C  
ATOM   1123  OE1 GLN A 226      -1.012   8.956 -33.033  1.00 55.37           O  
ATOM   1124  NE2 GLN A 226      -2.763   8.157 -31.863  1.00 63.18           N  
ATOM   1125  N   ARG A 227      -1.291  14.144 -34.347  1.00 34.04           N  
ATOM   1126  CA  ARG A 227      -0.539  14.875 -35.355  1.00 34.00           C  
ATOM   1127  C   ARG A 227      -0.193  14.014 -36.578  1.00 31.94           C  
ATOM   1128  O   ARG A 227      -0.447  14.414 -37.716  1.00 31.92           O  
ATOM   1129  CB  ARG A 227       0.713  15.481 -34.730  1.00 34.97           C  
ATOM   1130  CG  ARG A 227       0.450  16.754 -33.942  1.00 36.31           C  
ATOM   1131  CD  ARG A 227       1.700  17.208 -33.204  1.00 33.66           C  
ATOM   1132  NE  ARG A 227       1.580  18.588 -32.755  1.00 42.38           N  
ATOM   1133  CZ  ARG A 227       2.550  19.276 -32.162  1.00 43.25           C  
ATOM   1134  NH1 ARG A 227       3.727  18.713 -31.933  1.00 40.16           N  
ATOM   1135  NH2 ARG A 227       2.338  20.530 -31.790  1.00 45.55           N  
ATOM   1136  N   GLY A 228       0.345  12.822 -36.347  1.00 25.63           N  
ATOM   1137  CA  GLY A 228       0.711  11.952 -37.451  1.00 26.14           C  
ATOM   1138  C   GLY A 228      -0.474  11.542 -38.314  1.00 35.52           C  
ATOM   1139  O   GLY A 228      -0.338  11.378 -39.528  1.00 31.79           O  
ATOM   1140  N   LEU A 229      -1.646  11.387 -37.701  1.00 34.77           N  
ATOM   1141  CA  LEU A 229      -2.839  11.029 -38.468  1.00 32.64           C  
ATOM   1142  C   LEU A 229      -3.427  12.216 -39.230  1.00 29.92           C  
ATOM   1143  O   LEU A 229      -3.938  12.050 -40.337  1.00 29.67           O  
ATOM   1144  CB  LEU A 229      -3.881  10.331 -37.589  1.00 35.24           C  
ATOM   1145  CG  LEU A 229      -3.437   8.909 -37.228  1.00 35.97           C  
ATOM   1146  CD1 LEU A 229      -4.486   8.217 -36.405  1.00 36.52           C  
ATOM   1147  CD2 LEU A 229      -3.099   8.091 -38.476  1.00 33.87           C  
ATOM   1148  N   ILE A 230      -3.324  13.413 -38.657  1.00 29.15           N  
ATOM   1149  CA  ILE A 230      -3.686  14.621 -39.390  1.00 27.58           C  
ATOM   1150  C   ILE A 230      -2.892  14.691 -40.696  1.00 30.16           C  
ATOM   1151  O   ILE A 230      -3.448  14.973 -41.755  1.00 31.30           O  
ATOM   1152  CB  ILE A 230      -3.411  15.890 -38.570  1.00 33.45           C  
ATOM   1153  CG1 ILE A 230      -4.313  15.943 -37.330  1.00 37.20           C  
ATOM   1154  CG2 ILE A 230      -3.584  17.135 -39.432  1.00 30.19           C  
ATOM   1155  CD1 ILE A 230      -3.995  17.126 -36.396  1.00 32.85           C  
ATOM   1156  N   ILE A 231      -1.592  14.408 -40.613  1.00 31.20           N  
ATOM   1157  CA  ILE A 231      -0.724  14.387 -41.788  1.00 29.50           C  
ATOM   1158  C   ILE A 231      -1.183  13.373 -42.847  1.00 30.97           C  
ATOM   1159  O   ILE A 231      -1.328  13.712 -44.024  1.00 27.97           O  
ATOM   1160  CB  ILE A 231       0.743  14.081 -41.403  1.00 30.46           C  
ATOM   1161  CG1 ILE A 231       1.292  15.153 -40.446  1.00 28.10           C  
ATOM   1162  CG2 ILE A 231       1.595  13.910 -42.656  1.00 30.84           C  
ATOM   1163  CD1 ILE A 231       1.274  16.594 -41.015  1.00 28.21           C  
ATOM   1164  N   PHE A 232      -1.417  12.130 -42.438  1.00 27.08           N  
ATOM   1165  CA  PHE A 232      -1.853  11.124 -43.404  1.00 29.26           C  
ATOM   1166  C   PHE A 232      -3.242  11.435 -43.981  1.00 31.68           C  
ATOM   1167  O   PHE A 232      -3.455  11.297 -45.181  1.00 28.97           O  
ATOM   1168  CB  PHE A 232      -1.746   9.707 -42.824  1.00 33.37           C  
ATOM   1169  CG  PHE A 232      -0.331   9.199 -42.768  1.00 42.97           C  
ATOM   1170  CD1 PHE A 232       0.244   8.593 -43.875  1.00 43.15           C  
ATOM   1171  CD2 PHE A 232       0.439   9.364 -41.626  1.00 41.86           C  
ATOM   1172  CE1 PHE A 232       1.561   8.143 -43.838  1.00 42.20           C  
ATOM   1173  CE2 PHE A 232       1.757   8.925 -41.587  1.00 43.45           C  
ATOM   1174  CZ  PHE A 232       2.314   8.317 -42.694  1.00 40.74           C  
ATOM   1175  N   ALA A 233      -4.163  11.895 -43.138  1.00 23.63           N  
ATOM   1176  CA  ALA A 233      -5.463  12.339 -43.619  1.00 30.30           C  
ATOM   1177  C   ALA A 233      -5.311  13.445 -44.680  1.00 32.63           C  
ATOM   1178  O   ALA A 233      -5.928  13.385 -45.742  1.00 32.73           O  
ATOM   1179  CB  ALA A 233      -6.334  12.816 -42.446  1.00 23.33           C  
ATOM   1180  N   LEU A 234      -4.473  14.441 -44.397  1.00 30.00           N  
ATOM   1181  CA  LEU A 234      -4.222  15.517 -45.355  1.00 30.34           C  
ATOM   1182  C   LEU A 234      -3.684  14.982 -46.685  1.00 29.29           C  
ATOM   1183  O   LEU A 234      -4.084  15.440 -47.752  1.00 33.88           O  
ATOM   1184  CB  LEU A 234      -3.266  16.572 -44.769  1.00 31.71           C  
ATOM   1185  CG  LEU A 234      -3.827  17.465 -43.659  1.00 34.16           C  
ATOM   1186  CD1 LEU A 234      -2.726  18.300 -43.023  1.00 29.72           C  
ATOM   1187  CD2 LEU A 234      -4.952  18.374 -44.182  1.00 34.41           C  
ATOM   1188  N   ILE A 235      -2.784  14.008 -46.630  1.00 31.09           N  
ATOM   1189  CA  ILE A 235      -2.196  13.484 -47.861  1.00 29.62           C  
ATOM   1190  C   ILE A 235      -3.265  12.818 -48.733  1.00 30.13           C  
ATOM   1191  O   ILE A 235      -3.267  12.969 -49.956  1.00 32.95           O  
ATOM   1192  CB  ILE A 235      -0.998  12.522 -47.589  1.00 32.60           C  
ATOM   1193  CG1 ILE A 235       0.174  13.290 -46.955  1.00 33.27           C  
ATOM   1194  CG2 ILE A 235      -0.540  11.828 -48.889  1.00 27.44           C  
ATOM   1195  CD1 ILE A 235       1.379  12.408 -46.616  1.00 27.07           C  
ATOM   1196  N   TRP A 236      -4.190  12.104 -48.103  1.00 32.39           N  
ATOM   1197  CA  TRP A 236      -5.287  11.490 -48.856  1.00 34.77           C  
ATOM   1198  C   TRP A 236      -6.308  12.508 -49.359  1.00 31.45           C  
ATOM   1199  O   TRP A 236      -6.835  12.363 -50.459  1.00 33.32           O  
ATOM   1200  CB  TRP A 236      -5.948  10.371 -48.063  1.00 29.62           C  
ATOM   1201  CG  TRP A 236      -5.089   9.166 -48.020  1.00 33.21           C  
ATOM   1202  CD1 TRP A 236      -4.450   8.652 -46.930  1.00 32.22           C  
ATOM   1203  CD2 TRP A 236      -4.735   8.327 -49.129  1.00 33.67           C  
ATOM   1204  NE1 TRP A 236      -3.730   7.535 -47.289  1.00 36.01           N  
ATOM   1205  CE2 TRP A 236      -3.886   7.315 -48.633  1.00 31.84           C  
ATOM   1206  CE3 TRP A 236      -5.056   8.332 -50.492  1.00 31.66           C  
ATOM   1207  CZ2 TRP A 236      -3.351   6.319 -49.451  1.00 35.02           C  
ATOM   1208  CZ3 TRP A 236      -4.527   7.342 -51.303  1.00 34.72           C  
ATOM   1209  CH2 TRP A 236      -3.686   6.346 -50.780  1.00 35.57           C  
ATOM   1210  N   ILE A 237      -6.565  13.546 -48.570  1.00 31.34           N  
ATOM   1211  CA  ILE A 237      -7.378  14.655 -49.057  1.00 32.83           C  
ATOM   1212  C   ILE A 237      -6.761  15.280 -50.315  1.00 36.47           C  
ATOM   1213  O   ILE A 237      -7.471  15.565 -51.283  1.00 36.62           O  
ATOM   1214  CB  ILE A 237      -7.549  15.735 -47.997  1.00 29.36           C  
ATOM   1215  CG1 ILE A 237      -8.415  15.215 -46.850  1.00 31.22           C  
ATOM   1216  CG2 ILE A 237      -8.182  16.972 -48.598  1.00 30.45           C  
ATOM   1217  CD1 ILE A 237      -8.625  16.249 -45.764  1.00 36.61           C  
ATOM   1218  N   VAL A 238      -5.440  15.475 -50.304  1.00 31.53           N  
ATOM   1219  CA  VAL A 238      -4.740  15.992 -51.472  1.00 31.71           C  
ATOM   1220  C   VAL A 238      -4.893  15.028 -52.645  1.00 30.68           C  
ATOM   1221  O   VAL A 238      -5.191  15.439 -53.766  1.00 31.61           O  
ATOM   1222  CB  VAL A 238      -3.236  16.234 -51.175  1.00 38.86           C  
ATOM   1223  CG1 VAL A 238      -2.471  16.566 -52.450  1.00 28.67           C  
ATOM   1224  CG2 VAL A 238      -3.066  17.336 -50.140  1.00 30.84           C  
ATOM   1225  N   ALA A 239      -4.709  13.742 -52.370  1.00 27.79           N  
ATOM   1226  CA  ALA A 239      -4.837  12.710 -53.391  1.00 35.51           C  
ATOM   1227  C   ALA A 239      -6.187  12.806 -54.108  1.00 41.98           C  
ATOM   1228  O   ALA A 239      -6.250  12.731 -55.333  1.00 42.09           O  
ATOM   1229  CB  ALA A 239      -4.658  11.323 -52.778  1.00 32.31           C  
ATOM   1230  N   GLY A 240      -7.254  12.985 -53.331  1.00 35.35           N  
ATOM   1231  CA  GLY A 240      -8.593  13.113 -53.873  1.00 40.73           C  
ATOM   1232  C   GLY A 240      -8.857  14.461 -54.520  1.00 42.44           C  
ATOM   1233  O   GLY A 240      -9.448  14.531 -55.590  1.00 45.51           O  
ATOM   1234  N   TRP A 241      -8.429  15.535 -53.870  1.00 38.08           N  
ATOM   1235  CA  TRP A 241      -8.602  16.870 -54.431  1.00 42.06           C  
ATOM   1236  C   TRP A 241      -7.990  17.026 -55.841  1.00 43.61           C  
ATOM   1237  O   TRP A 241      -8.652  17.518 -56.754  1.00 43.70           O  
ATOM   1238  CB  TRP A 241      -8.033  17.912 -53.476  1.00 37.40           C  
ATOM   1239  CG  TRP A 241      -8.393  19.295 -53.831  1.00 43.66           C  
ATOM   1240  CD1 TRP A 241      -7.629  20.187 -54.515  1.00 42.96           C  
ATOM   1241  CD2 TRP A 241      -9.619  19.968 -53.521  1.00 53.93           C  
ATOM   1242  NE1 TRP A 241      -8.300  21.376 -54.654  1.00 43.89           N  
ATOM   1243  CE2 TRP A 241      -9.526  21.269 -54.052  1.00 50.66           C  
ATOM   1244  CE3 TRP A 241     -10.791  19.592 -52.853  1.00 55.75           C  
ATOM   1245  CZ2 TRP A 241     -10.557  22.202 -53.935  1.00 53.11           C  
ATOM   1246  CZ3 TRP A 241     -11.818  20.521 -52.739  1.00 56.18           C  
ATOM   1247  CH2 TRP A 241     -11.692  21.811 -53.277  1.00 56.26           C  
ATOM   1248  N   PHE A 242      -6.746  16.585 -56.020  1.00 36.61           N  
ATOM   1249  CA  PHE A 242      -6.044  16.740 -57.303  1.00 39.05           C  
ATOM   1250  C   PHE A 242      -6.074  15.497 -58.174  1.00 41.91           C  
ATOM   1251  O   PHE A 242      -5.291  15.390 -59.117  1.00 43.47           O  
ATOM   1252  CB  PHE A 242      -4.586  17.163 -57.072  1.00 32.67           C  
ATOM   1253  CG  PHE A 242      -4.456  18.468 -56.360  1.00 35.87           C  
ATOM   1254  CD1 PHE A 242      -4.573  19.662 -57.057  1.00 31.08           C  
ATOM   1255  CD2 PHE A 242      -4.257  18.507 -54.985  1.00 33.21           C  
ATOM   1256  CE1 PHE A 242      -4.476  20.885 -56.401  1.00 33.69           C  
ATOM   1257  CE2 PHE A 242      -4.159  19.723 -54.320  1.00 35.03           C  
ATOM   1258  CZ  PHE A 242      -4.267  20.916 -55.030  1.00 32.77           C  
ATOM   1259  N   ASP A 243      -6.952  14.555 -57.840  1.00 40.53           N  
ATOM   1260  CA  ASP A 243      -7.098  13.322 -58.612  1.00 44.98           C  
ATOM   1261  C   ASP A 243      -5.795  12.573 -58.856  1.00 49.85           C  
ATOM   1262  O   ASP A 243      -5.536  12.120 -59.973  1.00 49.35           O  
ATOM   1263  CB  ASP A 243      -7.788  13.591 -59.950  1.00 46.15           C  
ATOM   1264  CG  ASP A 243      -9.281  13.735 -59.805  1.00 55.73           C  
ATOM   1265  OD1 ASP A 243      -9.973  12.692 -59.812  1.00 67.90           O  
ATOM   1266  OD2 ASP A 243      -9.763  14.883 -59.671  1.00 63.38           O  
ATOM   1267  N   LEU A 244      -4.980  12.439 -57.814  1.00 46.55           N  
ATOM   1268  CA  LEU A 244      -3.767  11.642 -57.914  1.00 46.94           C  
ATOM   1269  C   LEU A 244      -4.149  10.162 -57.962  1.00 49.53           C  
ATOM   1270  O   LEU A 244      -3.500   9.354 -58.622  1.00 48.68           O  
ATOM   1271  CB  LEU A 244      -2.832  11.929 -56.734  1.00 38.44           C  
ATOM   1272  CG  LEU A 244      -2.457  13.404 -56.551  1.00 36.98           C  
ATOM   1273  CD1 LEU A 244      -1.432  13.568 -55.443  1.00 35.80           C  
ATOM   1274  CD2 LEU A 244      -1.928  13.977 -57.843  1.00 36.01           C  
ATOM   1275  N   PHE A 245      -5.209   9.818 -57.240  1.00 48.73           N  
ATOM   1276  CA  PHE A 245      -5.764   8.473 -57.265  1.00 47.93           C  
ATOM   1277  C   PHE A 245      -7.247   8.606 -57.605  1.00 53.45           C  
ATOM   1278  O   PHE A 245      -7.980   9.325 -56.920  1.00 48.39           O  
ATOM   1279  CB  PHE A 245      -5.583   7.787 -55.905  1.00 40.63           C  
ATOM   1280  N   GLY A 246      -7.677   7.936 -58.672  1.00 51.71           N  
ATOM   1281  CA  GLY A 246      -9.059   8.009 -59.116  1.00 45.81           C  
ATOM   1282  C   GLY A 246     -10.018   7.463 -58.074  1.00 49.08           C  
ATOM   1283  O   GLY A 246      -9.805   6.382 -57.513  1.00 49.40           O  
ATOM   1284  N   MET A 247     -11.065   8.226 -57.791  1.00 44.43           N  
ATOM   1285  CA  MET A 247     -12.025   7.841 -56.766  1.00 45.10           C  
ATOM   1286  C   MET A 247     -13.453   7.923 -57.287  1.00 41.16           C  
ATOM   1287  O   MET A 247     -13.717   8.565 -58.303  1.00 43.66           O  
ATOM   1288  CB  MET A 247     -11.852   8.711 -55.521  1.00 44.20           C  
ATOM   1289  CG  MET A 247     -10.512   8.512 -54.836  1.00 40.10           C  
ATOM   1290  SD  MET A 247     -10.244   9.634 -53.461  1.00 47.04           S  
ATOM   1291  CE  MET A 247      -8.503   9.325 -53.115  1.00 38.60           C  
ATOM   1292  N   SER A 248     -14.370   7.264 -56.590  1.00 38.46           N  
ATOM   1293  CA  SER A 248     -15.769   7.252 -56.999  1.00 39.38           C  
ATOM   1294  C   SER A 248     -16.440   8.624 -56.874  1.00 40.73           C  
ATOM   1295  O   SER A 248     -17.097   9.082 -57.808  1.00 43.42           O  
ATOM   1296  CB  SER A 248     -16.554   6.216 -56.199  1.00 38.56           C  
ATOM   1297  OG  SER A 248     -17.817   6.003 -56.793  1.00 40.07           O  
ATOM   1298  N   MET A 249     -16.259   9.280 -55.730  1.00 43.15           N  
ATOM   1299  CA  MET A 249     -16.910  10.566 -55.468  1.00 38.70           C  
ATOM   1300  C   MET A 249     -16.000  11.754 -55.786  1.00 42.40           C  
ATOM   1301  O   MET A 249     -14.773  11.642 -55.723  1.00 42.56           O  
ATOM   1302  CB  MET A 249     -17.382  10.637 -54.004  1.00 40.35           C  
ATOM   1303  CG  MET A 249     -18.149   9.392 -53.527  1.00 36.15           C  
ATOM   1304  SD  MET A 249     -18.549   9.421 -51.761  1.00 45.74           S  
ATOM   1305  CE  MET A 249     -19.995  10.486 -51.734  1.00 33.70           C  
ATOM   1306  N   ALA A 250     -16.611  12.889 -56.124  1.00 40.17           N  
ATOM   1307  CA  ALA A 250     -15.879  14.115 -56.428  1.00 36.24           C  
ATOM   1308  C   ALA A 250     -15.567  14.909 -55.160  1.00 37.85           C  
ATOM   1309  O   ALA A 250     -16.008  14.553 -54.067  1.00 35.72           O  
ATOM   1310  CB  ALA A 250     -16.662  14.982 -57.416  1.00 33.18           C  
ATOM   1311  N   ASN A 251     -14.805  15.985 -55.321  1.00 36.66           N  
ATOM   1312  CA  ASN A 251     -14.368  16.803 -54.196  1.00 36.20           C  
ATOM   1313  C   ASN A 251     -15.548  17.387 -53.434  1.00 32.17           C  
ATOM   1314  O   ASN A 251     -15.539  17.450 -52.205  1.00 29.28           O  
ATOM   1315  CB  ASN A 251     -13.467  17.954 -54.677  1.00 42.53           C  
ATOM   1316  CG  ASN A 251     -12.242  17.475 -55.442  1.00 46.76           C  
ATOM   1317  OD1 ASN A 251     -11.758  16.356 -55.243  1.00 48.84           O  
ATOM   1318  ND2 ASN A 251     -11.724  18.336 -56.324  1.00 45.64           N  
ATOM   1319  N   GLY A 252     -16.556  17.831 -54.177  1.00 31.12           N  
ATOM   1320  CA  GLY A 252     -17.761  18.381 -53.584  1.00 35.58           C  
ATOM   1321  C   GLY A 252     -18.443  17.457 -52.585  1.00 32.29           C  
ATOM   1322  O   GLY A 252     -18.838  17.889 -51.500  1.00 35.03           O  
ATOM   1323  N   ALA A 253     -18.578  16.186 -52.942  1.00 28.86           N  
ATOM   1324  CA  ALA A 253     -19.217  15.215 -52.062  1.00 27.52           C  
ATOM   1325  C   ALA A 253     -18.334  14.943 -50.843  1.00 32.02           C  
ATOM   1326  O   ALA A 253     -18.836  14.808 -49.731  1.00 27.55           O  
ATOM   1327  CB  ALA A 253     -19.532  13.927 -52.818  1.00 23.48           C  
ATOM   1328  N   HIS A 254     -17.019  14.877 -51.053  1.00 31.87           N  
ATOM   1329  CA  HIS A 254     -16.072  14.764 -49.939  1.00 30.53           C  
ATOM   1330  C   HIS A 254     -16.173  15.961 -48.980  1.00 26.38           C  
ATOM   1331  O   HIS A 254     -16.222  15.790 -47.765  1.00 28.79           O  
ATOM   1332  CB  HIS A 254     -14.638  14.596 -50.464  1.00 30.53           C  
ATOM   1333  CG  HIS A 254     -14.401  13.288 -51.156  1.00 32.69           C  
ATOM   1334  ND1 HIS A 254     -13.375  13.094 -52.058  1.00 33.64           N  
ATOM   1335  CD2 HIS A 254     -15.059  12.106 -51.076  1.00 32.17           C  
ATOM   1336  CE1 HIS A 254     -13.419  11.853 -52.510  1.00 37.61           C  
ATOM   1337  NE2 HIS A 254     -14.433  11.233 -51.931  1.00 31.16           N  
ATOM   1338  N   ILE A 255     -16.240  17.170 -49.531  1.00 28.09           N  
ATOM   1339  CA  ILE A 255     -16.449  18.370 -48.714  1.00 31.47           C  
ATOM   1340  C   ILE A 255     -17.761  18.310 -47.929  1.00 29.04           C  
ATOM   1341  O   ILE A 255     -17.806  18.651 -46.747  1.00 29.05           O  
ATOM   1342  CB  ILE A 255     -16.490  19.634 -49.579  1.00 38.69           C  
ATOM   1343  CG1 ILE A 255     -15.136  19.887 -50.244  1.00 40.78           C  
ATOM   1344  CG2 ILE A 255     -16.901  20.847 -48.755  1.00 38.39           C  
ATOM   1345  CD1 ILE A 255     -15.200  21.014 -51.272  1.00 41.25           C  
ATOM   1346  N   ALA A 256     -18.825  17.878 -48.596  1.00 28.24           N  
ATOM   1347  CA  ALA A 256     -20.131  17.776 -47.951  1.00 32.76           C  
ATOM   1348  C   ALA A 256     -20.056  16.805 -46.774  1.00 27.95           C  
ATOM   1349  O   ALA A 256     -20.601  17.066 -45.701  1.00 28.60           O  
ATOM   1350  CB  ALA A 256     -21.195  17.358 -48.945  1.00 25.10           C  
ATOM   1351  N   GLY A 257     -19.339  15.704 -46.965  1.00 26.52           N  
ATOM   1352  CA  GLY A 257     -19.083  14.792 -45.865  1.00 25.98           C  
ATOM   1353  C   GLY A 257     -18.321  15.455 -44.726  1.00 24.78           C  
ATOM   1354  O   GLY A 257     -18.695  15.320 -43.562  1.00 27.54           O  
ATOM   1355  N   LEU A 258     -17.258  16.184 -45.055  1.00 22.66           N  
ATOM   1356  CA  LEU A 258     -16.462  16.883 -44.043  1.00 27.84           C  
ATOM   1357  C   LEU A 258     -17.316  17.915 -43.281  1.00 29.86           C  
ATOM   1358  O   LEU A 258     -17.299  17.955 -42.049  1.00 28.14           O  
ATOM   1359  CB  LEU A 258     -15.251  17.565 -44.694  1.00 25.41           C  
ATOM   1360  CG  LEU A 258     -14.217  18.312 -43.831  1.00 30.44           C  
ATOM   1361  CD1 LEU A 258     -13.434  17.379 -42.931  1.00 25.75           C  
ATOM   1362  CD2 LEU A 258     -13.248  19.098 -44.709  1.00 27.05           C  
ATOM   1363  N   ALA A 259     -18.056  18.735 -44.027  1.00 25.30           N  
ATOM   1364  CA  ALA A 259     -18.947  19.754 -43.456  1.00 25.31           C  
ATOM   1365  C   ALA A 259     -19.841  19.175 -42.361  1.00 27.66           C  
ATOM   1366  O   ALA A 259     -20.004  19.773 -41.301  1.00 26.32           O  
ATOM   1367  CB  ALA A 259     -19.813  20.383 -44.562  1.00 24.59           C  
ATOM   1368  N   VAL A 260     -20.407  17.998 -42.620  1.00 24.90           N  
ATOM   1369  CA  VAL A 260     -21.216  17.319 -41.622  1.00 25.28           C  
ATOM   1370  C   VAL A 260     -20.445  17.053 -40.328  1.00 24.37           C  
ATOM   1371  O   VAL A 260     -20.924  17.360 -39.238  1.00 25.47           O  
ATOM   1372  CB  VAL A 260     -21.792  15.994 -42.171  1.00 28.74           C  
ATOM   1373  CG1 VAL A 260     -22.491  15.241 -41.074  1.00 25.10           C  
ATOM   1374  CG2 VAL A 260     -22.746  16.260 -43.325  1.00 22.77           C  
ATOM   1375  N   GLY A 261     -19.246  16.483 -40.451  1.00 30.45           N  
ATOM   1376  CA  GLY A 261     -18.432  16.164 -39.288  1.00 24.41           C  
ATOM   1377  C   GLY A 261     -18.022  17.402 -38.498  1.00 27.58           C  
ATOM   1378  O   GLY A 261     -18.029  17.410 -37.263  1.00 24.81           O  
ATOM   1379  N   LEU A 262     -17.651  18.453 -39.215  1.00 29.61           N  
ATOM   1380  CA  LEU A 262     -17.284  19.710 -38.573  1.00 30.23           C  
ATOM   1381  C   LEU A 262     -18.496  20.299 -37.856  1.00 32.39           C  
ATOM   1382  O   LEU A 262     -18.400  20.725 -36.701  1.00 32.18           O  
ATOM   1383  CB  LEU A 262     -16.725  20.695 -39.599  1.00 28.98           C  
ATOM   1384  CG  LEU A 262     -15.440  20.233 -40.308  1.00 29.67           C  
ATOM   1385  CD1 LEU A 262     -15.045  21.208 -41.406  1.00 33.04           C  
ATOM   1386  CD2 LEU A 262     -14.299  20.081 -39.318  1.00 29.08           C  
ATOM   1387  N   ALA A 263     -19.645  20.284 -38.528  1.00 29.50           N  
ATOM   1388  CA  ALA A 263     -20.864  20.831 -37.939  1.00 31.92           C  
ATOM   1389  C   ALA A 263     -21.219  20.139 -36.626  1.00 29.03           C  
ATOM   1390  O   ALA A 263     -21.484  20.798 -35.623  1.00 27.84           O  
ATOM   1391  CB  ALA A 263     -22.018  20.757 -38.922  1.00 27.98           C  
ATOM   1392  N   MET A 264     -21.197  18.809 -36.624  1.00 26.32           N  
ATOM   1393  CA  MET A 264     -21.520  18.061 -35.413  1.00 27.39           C  
ATOM   1394  C   MET A 264     -20.478  18.222 -34.302  1.00 30.80           C  
ATOM   1395  O   MET A 264     -20.835  18.268 -33.121  1.00 30.50           O  
ATOM   1396  CB  MET A 264     -21.756  16.577 -35.724  1.00 24.83           C  
ATOM   1397  CG  MET A 264     -23.011  16.328 -36.564  1.00 27.37           C  
ATOM   1398  SD  MET A 264     -23.310  14.581 -36.965  1.00 29.78           S  
ATOM   1399  CE  MET A 264     -23.706  13.931 -35.333  1.00 29.33           C  
ATOM   1400  N   ALA A 265     -19.197  18.285 -34.665  1.00 29.78           N  
ATOM   1401  CA  ALA A 265     -18.159  18.519 -33.658  1.00 33.98           C  
ATOM   1402  C   ALA A 265     -18.373  19.901 -33.041  1.00 30.59           C  
ATOM   1403  O   ALA A 265     -18.274  20.068 -31.829  1.00 32.73           O  
ATOM   1404  CB  ALA A 265     -16.753  18.407 -34.257  1.00 27.31           C  
ATOM   1405  N   PHE A 266     -18.675  20.879 -33.887  1.00 29.16           N  
ATOM   1406  CA  PHE A 266     -18.927  22.245 -33.423  1.00 35.85           C  
ATOM   1407  C   PHE A 266     -20.090  22.288 -32.433  1.00 38.61           C  
ATOM   1408  O   PHE A 266     -19.982  22.865 -31.355  1.00 40.25           O  
ATOM   1409  CB  PHE A 266     -19.209  23.166 -34.604  1.00 31.34           C  
ATOM   1410  CG  PHE A 266     -19.611  24.558 -34.208  1.00 44.58           C  
ATOM   1411  CD1 PHE A 266     -18.654  25.511 -33.912  1.00 45.20           C  
ATOM   1412  CD2 PHE A 266     -20.949  24.919 -34.151  1.00 43.34           C  
ATOM   1413  CE1 PHE A 266     -19.022  26.793 -33.557  1.00 46.90           C  
ATOM   1414  CE2 PHE A 266     -21.323  26.201 -33.796  1.00 41.57           C  
ATOM   1415  CZ  PHE A 266     -20.358  27.136 -33.499  1.00 44.67           C  
ATOM   1416  N   VAL A 267     -21.197  21.660 -32.809  1.00 32.11           N  
ATOM   1417  CA  VAL A 267     -22.356  21.565 -31.940  1.00 31.66           C  
ATOM   1418  C   VAL A 267     -21.965  20.902 -30.621  1.00 41.95           C  
ATOM   1419  O   VAL A 267     -22.311  21.397 -29.537  1.00 39.94           O  
ATOM   1420  CB  VAL A 267     -23.476  20.755 -32.630  1.00 34.16           C  
ATOM   1421  CG1 VAL A 267     -24.435  20.177 -31.612  1.00 30.73           C  
ATOM   1422  CG2 VAL A 267     -24.193  21.613 -33.669  1.00 29.28           C  
ATOM   1423  N   ASP A 268     -21.214  19.801 -30.727  1.00 33.92           N  
ATOM   1424  CA  ASP A 268     -20.826  18.996 -29.572  1.00 36.08           C  
ATOM   1425  C   ASP A 268     -19.870  19.721 -28.615  1.00 44.58           C  
ATOM   1426  O   ASP A 268     -19.854  19.444 -27.417  1.00 47.23           O  
ATOM   1427  CB  ASP A 268     -20.202  17.666 -30.025  1.00 35.21           C  
ATOM   1428  CG  ASP A 268     -21.243  16.643 -30.456  1.00 38.34           C  
ATOM   1429  OD1 ASP A 268     -22.455  16.986 -30.441  1.00 33.53           O  
ATOM   1430  OD2 ASP A 268     -20.850  15.495 -30.802  1.00 30.79           O  
ATOM   1431  N   SER A 269     -19.074  20.644 -29.140  1.00 40.28           N  
ATOM   1432  CA  SER A 269     -18.092  21.333 -28.315  1.00 44.12           C  
ATOM   1433  C   SER A 269     -18.597  22.698 -27.844  1.00 54.91           C  
ATOM   1434  O   SER A 269     -17.806  23.608 -27.582  1.00 63.83           O  
ATOM   1435  CB  SER A 269     -16.784  21.500 -29.083  1.00 43.39           C  
ATOM   1436  OG  SER A 269     -16.952  22.440 -30.127  1.00 47.90           O  
ATOM   1437  N   LEU A 270     -19.917  22.843 -27.767  1.00 52.28           N  
ATOM   1438  CA  LEU A 270     -20.536  23.992 -27.111  1.00 55.34           C  
ATOM   1439  C   LEU A 270     -20.972  23.556 -25.713  1.00 63.79           C  
ATOM   1440  O   LEU A 270     -21.201  24.380 -24.825  1.00 65.02           O  
ATOM   1441  CB  LEU A 270     -21.766  24.470 -27.885  1.00 48.11           C  
ATOM   1442  CG  LEU A 270     -21.638  25.097 -29.271  1.00 47.37           C  
ATOM   1443  CD1 LEU A 270     -23.014  25.228 -29.910  1.00 45.19           C  
ATOM   1444  CD2 LEU A 270     -20.967  26.456 -29.181  1.00 49.23           C  
ATOM   1445  OXT LEU A 270     -21.121  22.353 -25.448  1.00 63.68           O  
TER    1446      LEU A 270                                                      
HETATM 1447  O2  L62 A 401      -9.355   9.466 -49.062  1.00 41.34           O  
HETATM 1448  C5  L62 A 401      -9.923   8.640 -48.353  1.00 37.28           C  
HETATM 1449  O3  L62 A 401      -9.990   8.876 -46.995  1.00 39.32           O  
HETATM 1450  C6  L62 A 401      -9.075   9.739 -46.410  1.00 37.60           C  
HETATM 1451  C7  L62 A 401      -9.728  11.055 -46.247  1.00 40.70           C  
HETATM 1452  C8  L62 A 401     -10.423  10.825 -44.943  1.00 45.57           C  
HETATM 1453  C9  L62 A 401      -9.360  10.147 -44.113  1.00 41.57           C  
HETATM 1454  C10 L62 A 401      -8.669   9.234 -45.070  1.00 34.35           C  
HETATM 1455  N1  L62 A 401     -10.452   7.433 -48.916  1.00 33.72           N  
HETATM 1456  C4  L62 A 401     -10.418   7.464 -50.351  1.00 31.29           C  
HETATM 1457  C3  L62 A 401     -11.796   7.200 -50.867  1.00 29.18           C  
HETATM 1458  C2  L62 A 401     -12.733   8.168 -50.229  1.00 32.71           C  
HETATM 1459  O1  L62 A 401     -12.498   9.377 -50.298  1.00 33.76           O  
HETATM 1460  C11 L62 A 401      -9.464   6.438 -50.873  1.00 33.33           C  
HETATM 1461  C12 L62 A 401      -9.812   5.668 -51.978  1.00 32.92           C  
HETATM 1462  C13 L62 A 401      -8.936   4.711 -52.472  1.00 39.20           C  
HETATM 1463  C14 L62 A 401      -7.697   4.520 -51.869  1.00 35.58           C  
HETATM 1464  C15 L62 A 401      -7.336   5.296 -50.774  1.00 33.78           C  
HETATM 1465  C16 L62 A 401      -8.218   6.243 -50.278  1.00 36.98           C  
HETATM 1466  O1  78C A 402      -3.931   6.651 -44.370  1.00 36.11           O  
HETATM 1467  C2  78C A 402      -3.002   6.338 -43.697  1.00 40.59           C  
HETATM 1468  C3  78C A 402      -2.598   6.359 -42.203  1.00 40.50           C  
HETATM 1469  C4  78C A 402      -1.223   5.724 -42.606  1.00 40.12           C  
HETATM 1470  C11 78C A 402      -0.919   4.425 -41.959  1.00 43.72           C  
HETATM 1471  C12 78C A 402      -1.584   3.267 -42.384  1.00 45.03           C  
HETATM 1472  C13 78C A 402      -1.317   2.048 -41.786  1.00 46.20           C  
HETATM 1473  C14 78C A 402      -0.383   1.962 -40.760  1.00 56.55           C  
HETATM 1474  C15 78C A 402       0.284   3.109 -40.335  1.00 48.60           C  
HETATM 1475  C16 78C A 402       0.019   4.331 -40.932  1.00 41.65           C  
HETATM 1476  N1  78C A 402      -1.758   5.745 -44.020  1.00 44.43           N  
HETATM 1477  C5  78C A 402      -1.146   5.327 -45.206  1.00 43.64           C  
HETATM 1478  O2  78C A 402      -1.545   5.724 -46.292  1.00 39.88           O  
HETATM 1479  O3  78C A 402       0.053   4.707 -44.995  1.00 40.12           O  
HETATM 1480  C6  78C A 402       0.785   4.264 -46.118  1.00 40.01           C  
HETATM 1481  C7  78C A 402       2.291   4.285 -45.784  1.00 36.06           C  
HETATM 1482  C8  78C A 402       2.559   2.907 -45.135  1.00 39.20           C  
HETATM 1483  C9  78C A 402       1.261   2.090 -45.247  1.00 35.77           C  
HETATM 1484  C10 78C A 402       0.454   2.795 -46.328  1.00 37.35           C  
HETATM 1485  C1' BNG A 403     -26.309  26.664 -32.750  1.00 42.85           C  
HETATM 1486  C2' BNG A 403     -26.293  25.306 -33.442  1.00 40.20           C  
HETATM 1487  C3' BNG A 403     -25.685  25.438 -34.829  1.00 44.33           C  
HETATM 1488  C4' BNG A 403     -25.837  24.171 -35.660  1.00 40.75           C  
HETATM 1489  C5' BNG A 403     -25.179  24.392 -37.020  1.00 45.20           C  
HETATM 1490  C6' BNG A 403     -25.104  23.107 -37.810  1.00 39.98           C  
HETATM 1491  C1' BNG A 404     -46.861   6.332 -53.099  1.00 53.30           C  
HETATM 1492  C2' BNG A 404     -46.037   6.162 -51.822  1.00 49.60           C  
HETATM 1493  C3' BNG A 404     -45.390   7.475 -51.379  1.00 43.34           C  
HETATM 1494  C4' BNG A 404     -44.552   7.303 -50.114  1.00 40.76           C  
HETATM 1495  C5' BNG A 404     -43.878   8.617 -49.731  1.00 39.68           C  
HETATM 1496  C6' BNG A 404     -43.150   8.544 -48.404  1.00 34.73           C  
HETATM 1497  C1' BNG A 405     -34.169   3.298 -68.013  0.50 47.48           C  
HETATM 1498  C2' BNG A 405     -34.168   2.971 -66.531  0.50 48.71           C  
HETATM 1499  C3' BNG A 405     -34.319   1.474 -66.317  0.50 46.66           C  
HETATM 1500  C4' BNG A 405     -34.472   1.160 -64.842  0.50 46.45           C  
HETATM 1501  C5' BNG A 405     -34.408  -0.316 -64.567  0.50 45.01           C  
HETATM 1502  C6' BNG A 405     -34.487  -0.620 -63.091  0.50 45.78           C  
HETATM 1503  C7' BNG A 405     -34.115  -2.070 -62.844  0.50 45.76           C  
HETATM 1504  C8' BNG A 405     -34.496  -2.546 -61.458  0.50 46.17           C  
HETATM 1505  C9' BNG A 405     -33.801  -3.853 -61.197  0.50 47.27           C  
HETATM 1506  O1  BNG A 405     -35.162   2.530 -68.690  0.50 46.23           O  
HETATM 1507  C1' BNG A 406     -23.323 -11.420 -38.163  1.00 54.64           C  
HETATM 1508  C2' BNG A 406     -23.019 -10.987 -36.733  1.00 65.77           C  
HETATM 1509  C3' BNG A 406     -21.542 -11.197 -36.415  1.00 59.68           C  
HETATM 1510  C4' BNG A 406     -21.244 -11.026 -34.928  1.00 56.82           C  
HETATM 1511  C5' BNG A 406     -19.841 -11.537 -34.614  1.00 57.25           C  
HETATM 1512  C6' BNG A 406     -19.422 -11.261 -33.173  1.00 53.87           C  
HETATM 1513  C7' BNG A 406     -17.918 -11.002 -33.064  1.00 47.33           C  
HETATM 1514  C8' BNG A 406     -17.100 -11.904 -33.981  1.00 57.69           C  
HETATM 1515  C9' BNG A 406     -15.631 -11.522 -33.948  1.00 44.65           C  
HETATM 1516  C1' BNG A 407     -29.512   0.255 -44.410  1.00 47.63           C  
HETATM 1517  C2' BNG A 407     -28.322   0.925 -45.093  1.00 46.41           C  
HETATM 1518  C3' BNG A 407     -27.517   1.807 -44.137  1.00 43.83           C  
HETATM 1519  C4' BNG A 407     -26.216   2.268 -44.794  1.00 37.30           C  
HETATM 1520  C5' BNG A 407     -25.380   3.059 -43.799  1.00 35.94           C  
HETATM 1521  C6' BNG A 407     -24.759   4.286 -44.430  1.00 37.70           C  
HETATM 1522  C1' BNG A 408     -27.563  -3.988 -42.303  1.00 51.35           C  
HETATM 1523  C2' BNG A 408     -26.769  -2.784 -42.802  1.00 46.41           C  
HETATM 1524  C3' BNG A 408     -25.939  -2.156 -41.685  1.00 49.23           C  
HETATM 1525  C4' BNG A 408     -24.839  -1.274 -42.244  1.00 35.84           C  
HETATM 1526 CL    CL A 409     -14.634   8.303 -53.099  1.00 35.34          CL  
HETATM 1527 CL    CL A 410     -11.048  -4.675 -33.425  1.00 42.50          CL  
HETATM 1528  O   HOH A2001     -15.618   0.483 -30.670  1.00 37.34           O  
HETATM 1529  O   HOH A2002     -18.015  -2.683 -50.154  1.00 25.66           O  
HETATM 1530  O   HOH A2003     -16.744  -6.460 -59.653  1.00 39.28           O  
HETATM 1531  O   HOH A2004     -15.777  -3.824 -56.599  1.00 33.67           O  
HETATM 1532  O   HOH A2005     -22.958  -7.030 -63.111  1.00 47.76           O  
HETATM 1533  O   HOH A2006     -17.221  -5.260 -62.212  1.00 46.21           O  
HETATM 1534  O   HOH A2007     -14.356  -2.628 -59.639  1.00 41.04           O  
HETATM 1535  O   HOH A2008     -31.601  -7.738 -62.040  1.00 47.50           O  
HETATM 1536  O   HOH A2009     -25.133   5.284 -55.880  1.00 24.89           O  
HETATM 1537  O   HOH A2010     -17.550   0.327 -28.483  1.00 38.67           O  
HETATM 1538  O   HOH A2011     -39.998   3.838 -56.211  1.00 30.70           O  
HETATM 1539  O   HOH A2012     -34.701  10.127 -55.735  1.00 29.91           O  
HETATM 1540  O   HOH A2013     -41.216   1.667 -54.574  1.00 40.81           O  
HETATM 1541  O   HOH A2014     -21.334   6.906 -51.210  1.00 24.71           O  
HETATM 1542  O   HOH A2015     -21.890   8.758 -49.153  1.00 24.85           O  
HETATM 1543  O   HOH A2016     -11.640   2.645 -56.975  1.00 32.05           O  
HETATM 1544  O   HOH A2017      -7.064  -1.541 -55.676  1.00 35.23           O  
HETATM 1545  O   HOH A2018     -16.221   6.295 -51.508  1.00 29.94           O  
HETATM 1546  O   HOH A2019      -5.724   9.981 -33.277  1.00 41.75           O  
HETATM 1547  O   HOH A2020     -19.626   2.179 -26.817  1.00 44.60           O  
HETATM 1548  O   HOH A2021     -23.777   8.159 -28.395  1.00 36.05           O  
HETATM 1549  O   HOH A2022     -22.927   3.140 -27.023  1.00 37.43           O  
HETATM 1550  O   HOH A2023     -20.571  14.636 -27.069  1.00 36.27           O  
HETATM 1551  O   HOH A2024     -21.491   9.772 -59.533  1.00 30.82           O  
HETATM 1552  O   HOH A2025     -17.470  12.301 -59.853  1.00 45.60           O  
HETATM 1553  O   HOH A2026     -28.831  11.606 -60.065  1.00 41.07           O  
HETATM 1554  O   HOH A2027     -29.744  15.523 -60.204  1.00 48.54           O  
HETATM 1555  O   HOH A2028     -29.816  22.708 -59.935  1.00 40.09           O  
HETATM 1556  O   HOH A2029     -25.591  21.946 -58.972  1.00 48.41           O  
HETATM 1557  O   HOH A2030     -23.405   8.983 -62.352  1.00 35.39           O  
HETATM 1558  O   HOH A2031     -19.754   7.842 -48.016  1.00 22.42           O  
HETATM 1559  O   HOH A2032      -9.641  11.791 -50.631  1.00 31.97           O  
HETATM 1560  O   HOH A2033     -11.053  14.921 -52.197  1.00 42.12           O  
HETATM 1561  O   HOH A2034      -7.843  16.667 -32.809  1.00 33.17           O  
HETATM 1562  O   HOH A2035      -5.913  18.429 -31.931  1.00 40.28           O  
HETATM 1563  O   HOH A2036       0.875   6.917 -31.639  1.00 50.25           O  
HETATM 1564  O   HOH A2037       5.146  20.912 -30.435  1.00 30.63           O  
HETATM 1565  O   HOH A2038     -11.985  12.859 -55.607  1.00 41.09           O  
CONECT  917 1458                                                                
CONECT 1447 1448                                                                
CONECT 1448 1447 1449 1455                                                      
CONECT 1449 1448 1450                                                           
CONECT 1450 1449 1451 1454                                                      
CONECT 1451 1450 1452                                                           
CONECT 1452 1451 1453                                                           
CONECT 1453 1452 1454                                                           
CONECT 1454 1450 1453                                                           
CONECT 1455 1448 1456                                                           
CONECT 1456 1455 1457 1460                                                      
CONECT 1457 1456 1458                                                           
CONECT 1458  917 1457 1459                                                      
CONECT 1459 1458                                                                
CONECT 1460 1456 1461 1465                                                      
CONECT 1461 1460 1462                                                           
CONECT 1462 1461 1463                                                           
CONECT 1463 1462 1464                                                           
CONECT 1464 1463 1465                                                           
CONECT 1465 1460 1464                                                           
CONECT 1466 1467                                                                
CONECT 1467 1466 1468 1476                                                      
CONECT 1468 1467 1469                                                           
CONECT 1469 1468 1470 1476                                                      
CONECT 1470 1469 1471 1475                                                      
CONECT 1471 1470 1472                                                           
CONECT 1472 1471 1473                                                           
CONECT 1473 1472 1474                                                           
CONECT 1474 1473 1475                                                           
CONECT 1475 1470 1474                                                           
CONECT 1476 1467 1469 1477                                                      
CONECT 1477 1476 1478 1479                                                      
CONECT 1478 1477                                                                
CONECT 1479 1477 1480                                                           
CONECT 1480 1479 1481 1484                                                      
CONECT 1481 1480 1482                                                           
CONECT 1482 1481 1483                                                           
CONECT 1483 1482 1484                                                           
CONECT 1484 1480 1483                                                           
CONECT 1485 1486                                                                
CONECT 1486 1485 1487                                                           
CONECT 1487 1486 1488                                                           
CONECT 1488 1487 1489                                                           
CONECT 1489 1488 1490                                                           
CONECT 1490 1489                                                                
CONECT 1491 1492                                                                
CONECT 1492 1491 1493                                                           
CONECT 1493 1492 1494                                                           
CONECT 1494 1493 1495                                                           
CONECT 1495 1494 1496                                                           
CONECT 1496 1495                                                                
CONECT 1497 1498 1506                                                           
CONECT 1498 1497 1499                                                           
CONECT 1499 1498 1500                                                           
CONECT 1500 1499 1501                                                           
CONECT 1501 1500 1502                                                           
CONECT 1502 1501 1503                                                           
CONECT 1503 1502 1504                                                           
CONECT 1504 1503 1505                                                           
CONECT 1505 1504                                                                
CONECT 1506 1497                                                                
CONECT 1507 1508                                                                
CONECT 1508 1507 1509                                                           
CONECT 1509 1508 1510                                                           
CONECT 1510 1509 1511                                                           
CONECT 1511 1510 1512                                                           
CONECT 1512 1511 1513                                                           
CONECT 1513 1512 1514                                                           
CONECT 1514 1513 1515                                                           
CONECT 1515 1514                                                                
CONECT 1516 1517                                                                
CONECT 1517 1516 1518                                                           
CONECT 1518 1517 1519                                                           
CONECT 1519 1518 1520                                                           
CONECT 1520 1519 1521                                                           
CONECT 1521 1520                                                                
CONECT 1522 1523                                                                
CONECT 1523 1522 1524                                                           
CONECT 1524 1523 1525                                                           
CONECT 1525 1524                                                                
MASTER      336    0   10   11    0    0   12    6 1564    1   80   14          
END                                                                             
